# Supplementary material for: Genome-Wide Identification of Brassicaceae Hormone-Related Transcription Factors and Their Roles in Stress Adaptation and Plant Height Regulation in Allotetraploid Rapeseed
Source: Int J Mol Sci. 2022 Aug 6;23(15):8762. doi: 10.3390/ijms23158762 (PMC9369146; doi:10.3390/ijms23158762)
Supplement: Supplementary file 1 [file ijms-23-08762-s001.zip › Supplementary Table S1.xlsx]

## Sheet: Table S1-1
Supplemental Table S1. Information about identified Brassicaceae hormone-related TFs.
Table S1-1 Identified Arabidopsis hormone-related TFs.
Gene ID	Gene Name
AT2G36270.1	AtABI5
AT1G45249.1	AtAREB1
AT3G19290.1	AtAREB2
AT1G59750.1	AtARF1
AT5G62000.1	AtARF2
AT2G33860.1	AtARF3
AT5G60450.1	AtARF4
AT1G19850.1	AtARF5
AT1G30330.2	AtARF6
AT5G20730.1	AtARF7
AT5G37020.1	AtARF8
AT4G23980.1	AtARF9
AT2G28350.1	AtARF10
AT2G46530.3	AtARF11
AT1G34310.1	AtARF12
AT1G34170.3	AtARF13
AT1G35540.1	AtARF14
AT1G35520.1	AtARF15
AT4G30080.1	AtARF16
AT1G77850.1	AtARF17
AT3G61830.1	AtARF18
AT1G19220.1	AtARF19
AT1G35240.1	AtARF20
AT1G34410.1	AtARF21
AT1G34390.1	AtARF22
AT1G43950.1	AtARF23
AT3G16857.2	AtARR1
AT4G16110.1	AtARR2
AT1G59940.1	AtARR3
AT1G10470.1	AtARR4
AT3G48100.1	AtARR5
AT5G62920.1	AtARR6
AT1G19050.1	AtARR7
AT2G41310.1	AtARR8
AT3G57040.1	AtARR9
AT4G31920.1	AtARR10
AT1G67710.1	AtARR11
AT2G25180.1	AtARR12
AT2G27070.1	AtARR13
AT2G01760.1	AtARR14
AT1G74890.1	AtARR15
AT2G40670.2	AtARR16
AT3G56380.1	AtARR17
AT5G58080.1	AtARR18
AT1G49190.2	AtARR19
AT3G62670.1	AtARR20
AT5G07210.1	AtARR21
AT3G04280.1	AtARR22
AT5G62120.1	AtARR23
AT5G26594.1	AtARR24
AT3G50750.1	AtBEH1
AT4G36780.1	AtBEH2
AT4G18890.1	AtBEH3
AT1G78700.1	AtBEH4
AT1G75080.1	AtBZR1
AT1G19350.3	AtBZR2
AT2G27050.1	AtEIL1
AT5G21120.1	AtEIL2
AT1G73730.1	AtEIL3
AT3G20770.1	AtEIN3
AT5G41315.1	AtGL3
AT3G27810.1	AtMYB21
AT5G40350.1	AtMYB24
AT1G56650.1	AtMYB75
AT1G32640.1	AtMYC2
AT5G46760.1	AtMYC3
AT4G17880.1	AtMYC4
AT1G14920.1	AtGAI
AT2G01570.1	AtRGA
AT1G66350.1	AtRGL1
AT3G03450.1	AtRGL2
AT5G17490.1	AtRGL3
AT1G68800.1	AtTCP12
AT3G18550.1	AtTCP18
AT4G31800.1	AtWRKY18
AT5G22570.1	AtWRKY38
AT4G23810.1	AtWRKY53
AT2G40750.1	AtWRKY54
AT3G01080.1	AtWRKY58
AT2G21900.1	AtWRKY59
AT1G80590.1	AtWRKY66
AT3G56400.1	AtWRKY70

## Sheet: Table S1-2
Table S1-2 Identified Brassica napus hormone-related TFs.
Gene ID(bnav5)	Gene ID(bnav10)	Gene Name
BnaA01g26200D	A01p35300.1_BnaDAR	BnaAREB2-1
BnaA03g35190D	A03p41150.1_BnaDAR	BnaABI5/AREB1/2-1
BnaA05g08020D	A05p09580.1_BnaDAR	BnaAREB2-2
BnaA05g20870D	A05p30310.1_BnaDAR	BnaAREB2-3
BnaA06g03040D	A06p03730.1_BnaDAR	BnaAREB1-1
BnaA06g37000D	A06p48180.1_BnaDAR	BnaAREB2-4
BnaA10g28780D	A10p06890.1_BnaDAR	BnaABI5-1
BnaAnng07530D	A04p27780.1_BnaDAR	BnaAREB1-2
BnaAnng26550D	C01p04790.1_BnaDAR	BnaAREB2-5
BnaC01g04330D	C01p04790.1_BnaDAR	BnaAREB2-6
BnaC01g43800D	C01p44840.1_BnaDAR	BnaAREB2-7
BnaC04g09030D	C04p11850.1_BnaDAR	BnaABI5-2
BnaC04g17630D	C04p25050.1_BnaDAR	BnaAREB2-8
BnaC05g33570D	C05p45860.1_BnaDAR	BnaAREB2-9
BnaC06g00420D	C06p01480.1_BnaDAR	BnaABI5-3
BnaC07g44670D	C07p60120.1_BnaDAR	BnaABI5/AREB1/2-2
BnaCnng41320D	C03p50250.1_BnaDAR	BnaAREB2-10
BnaA01g06910D	A01p08060.1_BnaDAR	BnaARF1
BnaA01g13580D	A01p15260.1_BnaDAR	BnaARF2
BnaA01g35830D	C01p36460.1_BnaDAR	BnaARF3
BnaA02g05070D	A02p06470.1_BnaDAR	BnaARF4
BnaA03g46370D	A03p54880.1_BnaDAR	BnaARF5
BnaA03g49980D	A03p59440.1_BnaDAR	BnaARF6
BnaA04g07950D	A04p10500.1_BnaDAR	BnaARF7
BnaA04g19890D	C04p63430.1_BnaDAR	BnaARF8
BnaA05g01310D	C04p01400.1_BnaDAR	BnaARF9
BnaA05g09790D	A05p11700.1_BnaDAR	BnaARF10
BnaA06g13320D	A06p15370.1_BnaDAR	BnaARF11
BnaA06g14040D	A06p16050.1_BnaDAR	BnaARF12
BnaA06g17250D	A06p19980.1_BnaDAR	BnaARF13
BnaA06g21460D	A06p28710.1_BnaDAR	BnaARF14
BnaA07g11660D	A07p16210.1_BnaDAR	BnaARF15
BnaA07g13830D	A07p18910.1_BnaDAR	BnaARF16
BnaA07g20790D	A07p27800.1_BnaDAR	BnaARF17
BnaA07g25390D	A07p32940.1_BnaDAR	BnaARF18
BnaA08g17390D	A08p24510.1_BnaDAR	BnaARF19
BnaA08g22150D	A08p29930.1_BnaDAR	BnaARF20
BnaA08g31250D	A08p29650.1_BnaDAR	BnaARF21
BnaA09g01790D	A09p02960.1_BnaDAR	BnaARF22
BnaA09g05840D	A09p07480.1_BnaDAR	BnaARF23
BnaA09g15480D	A09p19160.1_BnaDAR	BnaARF24
BnaA09g26170D	A08p24510.1_BnaDAR	BnaARF25
BnaA10g13260D	A10p17660.1_BnaDAR	BnaARF26
BnaA10g14760D	A10p19290.1_BnaDAR	BnaARF27
BnaAnng09990D	A06p47260.1_BnaDAR	BnaARF28
BnaAnng25060D	A09p25270.1_BnaDAR	BnaARF29
BnaC01g08330D	C01p09040.1_BnaDAR	BnaARF30
BnaC01g15800D	C01p19190.1_BnaDAR	BnaARF31
BnaC01g28340D	C01p36460.1_BnaDAR	BnaARF32
BnaC03g25860D	C03p30650.1_BnaDAR	BnaARF33
BnaC03g52090D	C03p65050.1_BnaDAR	BnaARF34
BnaC03g59640D	C03p76680.1_BnaDAR	BnaARF35
BnaC04g15900D	C04p23130.1_BnaDAR	BnaARF36
BnaC04g18710D	C04p26280.1_BnaDAR	BnaARF37
BnaC04g53900D	C04p14280.1_BnaDAR	BnaARF38
BnaC05g14880D	C05p17600.1_BnaDAR	BnaARF39
BnaC05g15390D	C05p18310.1_BnaDAR	BnaARF40
BnaC05g23210D	C05p29230.1_BnaDAR	BnaARF41
BnaC06g20640D	C06p30760.1_BnaDAR	BnaARF42
BnaC06g27170D	C06p39160.1_BnaDAR	BnaARF43
BnaC06g38360D	C06p51770.1_BnaDAR	BnaARF44
BnaC07g17570D	C07p26610.1_BnaDAR	BnaARF45
BnaC07g17860D	A06p47260.1_BnaDAR	BnaARF46
BnaC07g38640D	C07p53270.1_BnaDAR	BnaARF47
BnaC07g42330D	C07p57460.1_BnaDAR	BnaARF48
BnaC07g48490D	C07p23700.1_BnaDAR	BnaARF49
BnaC08g18670D	C08p19310.1_BnaDAR	BnaARF50
BnaC08g19040D	C08p19760.1_BnaDAR	BnaARF51
BnaC09g00990D	C09p03050.1_BnaDAR	BnaARF52
BnaC09g05450D	C09p08400.1_BnaDAR	BnaARF53
BnaC09g35740D	C09p53100.1_BnaDAR	BnaARF54
BnaC09g37130D	C09p55450.1_BnaDAR	BnaARF55
BnaC09g51490D	C09p24170.1_BnaDAR	BnaARF56
BnaCnng05140D	C04p15150.1_BnaDAR	BnaARF57
BnaCnng25410D	C04p44000.1_BnaDAR	BnaARF58
BnaCnng54100D	C02p61820.1_BnaDAR	BnaARF59
BnaA02g07870D	A02p07980.1_BnaDAR	BnaARR1
BnaA02g25910D	A02p32310.1_BnaDAR	BnaARR2
BnaA03g01960D	A03p03150.1_BnaDAR	BnaARR3
BnaA03g19150D	A03p22870.1_BnaDAR	BnaARR4
BnaA03g19410D	A03p23200.1_BnaDAR	BnaARR5
BnaA03g34320D	A03p39970.1_BnaDAR	BnaARR6
BnaA03g42350D	A03p49590.1_BnaDAR	BnaARR7
BnaA03g51830D	A03p61140.1_BnaDAR	BnaARR8
BnaA04g03000D	A04p03770.1_BnaDAR	BnaARR9
BnaA04g14760D	A04p19560.1_BnaDAR	BnaARR10
BnaA04g23810D	A04p31480.1_BnaDAR	BnaARR11
BnaA05g02140D	A05p02210.1_BnaDAR	BnaARR12
BnaA05g16250D	A05p20730.1_BnaDAR	BnaARR13
BnaA05g23050D	A05p32790.1_BnaDAR	BnaARR14
BnaA05g33120D	A05p43150.1_BnaDAR	BnaARR15
BnaA05g33130D	A05p43160.1_BnaDAR	BnaARR16
BnaA06g06240D	A06p07100.1_BnaDAR	BnaARR17
BnaA06g13210D	A06p15240.1_BnaDAR	BnaARR18
BnaA06g16900D	A06p19580.1_BnaDAR	BnaARR19
BnaA06g20760D	A06p27410.1_BnaDAR	BnaARR20
BnaA06g22370D	A06p29660.1_BnaDAR	BnaARR21
BnaA07g17140D	A07p23220.1_BnaDAR	BnaARR22
BnaA07g22010D	A07p29190.1_BnaDAR	BnaARR23
BnaA07g24890D	A07p32440.1_BnaDAR	BnaARR24
BnaA07g26610D	A07p34210.1_BnaDAR	BnaARR25
BnaA07g31820D	A07p40520.1_BnaDAR	BnaARR26
BnaA08g02850D	A08p04170.1_BnaDAR	BnaARR27
BnaA08g22240D	A08p30020.1_BnaDAR	BnaARR28
BnaA08g25770D	A08p33980.1_BnaDAR	BnaARR29
BnaA09g04220D	A09p05820.1_BnaDAR	BnaARR30
BnaA09g14370D	A09p17830.1_BnaDAR	BnaARR31
BnaA09g35830D	A09p49330.1_BnaDAR	BnaARR32
BnaA09g36380D	A09p49960.1_BnaDAR	BnaARR33
BnaA09g40030D	A09p54540.1_BnaDAR	BnaARR34
BnaA09g48160D	A09p65050.1_BnaDAR	BnaARR35
BnaAnng25110D	C02p03030.1_BnaDAR	BnaARR36
BnaAnng26230D	A06p19580.1_BnaDAR	BnaARR37
BnaC01g06500D	C01p06970.1_BnaDAR	BnaARR38
BnaC01g42890D	C01p31840.1_BnaDAR	BnaARR39
BnaC01g44050D	C01p47340.1_BnaDAR	BnaARR40
BnaC02g01700D	C02p03030.1_BnaDAR	BnaARR41
BnaC02g10950D	C02p13610.1_BnaDAR	BnaARR42
BnaC02g10960D	C02p13610.1_BnaDAR	BnaARR43
BnaC02g47700D	C02p49910.1_BnaDAR	BnaARR44
BnaC02g47760D	C02p49910.1_BnaDAR	BnaARR45
BnaC03g02950D	C03p03570.1_BnaDAR	BnaARR46
BnaC03g22790D	C03p27120.1_BnaDAR	BnaARR47
BnaC03g23280D	C03p27700.1_BnaDAR	BnaARR48
BnaC03g33640D	C03p40750.1_BnaDAR	BnaARR49
BnaC03g39750D	C03p48490.1_BnaDAR	BnaARR50
BnaC03g48210D	C08p48890.1_BnaDAR	BnaARR51
BnaC03g51340D	C03p63800.1_BnaDAR	BnaARR52
BnaC04g01810D	C04p02630.1_BnaDAR	BnaARR53
BnaC04g24580D	C04p35410.1_BnaDAR	BnaARR54
BnaC04g47580D	C04p68890.1_BnaDAR	BnaARR55
BnaC04g56320D	C04p55160.1_BnaDAR	BnaARR56
BnaC05g07990D	C05p08590.1_BnaDAR	BnaARR57
BnaC05g14720D	C05p17440.1_BnaDAR	BnaARR58
BnaC05g25970D	C05p35040.1_BnaDAR	BnaARR59
BnaC05g36490D	C05p49490.1_BnaDAR	BnaARR60
BnaC05g47370D	C05p62890.1_BnaDAR	BnaARR61
BnaC06g22740D	C06p33080.1_BnaDAR	BnaARR62
BnaC06g26570D	C06p38470.1_BnaDAR	BnaARR63
BnaC06g28780D	C06p42360.1_BnaDAR	BnaARR64
BnaC06g35700D	A07p40520.1_BnaDAR	BnaARR65
BnaC07g33430D	C07p47650.1_BnaDAR	BnaARR66
BnaC07g43590D	C07p59000.1_BnaDAR	BnaARR67
BnaC08g03080D	C08p04430.1_BnaDAR	BnaARR68
BnaC08g14280D	C08p13700.1_BnaDAR	BnaARR69
BnaC08g18570D	C08p19190.1_BnaDAR	BnaARR70
BnaC08g27970D	C08p32370.1_BnaDAR	BnaARR71
BnaC08g32380D	C08p37430.1_BnaDAR	BnaARR72
BnaC09g03650D	A09p05820.1_BnaDAR	BnaARR73
BnaC09g14930D	C09p22180.1_BnaDAR	BnaARR74
BnaCnng35610D	C03p66770.1_BnaDAR	BnaARR75
BnaCnng49440D	C05p08740.1_BnaDAR	BnaARR76
BnaCnng67000D	C08p23000.1_BnaDAR	BnaARR77
BnaA01g01040D	A01p02120.1_BnaDAR	BnaBZR1
BnaA01g09700D	A01p10920.1_BnaDAR	BnaBZR2
BnaA02g19020D	A02p22340.1_BnaDAR	BnaBZR3
BnaA03g40910D	A03p47880.1_BnaDAR	BnaBZR4
BnaA03g43770D	A03p51580.1_BnaDAR	BnaBZR5
BnaA06g13460D	C05p17750.1_BnaDAR	BnaBZR6
BnaA06g13620D	A06p15510.1_BnaDAR	BnaBZR7
BnaA07g21900D	A07p29080.1_BnaDAR	BnaBZR8
BnaA07g34330D	A07p43950.1_BnaDAR	BnaBZR9
BnaA08g22080D	A08p29830.1_BnaDAR	BnaBZR10
BnaA09g44210D	A09p59390.1_BnaDAR	BnaBZR11
BnaAnng18240D	A03p64580.1_BnaDAR	BnaBZR12
BnaAnng32010D	A07p40690.1_BnaDAR	BnaBZR13
BnaC01g02070D	C01p02300.1_BnaDAR	BnaBZR14
BnaC01g11380D	C01p12930.1_BnaDAR	BnaBZR15
BnaC02g25200D	C02p35880.1_BnaDAR	BnaBZR16
BnaC06g35880D	C06p49090.1_BnaDAR	BnaBZR17
BnaC06g39100D	C06p52580.1_BnaDAR	BnaBZR18
BnaC07g35530D	C07p50050.1_BnaDAR	BnaBZR19
BnaC07g46250D	C07p61960.1_BnaDAR	BnaBZR20
BnaC07g50000D	C07p45860.1_BnaDAR	BnaBZR21
BnaC08g18770D	C08p19420.1_BnaDAR	BnaBZR22
BnaC08g36760D	C08p42630.1_BnaDAR	BnaBZR23
BnaCnng34980D	C06p32850.1_BnaDAR	BnaBZR24
BnaA03g22560D	A03p26790.1_BnaDAR	BnaEIL1-1
BnaC03g26570D	C03p32120.1_BnaDAR	BnaEIL1-2
BnaA10g14470D	A10p18960.1_BnaDAR	BnaEIL2-1
BnaCnng35080D	C09p54940.1_BnaDAR	BnaEIL2-2
BnaA02g00350D	A02p00320.1_BnaDAR	BnaEIL3-1
BnaA02g16550D	A02p18870.1_BnaDAR	BnaEIL3-2
BnaA07g39030D	A07p39590.1_BnaDAR	BnaEIL3-3
BnaC06g23450D	C06p33870.1_BnaDAR	BnaEIL3-4
BnaC06g34570D	C06p47880.1_BnaDAR	BnaEIL3-5
BnaA01g36840D	A01p34040.1_BnaDAR	BnaEIN3-1
BnaA03g35930D	A03p41910.1_BnaDAR	BnaEIN3-2
BnaA05g20140D	A05p28010.1_BnaDAR	BnaEIN3-3
BnaC01g32460D	C01p43440.1_BnaDAR	BnaEIN3-4
BnaC03g41740D	C03p51280.1_BnaDAR	BnaEIN3-5
BnaC05g31510D	C05p43310.1_BnaDAR	BnaEIN3-6
BnaA09g18700D	C09p30340.1_BnaDAR	BnaGAI1
BnaC09g52270D	C09p30340.1_BnaDAR	BnaGAI2
BnaA06g34810D	A06p44280.1_BnaDAR	BnaRGA1
BnaC07g20900D	C07p32180.1_BnaDAR	BnaRGA2
BnaCnng28010D	C02p21990.1_BnaDAR	BnaRGL1-1
BnaCnng68300D	A02p13630.1_BnaDAR	BnaRGL1-2
BnaA05g32640D	A05p43800.1_BnaDAR	BnaRGL2-1
BnaC05g47760D	C05p63380.1_BnaDAR	BnaRGL2-2
BnaA10g17240D	A10p21900.1_BnaDAR	BnaRGL3-1
BnaC09g40420D	C09p59650.1_BnaDAR	BnaRGL3-2
BnaA01g08750D	C01p11710.1_BnaDAR	BnaMYC4-1
BnaA02g35530D	A02p13640.1_BnaDAR	BnaMYB75-1
BnaA03g27440D	A03p32510.1_BnaDAR	BnaMYB21/24-1
BnaA04g11060D	A04p14450.1_BnaDAR	BnaGL3-1
BnaA05g18020D	A05p24680.1_BnaDAR	BnaMYC2-1
BnaA05g33770D	A05p44470.1_BnaDAR	BnaMYB21/24-2
BnaA05g37010D	A05p35900.1_BnaDAR	BnaMYB75-2
BnaA06g31880D	A06p40910.1_BnaDAR	BnaMYB21-1
BnaA06g40330D	A06p45690.1_BnaDAR	BnaMYC3-1
BnaA07g25800D	A07p33350.1_BnaDAR	BnaMYB75-3
BnaA07g26980D	A07p34730.1_BnaDAR	BnaMYB75-4
BnaA09g02150D	A09p03520.1_BnaDAR	BnaMYB21-2
BnaA09g11090D	A09p13790.1_BnaDAR	BnaGL3-2
BnaA09g18160D	A09p22520.1_BnaDAR	BnaMYC3-2
BnaA09g53560D	A09p22590.1_BnaDAR	BnaMYC2-3
BnaAnng41910D	C03p53260.1_BnaDAR	BnaMYB75-5
BnaC01g10420D	C01p11710.1_BnaDAR	BnaMYC4-2
BnaC01g37570D	C01p51550.1_BnaDAR	BnaMYB75-6
BnaC03g32460D	C03p39590.1_BnaDAR	BnaMYB21/24-3
BnaC03g74080D	C03p53260.1_BnaDAR	BnaMYB75-7
BnaC05g20740D	C05p25170.1_BnaDAR	BnaMYB75-8
BnaC05g28450D	C05p38350.1_BnaDAR	BnaMYC2-4
BnaC05g48910D	C09p75060.1_BnaDAR	BnaMYB21/24-4
BnaC07g10840D	C07p18540.1_BnaDAR	BnaMYB75-9
BnaC07g19420D	C07p30060.1_BnaDAR	BnaMYC3-3
BnaC07g24710D	C07p36950.1_BnaDAR	BnaMYB21-3
BnaC08g07580D	C05p38350.1_BnaDAR	BnaMYC2-5
BnaC09g01550D	C09p03750.1_BnaDAR	BnaMYB21-4
BnaC09g11380D	C09p16460.1_BnaDAR	BnaGL3-3
BnaC09g12820D	C09p18670.1_BnaDAR	BnaGL3-4
BnaC09g19610D	C09p28850.1_BnaDAR	BnaMYC3-4
BnaC09g19730D	C09p29000.1_BnaDAR	BnaMYC2-6
BnaCnng17820D	C06p39670.1_BnaDAR	BnaMYB75-10
BnaCnng28030D	C02p22010.1_BnaDAR	BnaMYB75-11
BnaCnng33960D	C04p48350.1_BnaDAR	BnaGL3-5
BnaCnng63810D	C06p37730.1_BnaDAR	BnaMYB75-12
BnaCnng69610D	A07p33330.1_BnaDAR	BnaMYB75-13
BnaCnng75540D	C06p39670.1_BnaDAR	BnaMYB75-14
BnaA09g18200D	A09p22570.1_BnaDAR	BnaMYC2-2
BnaA01g26700D	A01p35910.1_BnaDAR	BnaTCP18-1
BnaA02g13010D	A02p14110.1_BnaDAR	BnaTCP12/18-1
BnaA02g14010D	A02p15360.1_BnaDAR	BnaTCP12-1
BnaA03g34820D	A03p40710.1_BnaDAR	BnaTCP18-2
BnaA07g25110D	A07p32650.1_BnaDAR	BnaTCP12/18-2
BnaA07g26270D	A07p33860.1_BnaDAR	BnaTCP12/18-3
BnaC01g34090D	C01p45680.1_BnaDAR	BnaTCP18-3
BnaC02g17320D	C02p22720.1_BnaDAR	BnaTCP12/18-4
BnaC02g18540D	C02p25270.1_BnaDAR	BnaTCP12-2
BnaC05g51920D	C05p47080.1_BnaDAR	BnaTCP18-4
BnaC06g26860D	C06p38820.1_BnaDAR	BnaTCP12/18-5
BnaC06g28330D	C06p43010.1_BnaDAR	BnaTCP12/18-6
BnaC06g29550D	C06p41090.1_BnaDAR	BnaTCP12-3
BnaCnng23770D	C03p49500.1_BnaDAR	BnaTCP18-5
BnaA01g05060D	A01p06480.1_BnaDAR	BnaWRKY1
BnaA01g13440D	A01p15120.1_BnaDAR	BnaWRKY2
BnaA02g05730D	BNapus_Darmor_BZH_scaffold_38p00570.1_BnaDAR	BnaWRKY3
BnaA02g19560D	A02p23350.1_BnaDAR	BnaWRKY4
BnaA02g19570D	A02p23350.1_BnaDAR	BnaWRKY5
BnaA02g19590D	A02p23370.1_BnaDAR	BnaWRKY6
BnaA02g21850D	A02p26390.1_BnaDAR	BnaWRKY7
BnaA02g34400D	A02p43500.1_BnaDAR	BnaWRKY8
BnaA02g36910D	A02p33400.1_BnaDAR	BnaWRKY9
BnaA03g19190D	A03p22910.1_BnaDAR	BnaWRKY10
BnaA03g27660D	A03p32720.1_BnaDAR	BnaWRKY11
BnaA03g46280D	A03p54770.1_BnaDAR	BnaWRKY12
BnaA04g02560D	A04p03340.1_BnaDAR	BnaWRKY13
BnaA04g12540D	A04p16490.1_BnaDAR	BnaWRKY14
BnaA04g23480D	A04p31120.1_BnaDAR	BnaWRKY15
BnaA05g01840D	A05p01880.1_BnaDAR	BnaWRKY16
BnaA05g34110D	A05p44870.1_BnaDAR	BnaWRKY17
BnaA06g08890D	A06p09960.1_BnaDAR	BnaWRKY18
BnaA06g26680D	A06p34950.1_BnaDAR	BnaWRKY19
BnaA06g33730D	A06p43190.1_BnaDAR	BnaWRKY20
BnaA07g16850D	A07p22910.1_BnaDAR	BnaWRKY21
BnaA07g35260D	A07p44840.1_BnaDAR	BnaWRKY22
BnaA09g05000D	A09p06610.1_BnaDAR	BnaWRKY23
BnaA09g24840D	A09p34480.1_BnaDAR	BnaWRKY24
BnaA09g35840D	A09p49340.1_BnaDAR	BnaWRKY25
BnaA09g45940D	A09p62590.1_BnaDAR	BnaWRKY26
BnaA09g55920D	A09p57900.1_BnaDAR	BnaWRKY27
BnaAnng00020D	BNapus_Darmor_BZH_scaffold_209p00030.1_BnaDAR	BnaWRKY28
BnaAnng23990D	A02p23110.1_BnaDAR	BnaWRKY29
BnaAnng32610D	A03p60990.1_BnaDAR	BnaWRKY30
BnaAnng38320D	A02p23400.1_BnaDAR	BnaWRKY31
BnaAnng39080D	BNapus_Darmor_BZH_scaffold_38p00590.1_BnaDAR	BnaWRKY32
BnaC01g06660D	C01p07140.1_BnaDAR	BnaWRKY33
BnaC01g15640D	C01p19020.1_BnaDAR	BnaWRKY34
BnaC02g09600D	C02p10960.1_BnaDAR	BnaWRKY35
BnaC02g09670D	C02p10990.1_BnaDAR	BnaWRKY36
BnaC02g22950D	C02p37100.1_BnaDAR	BnaWRKY37
BnaC02g26030D	C02p36880.1_BnaDAR	BnaWRKY38
BnaC02g43320D	C02p63580.1_BnaDAR	BnaWRKY39
BnaC03g22840D	C03p27160.1_BnaDAR	BnaWRKY40
BnaC03g32670D	C03p39820.1_BnaDAR	BnaWRKY41
BnaC03g67380D	C03p87520.1_BnaDAR	BnaWRKY42
BnaC04g01540D	C04p02220.1_BnaDAR	BnaWRKY43
BnaC04g47350D	C04p68520.1_BnaDAR	BnaWRKY44
BnaC05g10200D	C05p11720.1_BnaDAR	BnaWRKY45
BnaC05g22810D	C05p28610.1_BnaDAR	BnaWRKY46
BnaC05g48590D	C09p75450.1_BnaDAR	BnaWRKY47
BnaC06g15910D	C06p23540.1_BnaDAR	BnaWRKY48
BnaC06g19560D	C06p29570.1_BnaDAR	BnaWRKY49
BnaC07g22240D	C07p33810.1_BnaDAR	BnaWRKY50
BnaC07g30300D	C07p43600.1_BnaDAR	BnaWRKY51
BnaC07g35130D	C07p49520.1_BnaDAR	BnaWRKY52
BnaC07g38550D	C07p53130.1_BnaDAR	BnaWRKY53
BnaC07g43490D	C07p58890.1_BnaDAR	BnaWRKY54
BnaC08g27340D	C08p31710.1_BnaDAR	BnaWRKY55
BnaC08g35490D	C08p41130.1_BnaDAR	BnaWRKY56
BnaC09g04560D	C09p07380.1_BnaDAR	BnaWRKY57
BnaC09g06700D	C09p10270.1_BnaDAR	BnaWRKY58
BnaC09g36400D	C09p53970.1_BnaDAR	BnaWRKY59
BnaCnng13810D	C04p51030.1_BnaDAR	BnaWRKY60
BnaCnng41380D	C05p31080.1_BnaDAR	BnaWRKY61
BnaCnng45760D	C02p41930.1_BnaDAR	BnaWRKY62
BnaCnng52600D	C04p36010.1_BnaDAR	BnaWRKY63

## Sheet: Table S1-3
Table S1-3 Identified Brassica carinata hormone-related TFs.
Gene ID	Gene Name
Bca52824_086489	BcaEIN3-6
Bca52824_065752	BcaEIN3-5
Bca52824_041009	BcaEIN3-4
Bca52824_042388	BcaEIL1-2
Bca52824_026146	BcaEIN3-3
Bca52824_019123	BcaEIN3-1
Bca52824_020628	BcaEIN3-2
Bca52824_015078	BcaEIL3-1
Bca52824_015725	BcaEIL3-2
Bca52824_003042	BcaEIL1-1
Bca52824_056992	BcaEIL2-4
Bca52824_051299	BcaEIL2-3
Bca52824_036490	BcaEIL2-2
Bca52824_022775	BcaEIL2-1
Bca52824_083093	BcaEIL3-4
Bca52824_024810	BcaEIL3-3
Bca52824_002185	BcaWRKY1
Bca52824_003518	BcaWRKY2
Bca52824_007244	BcaWRKY3
Bca52824_007654	BcaWRKY4
Bca52824_008369	BcaWRKY5
Bca52824_008717	BcaWRKY6
Bca52824_009829	BcaWRKY7
Bca52824_012718	BcaWRKY8
Bca52824_017067	BcaWRKY9
Bca52824_019994	BcaWRKY10
Bca52824_022718	BcaWRKY11
Bca52824_023863	BcaWRKY12
Bca52824_025224	BcaWRKY13
Bca52824_025242	BcaWRKY14
Bca52824_025243	BcaWRKY15
Bca52824_025249	BcaWRKY16
Bca52824_025251	BcaWRKY17
Bca52824_027794	BcaWRKY18
Bca52824_029758	BcaWRKY19
Bca52824_030302	BcaWRKY20
Bca52824_034349	BcaWRKY21
Bca52824_035010	BcaWRKY22
Bca52824_036417	BcaWRKY23
Bca52824_038527	BcaWRKY24
Bca52824_041966	BcaWRKY25
Bca52824_042538	BcaWRKY26
Bca52824_042851	BcaWRKY27
Bca52824_046221	BcaWRKY28
Bca52824_047307	BcaWRKY29
Bca52824_050154	BcaWRKY30
Bca52824_050200	BcaWRKY31
Bca52824_051361	BcaWRKY32
Bca52824_051364	BcaWRKY33
Bca52824_053396	BcaWRKY34
Bca52824_053418	BcaWRKY35
Bca52824_053843	BcaWRKY36
Bca52824_054679	BcaWRKY37
Bca52824_055747	BcaWRKY38
Bca52824_057056	BcaWRKY39
Bca52824_060747	BcaWRKY40
Bca52824_060993	BcaWRKY41
Bca52824_062760	BcaWRKY42
Bca52824_062761	BcaWRKY43
Bca52824_064467	BcaWRKY44
Bca52824_064671	BcaWRKY45
Bca52824_067847	BcaWRKY46
Bca52824_068657	BcaWRKY47
Bca52824_069419	BcaWRKY48
Bca52824_076183	BcaWRKY49
Bca52824_077423	BcaWRKY50
Bca52824_078580	BcaWRKY51
Bca52824_079081	BcaWRKY52
Bca52824_082251	BcaWRKY53
Bca52824_085009	BcaWRKY54
Bca52824_088415	BcaWRKY55
Bca52824_089441	BcaWRKY56
Bca52824_090835	BcaWRKY61
Bca52824_090958	BcaWRKY62
Bca52824_091246	BcaWRKY63
Bca52824_091565	BcaWRKY64
Bca52824_092944	BcaWRKY65
Bca52824_094934	BcaWRKY66
Bca52824_095677	BcaWRKY67
Bca52824_096964	BcaWRKY68
Bca52824_007176	BcaBZR1
Bca52824_012916	BcaBZR2
Bca52824_014449	BcaBZR3
Bca52824_014450	BcaBZR4
Bca52824_025152	BcaBZR5
Bca52824_031958	BcaBZR6
Bca52824_053009	BcaBZR7
Bca52824_053306	BcaBZR8
Bca52824_068069	BcaBZR9
Bca52824_070552	BcaBZR10
Bca52824_070786	BcaBZR11
Bca52824_078730	BcaBZR12
Bca52824_084441	BcaBZR13
Bca52824_084930	BcaBZR14
Bca52824_088923	BcaBZR15
Bca52824_092431	BcaBZR16
Bca52824_093280	BcaBZR17
Bca52824_093282	BcaBZR18
Bca52824_093682	BcaBZR19
Bca52824_094031	BcaBZR20
Bca52824_094614	BcaBZR21
Bca52824_096973	BcaBZR22
Bca52824_052460	BcaTCP12-2
Bca52824_018988	BcaTCP18-1
Bca52824_015341	BcaTCP12/18-2
Bca52824_018989	BcaTCP18-2
Bca52824_025898	BcaTCP18-3
Bca52824_086279	BcaTCP18-6
Bca52824_052290	BcaTCP12/18-4
Bca52824_024252	BcaTCP12/18-3
Bca52824_024412	BcaTCP12-1
Bca52824_041162	BcaTCP18-4
Bca52824_083798	BcaTCP12-3
Bca52824_083621	BcaTCP12/18-5
Bca52824_015214	BcaTCP12/18-1
Bca52824_066073	BcaTCP18-5
Bca52824_093995	BcaARF56
Bca52824_093822	BcaARF55
Bca52824_086928	BcaARF51
Bca52824_069261	BcaARF46
Bca52824_047724	BcaARF27
Bca52824_048123	BcaARF28
Bca52824_050138	BcaARF30
Bca52824_020230	BcaARF13
Bca52824_008140	BcaARF2
Bca52824_003205	BcaARF1
Bca52824_090265	BcaARF57
Bca52824_089253	BcaARF53
Bca52824_089254	BcaARF54
Bca52824_082917	BcaARF50
Bca52824_047017	BcaARF26
Bca52824_037653	BcaARF23
Bca52824_027062	BcaARF15
Bca52824_015916	BcaARF11
Bca52824_010600	BcaARF5
Bca52824_090851	BcaARF58
Bca52824_080082	BcaARF49
Bca52824_050150	BcaARF31
Bca52824_042529	BcaARF24
Bca52824_088395	BcaARF52
Bca52824_069006	BcaARF44
Bca52824_059510	BcaARF38
Bca52824_061412	BcaARF40
Bca52824_027595	BcaARF16
Bca52824_018805	BcaARF12
Bca52824_069131	BcaARF45
Bca52824_045247	BcaARF25
Bca52824_076459	BcaARF47
Bca52824_063288	BcaARF41
Bca52824_031936	BcaARF18
Bca52824_012925	BcaARF7
Bca52824_064534	BcaARF43
Bca52824_056933	BcaARF35
Bca52824_051264	BcaARF32
Bca52824_036522	BcaARF22
Bca52824_032641	BcaARF20
Bca52824_091162	BcaARF59
Bca52824_060901	BcaARF39
Bca52824_055583	BcaARF34
Bca52824_029804	BcaARF17
Bca52824_009611	BcaARF3
Bca52824_009612	BcaARF4
Bca52824_058864	BcaARF37
Bca52824_057173	BcaARF36
Bca52824_048934	BcaARF29
Bca52824_036341	BcaARF21
Bca52824_051434	BcaARF33
Bca52824_022650	BcaARF14
Bca52824_076473	BcaARF48
Bca52824_063346	BcaARF42
Bca52824_032002	BcaARF19
Bca52824_012895	BcaARF6
Bca52824_014362	BcaARF8
Bca52824_014431	BcaARF9
Bca52824_015322	BcaARF10
Bca52824_089976	BcaARR76
Bca52824_086113	BcaARR69
Bca52824_087765	BcaARR71
Bca52824_070454	BcaARR53
Bca52824_070938	BcaARR54
Bca52824_066312	BcaARR47
Bca52824_041269	BcaARR30
Bca52824_025781	BcaARR21
Bca52824_018911	BcaARR14
Bca52824_020871	BcaARR17
Bca52824_092873	BcaARR73
Bca52824_089453	BcaARR72
Bca52824_045835	BcaARR34
Bca52824_028041	BcaARR22
Bca52824_028043	BcaARR23
Bca52824_022400	BcaARR19
Bca52824_083513	BcaARR66
Bca52824_083657	BcaARR67
Bca52824_015173	BcaARR12
Bca52824_069931	BcaARR52
Bca52824_054541	BcaARR40
Bca52824_021627	BcaARR18
Bca52824_006030	BcaARR4
Bca52824_030374	BcaARR25
Bca52824_087313	BcaARR70
Bca52824_084392	BcaARR68
Bca52824_076446	BcaARR57
Bca52824_076447	BcaARR58
Bca52824_076761	BcaARR59
Bca52824_063274	BcaARR46
Bca52824_031922	BcaARR26
Bca52824_012937	BcaARR11
Bca52824_006970	BcaARR5
Bca52824_000845	BcaARR1
Bca52824_059668	BcaARR42
Bca52824_047304	BcaARR35
Bca52824_042855	BcaARR33
Bca52824_008371	BcaARR8
Bca52824_003523	BcaARR3
Bca52824_095425	BcaARR75
Bca52824_042813	BcaARR32
Bca52824_051591	BcaARR39
Bca52824_074548	BcaARR55
Bca52824_078215	BcaARR62
Bca52824_078243	BcaARR63
Bca52824_017359	BcaARR13
Bca52824_011283	BcaARR10
Bca52824_067425	BcaARR49
Bca52824_041852	BcaARR31
Bca52824_019343	BcaARR15
Bca52824_093714	BcaARR74
Bca52824_067424	BcaARR48
Bca52824_067676	BcaARR50
Bca52824_067677	BcaARR51
Bca52824_061026	BcaARR43
Bca52824_019731	BcaARR16
Bca52824_055330	BcaARR41
Bca52824_029956	BcaARR24
Bca52824_076072	BcaARR56
Bca52824_079292	BcaARR64
Bca52824_062351	BcaARR44
Bca52824_062398	BcaARR45
Bca52824_037351	BcaARR27
Bca52824_039777	BcaARR28
Bca52824_082290	BcaARR65
Bca52824_077521	BcaARR60
Bca52824_077552	BcaARR61
Bca52824_047367	BcaARR36
Bca52824_050360	BcaARR38
Bca52824_007624	BcaARR6
Bca52824_008333	BcaARR7
Bca52824_003474	BcaARR2
Bca52824_040006	BcaARR29
Bca52824_022910	BcaARR20
Bca52824_010672	BcaARR9
Bca52824_050242	BcaARR37
Bca52824_093104	BcaAREB2-6
Bca52824_080380	BcaAREB1-5
Bca52824_080628	BcaAREB2-4
Bca52824_077583	BcaAREB1-4
Bca52824_045087	BcaABI5-3
Bca52824_049152	BcaABI5-4
Bca52824_049206	BcaABI5-5
Bca52824_033869	BcaAREB1-1
Bca52824_028924	BcaABI5-2
Bca52824_009366	BcaABI5-1
Bca52824_069208	BcaAREB1-3
Bca52824_048262	BcaAREB1-2
Bca52824_041107	BcaAREB2-3
Bca52824_033651	BcaAREB2-2
Bca52824_019033	BcaAREB2-1
Bca52824_093534	BcaAREB2-7
Bca52824_086351	BcaAREB2-5
Bca52824_059965	BcaMYB75-1
Bca52824_060163	BcaMYC2-1
Bca52824_061636	BcaMYC2-2
Bca52824_046438	BcaMYB21/24-3
Bca52824_044346	BcaMYB75-2
Bca52824_031406	BcaMYB75-3
Bca52824_031557	BcaMYB21-1
Bca52824_027610	BcaMYB75-4
Bca52824_002162	BcaMYB75-5
Bca52824_068430	BcaMYB75-6
Bca52824_071254	BcaGL3-1
Bca52824_064149	BcaMYC3-1
Bca52824_067881	BcaGL3-2
Bca52824_067883	BcaGL3-3
Bca52824_067920	BcaMYC2-3
Bca52824_061358	BcaMYB75-7
Bca52824_019448	BcaGL3-4
Bca52824_014033	BcaMYB75-8
Bca52824_083527	BcaMYC3-2
Bca52824_052216	BcaGL3-5
Bca52824_040836	BcaGL3-6
Bca52824_025456	BcaMYB21-2
Bca52824_024174	BcaMYB21-3
Bca52824_014618	BcaMYB21/24-2
Bca52824_015271	BcaMYC2-4
Bca52824_000389	BcaMYB21/24-1
Bca52824_089060	BcaMYB21/24-5
Bca52824_075065	BcaMYB21/24-4
Bca52824_071819	BcaMYC3-3
Bca52824_065305	BcaMYB24-1
Bca52824_059154	BcaMYC3-4
Bca52824_030821	BcaMYC2-5
Bca52824_032955	BcaMYB75-9
Bca52824_012192	BcaMYB75-10
Bca52824_013717	BcaMYC4-1
Bca52824_089795	BcaMYC4-2
Bca52824_030732	BcaGAI-1
Bca52824_071618	BcaRGA-2
Bca52824_056253	BcaRGL3-2
Bca52824_024168	BcaRGL1-1
Bca52824_068760	BcaRGA-1
Bca52824_059035	BcaGAI-2
Bca52824_052214	BcaRGL1-2
Bca52824_067741	BcaRGL2-2
Bca52824_036766	BcaRGL3-1
Bca52824_067737	BcaRGL2-1

## Sheet: Table S1-4
Table S1-4 Identified Brassica juncea hormone-related TFs.
Gene ID	Gene Name
BjuA007186	BjuRGL1-1
BjuA021102	BjuRGL2-1
BjuA024803	BjuRGA-2
BjuA033945	BjuRGA-3
BjuA046122	BjuRGL2-2
BjuA046262	BjuRGA-1
BjuA047224	BjuRGL3-1
BjuB027815	BjuRGA-4
BjuB035481	BjuRGL3-2
BjuO004850	BjuRGL1-2
BjuA007230	BjuTCP12-1
BjuA041558	BjuTCP12-2
BjuA012606	BjuTCP18-1
BjuA027377	BjuTCP12-3
BjuB007175	BjuTCP18-4
BjuB007177	BjuTCP18-3
BjuB010789	BjuTCP12-7
BjuB045720	BjuTCP12-6
BjuB025473	BjuTCP18-2
BjuB030534	BjuTCP12-5
BjuB043984	BjuTCP12-4
BjuA003915	BjuMYC4-2
BjuA011448	BjuMYB24-1
BjuA012765	BjuMYB75-1
BjuA015410	BjuGL3-1
BjuA015755	BjuMYC2-1
BjuA024282	BjuMYB21-1
BjuA025784	BjuMYB24-2
BjuA027215	BjuMYB24-3
BjuA027328	BjuMYB75-3
BjuA033852	BjuMYC3-1
BjuA040691	BjuMYC4-1
BjuA042711	BjuMYB75-2
BjuA044526	BjuGL3-2
BjuB000741	BjuMYB24-5
BjuB004372	BjuMYB75-7
BjuB010898	BjuMYB75-8
BjuB011822	BjuMYB24-4
BjuB027872	BjuMYC3-3
BjuB028220	BjuGL3-3
BjuB030870	BjuMYC2-4
BjuB031967	BjuMYB75-5
BjuB032919	BjuMYC2-2
BjuB032920	BjuMYC2-3
BjuB036713	BjuMYC3-2
BjuB039924	BjuMYB24-6
BjuB039998	BjuMYB21-2
BjuB042294	BjuMYB75-4
BjuB043935	BjuMYB75-6
BjuO001663	BjuMYC2-5
BjuO002347	BjuMYC3-4
BjuO004310	BjuMYB24-7
BjuO006089	BjuMYB75-10
BjuO007549	BjuMYB75-9
BjuO013419	BjuMYB21-3
BjuA000269	BjuARF4
BjuA003598	BjuARF1
BjuA004135	BjuARF2
BjuA008875	BjuARF5
BjuA012362	BjuARF6
BjuA015563	BjuARF8
BjuA016899	BjuARF9
BjuA018466	BjuARF11
BjuA022872	BjuARF12
BjuA026141	BjuARF13
BjuA026302	BjuARF14
BjuA026944	BjuARF15
BjuA027703	BjuARF17
BjuA029862	BjuARF18
BjuA030401	BjuARF19
BjuA030797	BjuARF20
BjuA031544	BjuARF21
BjuA031864	BjuARF16
BjuA032544	BjuARF22
BjuA034753	BjuARF23
BjuA036277	BjuARF24
BjuA036279	BjuARF25
BjuA038747	BjuARF26
BjuA041527	BjuARF3
BjuA042400	BjuARF7
BjuA043023	BjuARF10
BjuA047156	BjuARF27
BjuB005807	BjuARF32
BjuB014200	BjuARF39
BjuB016738	BjuARF41
BjuB017066	BjuARF44
BjuB018540	BjuARF45
BjuB020448	BjuARF40
BjuB022969	BjuARF42
BjuB026602	BjuARF28
BjuB027241	BjuARF35
BjuB029338	BjuARF36
BjuB029506	BjuARF37
BjuB029911	BjuARF34
BjuB034138	BjuARF29
BjuB039668	BjuARF43
BjuB040611	BjuARF38
BjuB043412	BjuARF30
BjuB043428	BjuARF31
BjuB043964	BjuARF33
BjuO002114	BjuARF48
BjuO003639	BjuARF51
BjuO007821	BjuARF49
BjuO008773	BjuARF50
BjuO008939	BjuARF46
BjuO009800	BjuARF47
BjuO010408	BjuARF52
BjuO011636	BjuARF53
BjuA002601	BjuWRKY1
BjuA003480	BjuWRKY2
BjuA003481	BjuWRKY3
BjuA004119	BjuWRKY4
BjuA006503	BjuWRKY6
BjuA007693	BjuWRKY7
BjuA007933	BjuWRKY8
BjuA008667	BjuWRKY11
BjuA010558	BjuWRKY12
BjuA010764	BjuWRKY13
BjuA011465	BjuWRKY14
BjuA012371	BjuWRKY15
BjuA014697	BjuWRKY16
BjuA015894	BjuWRKY17
BjuA021169	BjuWRKY19
BjuA023567	BjuWRKY20
BjuA026573	BjuWRKY23
BjuA028961	BjuWRKY24
BjuA030975	BjuWRKY25
BjuA032670	BjuWRKY26
BjuA034817	BjuWRKY27
BjuA035596	BjuWRKY9
BjuA035796	BjuWRKY28
BjuA038807	BjuWRKY29
BjuA040770	BjuWRKY5
BjuA043013	BjuWRKY18
BjuA045716	BjuWRKY10
BjuA046332	BjuWRKY21
BjuA046401	BjuWRKY22
BjuB001008	BjuWRKY50
BjuB001573	BjuWRKY57
BjuB004643	BjuWRKY42
BjuB006200	BjuWRKY39
BjuB007682	BjuWRKY51
BjuB010267	BjuWRKY58
BjuB013042	BjuWRKY33
BjuB014185	BjuWRKY41
BjuB014630	BjuWRKY54
BjuB016651	BjuWRKY55
BjuB019333	BjuWRKY56
BjuB020694	BjuWRKY43
BjuB022115	BjuWRKY45
BjuB022469	BjuWRKY46
BjuB022668	BjuWRKY47
BjuB026090	BjuWRKY32
BjuB026812	BjuWRKY53
BjuB027404	BjuWRKY40
BjuB028927	BjuWRKY48
BjuB037847	BjuWRKY36
BjuB037850	BjuWRKY35
BjuB038091	BjuWRKY34
BjuB038248	BjuWRKY37
BjuB039748	BjuWRKY52
BjuB041855	BjuWRKY44
BjuB042064	BjuWRKY30
BjuB042095	BjuWRKY31
BjuB043567	BjuWRKY38
BjuB046729	BjuWRKY49
BjuO006971	BjuWRKY59
BjuO010174	BjuWRKY61
BjuO011740	BjuWRKY62
BjuO011969	BjuWRKY60
BjuA003230	BjuAREB2-1
BjuA012644	BjuAREB2-2
BjuA018972	BjuABI5-1
BjuA021448	BjuAREB2-3
BjuA025127	BjuAREB1-1
BjuA025542	BjuAREB1-2
BjuA025558	BjuAREB1-3
BjuB007813	BjuAREB2-7
BjuB008568	BjuAREB2-8
BjuB038400	BjuABI5-2
BjuB041699	BjuABI5-3
BjuB042240	BjuAREB2-4
BjuB045319	BjuAREB2-6
BjuB047102	BjuAREB2-5
BjuO002525	BjuABI5-4
BjuA001358	BjuARR3
BjuA005022	BjuARR1
BjuA006638	BjuARR2
BjuA009063	BjuARR5
BjuA010553	BjuARR6
BjuA011534	BjuARR7
BjuA012546	BjuARR8
BjuA012548	BjuARR9
BjuA012808	BjuARR10
BjuA012810	BjuARR11
BjuA012852	BjuARR12
BjuA014661	BjuARR13
BjuA014699	BjuARR14
BjuA015144	BjuARR4
BjuA016213	BjuARR15
BjuA017836	BjuARR17
BjuA019309	BjuARR18
BjuA020166	BjuARR19
BjuA022485	BjuARR23
BjuA022947	BjuARR24
BjuA025816	BjuARR22
BjuA026595	BjuARR25
BjuA027041	BjuARR26
BjuA027250	BjuARR27
BjuA028036	BjuARR30
BjuA029423	BjuARR29
BjuA030432	BjuARR32
BjuA030807	BjuARR31
BjuA031957	BjuARR33
BjuA035846	BjuARR34
BjuA036343	BjuARR35
BjuA036375	BjuARR36
BjuA037105	BjuARR37
BjuA037110	BjuARR38
BjuA042987	BjuARR16
BjuA043322	BjuARR28
BjuA046104	BjuARR20
BjuA046105	BjuARR21
BjuA047280	BjuARR39
BjuB002230	BjuARR53
BjuB004812	BjuARR41
BjuB005265	BjuARR75
BjuB007267	BjuARR67
BjuB008067	BjuARR69
BjuB008460	BjuARR70
BjuB011460	BjuARR57
BjuB011796	BjuARR61
BjuB012670	BjuARR60
BjuB012903	BjuARR47
BjuB013353	BjuARR59
BjuB016646	BjuARR72
BjuB016692	BjuARR73
BjuB018416	BjuARR74
BjuB020512	BjuARR62
BjuB021382	BjuARR63
BjuB022415	BjuARR64
BjuB023941	BjuARR42
BjuB027468	BjuARR54
BjuB028902	BjuARR65
BjuB028929	BjuARR66
BjuB029325	BjuARR56
BjuB029792	BjuARR52
BjuB030574	BjuARR51
BjuB034875	BjuARR44
BjuB036148	BjuARR45
BjuB037961	BjuARR48
BjuB038259	BjuARR49
BjuB039829	BjuARR68
BjuB040741	BjuARR58
BjuB040902	BjuARR71
BjuB042032	BjuARR40
BjuB042428	BjuARR43
BjuB042809	BjuARR55
BjuB044006	BjuARR50
BjuB044323	BjuARR46
BjuO003901	BjuARR76
BjuO004584	BjuARR77
BjuO004945	BjuARR78
BjuO011754	BjuARR79
BjuA007523	BjuEIL3-1
BjuA010860	BjuEIL1-1
BjuA012699	BjuEIN3-1
BjuA019799	BjuEIN3-2
BjuA020463	BjuEIN3-3
BjuA022576	BjuEIL2-1
BjuA043476	BjuEIL3-3
BjuA046564	BjuEIL3-2
BjuB007888	BjuEIN3-5
BjuB008689	BjuEIN3-6
BjuB026175	BjuEIN3-4
BjuB030199	BjuEIL3-5
BjuB044197	BjuEIL2-2
BjuB046078	BjuEIL1-2
BjuB047336	BjuEIL3-4
BjuO008968	BjuEIL2-3
BjuO011401	BjuEIL2-4
BjuO012205	BjuEIL3-6
BjuA004003	BjuBZR1
BjuA007658	BjuBZR2
BjuA014218	BjuBZR5
BjuA025839	BjuBZR6
BjuA027030	BjuBZR7
BjuA027765	BjuBZR9
BjuA028676	BjuBZR10
BjuA029438	BjuBZR8
BjuA042290	BjuBZR3
BjuA042294	BjuBZR4
BjuA044336	BjuBZR11
BjuB013591	BjuBZR22
BjuB016766	BjuBZR25
BjuB021395	BjuBZR24
BjuB021823	BjuBZR18
BjuB029350	BjuBZR20
BjuB029815	BjuBZR19
BjuB030253	BjuBZR23
BjuB038441	BjuBZR15
BjuB040797	BjuBZR21
BjuB043419	BjuBZR16
BjuB044658	BjuBZR12
BjuB044659	BjuBZR13
BjuB044772	BjuBZR14
BjuB047321	BjuBZR17
BjuO004882	BjuBZR26

## Sheet: Table S1-5
Table S1-5 Identified Brassica nigra hormone-related TFs.
Gene ID	Gene Name
BniB01g045980.2N.1	BniTCP18-1
BniB01g049970.2N.1	BniTCP12/18-1
BniB03g042900.2N.1	BniTCP12/18-2
BniB03g044480.2N.1	BniTCP12/18-3
BniB05g063330.2N.1	BniTCP12/18-4
BniB05g065480.2N.1	BniTCP12-1
BniB07g002700.2N.1	BniTCP12/18-5
BniB07g028030.2N.1	BniTCP12/18-6
BniB07g029990.2N.1	BniTCP18-2
BniB07g051960.2N.1	BniTCP18-3
BniB07g041010.2N.1	BniTCP12/18-7
BniB01g000940.2N.1	BniGL3-1
BniB01g025050.2N.1	BniGL3-2
BniB01g026630.2N.1	BniMYB21/24-1
BniB01g051660.2N.1	BniMYB75-1
BniB01g060400.2N.1	BniMYB21/24-2
BniB02g063410.2N.1	BniMYC3-1
BniB02g067920.2N.1	BniMYB21-1
BniB03g016310.2N.1	BniMYC2-1
BniB03g025230.2N.1	BniMYB75-2
BniB03g032100.2N.1	BniMYB24-1
BniB03g035750.2N.1	BniMYC2-2
BniB03g042110.2N.1	BniMYB24-2
BniB03g043620.2N.1	BniMYB75-3
BniB03g045640.2N.1	BniMYB24-3
BniB04g015470.2N.1	BniMYC2/3/4-1
BniB04g015480.2N.1	BniMYC2/3/4-2
BniB04g015560.2N.1	BniMYC3-2
BniB04g022210.2N.1	BniGL3-3
BniB04g024090.2N.1	BniGL3-4
BniB04g041010.2N.1	BniMYB24-4
BniB04g049150.2N.1	BniMYC2-3
BniB05g018490.2N.1	BniMYC4-1
BniB05g062420.2N.1	BniMYB75-4
BniB05g063680.2N.1	BniMYB75-5
BniB05g063780.2N.1	BniMYB75-6
BniB05g064860.2N.1	BniMYB24-5
BniB07g035140.2N.1	BniMYB21/24-3
BniB07g036070.2N.1	BniMYB21-2
BniB07g055510.2N.1	BniMYB75-7
BniB08g017230.2N.1	BniMYB75-8
BniB08g066220.2N.1	BniMYB75-9
BniS00512g470.2N.1	BniMYB24-6
BniS02554g010.2N.1	BniGL3-5
BniB01g004660.2N.1	BniWRKY1
BniB01g004670.2N.1	BniWRKY2
BniB01g022240.2N.1	BniWRKY3
BniB01g060880.2N.1	BniWRKY4
BniB02g008880.2N.1	BniWRKY5
BniB02g017620.2N.1	BniWRKY6
BniB02g041040.2N.1	BniWRKY7
BniB02g058380.2N.1	BniWRKY8
BniB02g065810.2N.1	BniWRKY9
BniB02g072170.2N.1	BniWRKY10
BniB02g077050.2N.1	BniWRKY11
BniB02g080790.2N.1	BniWRKY12
BniB02g085540.2N.1	BniWRKY13
BniB03g005870.2N.1	BniWRKY14
BniB03g010220.2N.1	BniWRKY15
BniB03g012470.2N.1	BniWRKY16
BniB03g034180.2N.1	BniWRKY17
BniB03g045490.2N.1	BniWRKY18
BniB04g001170.2N.1	BniWRKY19
BniB04g008710.2N.1	BniWRKY20
BniB04g021190.2N.1	BniWRKY21
BniB04g023700.2N.1	BniWRKY22
BniB04g044730.2N.1	BniWRKY23
BniB05g006200.2N.1	BniWRKY24
BniB05g010760.2N.1	BniWRKY25
BniB05g013390.2N.1	BniWRKY26
BniB05g041800.2N.1	BniWRKY27
BniB05g058050.2N.1	BniWRKY28
BniB05g075280.2N.1	BniWRKY29
BniB05g075310.2N.1	BniWRKY30
BniB05g075470.2N.1	BniWRKY31
BniB05g075510.2N.1	BniWRKY32
BniB05g075550.2N.1	BniWRKY33
BniB05g075560.2N.1	BniWRKY34
BniB06g000280.2N.1	BniWRKY35
BniB06g013130.2N.1	BniWRKY36
BniB06g038850.2N.1	BniWRKY37
BniB06g051210.2N.1	BniWRKY38
BniB06g056420.2N.1	BniWRKY39
BniB06g061880.2N.1	BniWRKY40
BniB06g064400.2N.1	BniWRKY41
BniB06g068130.2N.1	BniWRKY42
BniB07g002280.2N.1	BniWRKY43
BniB07g034910.2N.1	BniWRKY44
BniB07g040310.2N.1	BniWRKY45
BniB07g043060.2N.1	BniWRKY46
BniB08g014700.2N.1	BniWRKY47
BniB08g026360.2N.1	BniWRKY48
BniB08g030170.2N.1	BniWRKY49
BniB08g042010.2N.1	BniWRKY50
BniB08g044130.2N.1	BniWRKY51
BniB08g071000.2N.1	BniWRKY52
BniS00512g380.2N.1	BniWRKY53
BniS06172g200.2N.1	BniWRKY54
BniB01g004210.2N.1	BniARR1
BniB01g018110.2N.1	BniARR2
BniB01g047860.2N.1	BniARR3
BniB01g059240.2N.1	BniARR4
BniB02g005460.2N.1	BniARR5
BniB02g053680.2N.1	BniARR6
BniB02g073510.2N.1	BniARR7
BniB02g078560.2N.1	BniARR8
BniB02g085650.2N.1	BniARR9
BniB03g003910.2N.1	BniARR10
BniB03g008020.2N.1	BniARR11
BniB03g042580.2N.1	BniARR12
BniB03g044920.2N.1	BniARR13
BniB03g053280.2N.1	BniARR14
BniB04g004330.2N.1	BniARR15
BniB04g009450.2N.1	BniARR16
BniB04g019880.2N.1	BniARR17
BniB04g029240.2N.1	BniARR18
BniB04g033640.2N.1	BniARR19
BniB05g006090.2N.1	BniARR20
BniB05g020290.2N.1	BniARR21
BniB05g028490.2N.1	BniARR22
BniB05g037670.2N.1	BniARR23
BniB05g052520.2N.1	BniARR24
BniB06g000600.2N.1	BniARR25
BniB06g010420.2N.1	BniARR26
BniB06g011310.2N.1	BniARR27
BniB06g024120.2N.1	BniARR28
BniB06g032640.2N.1	BniARR29
BniB06g048210.2N.1	BniARR30
BniB06g056090.2N.1	BniARR31
BniB06g064070.2N.1	BniARR32
BniB06g064430.2N.1	BniARR33
BniB07g006740.2N.1	BniARR34
BniB07g029110.2N.1	BniARR35
BniB07g033830.2N.1	BniARR36
BniB07g039220.2N.1	BniARR37
BniB07g053030.2N.1	BniARR38
BniB08g003100.2N.1	BniARR39
BniB08g026320.2N.1	BniARR40
BniB08g026930.2N.1	BniARR41
BniB08g061310.2N.1	BniARR42
BniB08g071760.2N.1	BniARR43
BniB08g076630.2N.1	BniARR44
BniB01g059870.2N.1	BniRGL2-1
BniB02g045370.2N.1	BniRGL3-1
BniB02g064890.2N.1	BniGAI/RGA-1
BniB04g014700.2N.1	BniGAI/RGA-2
BniB05g046370.2N.1	BniRGL3-2
BniB05g062320.2N.1	BniRGL1-1
BniB01g010220.2N.1	BniARF1
BniB01g030990.2N.1	BniARF2
BniB02g040210.2N.1	BniARF3
BniB02g042140.2N.1	BniARF4
BniB02g059890.2N.1	BniARF5
BniB02g061320.2N.1	BniARF6
BniB02g062540.2N.1	BniARF7
BniB02g080890.2N.1	BniARF8
BniB02g084430.2N.1	BniARF9
BniB03g008110.2N.1	BniARF10
BniB03g008370.2N.1	BniARF11
BniB03g028740.2N.1	BniARF12
BniB03g043210.2N.1	BniARF13
BniB03g057130.2N.1	BniARF14
BniB04g002520.2N.1	BniARF15
BniB04g033820.2N.1	BniARF16
BniB04g034580.2N.1	BniARF17
BniB04g045810.2N.1	BniARF18
BniB05g007600.2N.1	BniARF19
BniB05g013240.2N.1	BniARF20
BniB05g040860.2N.1	BniARF21
BniB06g010330.2N.1	BniARF22
BniB06g017260.2N.1	BniARF23
BniB06g023190.2N.1	BniARF24
BniB06g050020.2N.1	BniARF25
BniB06g057110.2N.1	BniARF26
BniB06g061810.2N.1	BniARF27
BniB07g018150.2N.1	BniARF28
BniB07g018160.2N.1	BniARF29
BniB07g027380.2N.1	BniARF30
BniB07g041380.2N.1	BniARF31
BniB07g045870.2N.1	BniARF32
BniB08g030280.2N.1	BniARF33
BniB08g075960.2N.1	BniARF34
BniS02554g030.2N.1	BniARF35
BniS06756g020.2N.1	BniARF36
BniB01g008190.2N.1	BniABI5-1
BniB01g044970.2N.1	BniAREB2-1
BniB02g060460.2N.1	BniAREB1/2/ABI5-1
BniB02g086700.2N.1	BniAREB2-2
BniB04g060850.2N.1	BniAREB2-3
BniB04g063930.2N.1	BniARBE1-1
BniB05g004220.2N.1	BniAREB2-4
BniB06g000430.2N.1	BniABI5-2
BniB06g007920.2N.1	BniABI5-3
BniB06g007930.2N.1	BniAREB12/ABI5-2
BniB07g030510.2N.1	BniAREB2-5
BniB07g051330.2N.1	BniAREB2-6
BniB08g057500.2N.1	BniABI5-4
BniB08g071460.2N.1	BniABI5-5
BniB01g040890.2N.1	BniEIL3-1
BniB01g042960.2N.1	BniEIN3-2
BniB02g041760.2N.1	BniEIL2-1
BniB03g038740.2N.1	BniEIL3-2
BniB03g052120.2N.1	BniEIL3-3
BniB05g070840.2N.1	BniEIL3-4
BniB07g004390.2N.1	BniEIL1-1
BniB07g031510.2N.1	BniEIN3-3
BniB07g050380.2N.1	BniEIN3-4
BniB08g032340.2N.1	BniEIL1-2
BniB05g042400.2N.1	BniEIL2-2
BniB01g028550.2N.1	BniEIN3-1
BniB02g071660.2N.1	BniBZR1
BniB02g075110.2N.1	BniBZR2
BniB02g088200.2N.1	BniBZR3
BniB03g008170.2N.1	BniBZR4
BniB03g028530.2N.1	BniBZR5
BniB03g053480.2N.1	BniBZR6
BniB03g058240.2N.1	BniBZR7
BniB04g033960.2N.1	BniBZR8
BniB05g002040.2N.1	BniBZR9
BniB05g017490.2N.1	BniBZR10
BniB05g074560.2N.1	BniBZR11
BniB06g048320.2N.1	BniBZR12
BniB06g050430.2N.1	BniBZR13

## Sheet: Table S1-6
Table S1-6 Identified Brassica oleracea hormone-related TFs.
Gene ID	Gene Name
BolC02g022360.2J.m1	BolRGL1-1
BolC05g063590.2J.m1	BolRGL2-1
BolC07g031500.2J.m1	BolRGA1
BolC09g027430.2J.m1	BolGAI1
BolC09g055750.2J.m1	BolRGL3-1
BolC01g044390.2J.m1	BolTCP18-1
BolC01g047790.2J.m1	BolTCP12/18-1
BolC02g023270.2J.m1	BolTCP12/18-2
BolC02g025190.2J.m1	BolTCP12-1
BolC03g043570.2J.m1	BolTCP12/18-3
BolC03g045620.2J.m1	BolTCP18-2
BolC05g046270.2J.m1	BolTCP18-3
BolC05g051230.2J.m1	BolTCP12/18-4
BolC06g036660.2J.m1	BolTCP12/18-5
BolC06g038360.2J.m1	BolTCP12/18-6
BolC06g040130.2J.m1	BolTCP12-2
BolC07g043140.2J.m1	BolTCP12/18-7
BolC01g011310.2J.m1	BolMYC3/4-1
BolC01g049380.2J.m1	BolMYB75-1
BolC02g022380.2J.m1	BolMYB75-2
BolC02g024430.2J.m1	BolMYB21/24-1
BolC03g016640.2J.m1	BolMYB75-3
BolC03g035420.2J.m1	BolGL3-1
BolC03g035780.2J.m1	BolMYB21/24-2
BolC03g048740.2J.m1	BolMYB75-4
BolC04g001190.2J.m1	BolMYB21/24-3
BolC04g002090.2J.m1	BolMYC2/3/4-1
BolC04g046830.2J.m1	BolGL3-2
BolC04g068010.2J.m1	BolMYC2/3/4-2
BolC04g068380.2J.m1	BolMYB21/24-4
BolC05g000640.2J.m1	BolMYC2/3/4-3
BolC05g024070.2J.m1	BolMYB21/24-5
BolC05g037770.2J.m1	BolMYC2/3/4-4
BolC05g053080.2J.m1	BolMYB75-5
BolC05g062090.2J.m1	BolMYB21/24-6
BolC06g035790.2J.m1	BolMYB21/24-7
BolC06g037440.2J.m1	BolMYB75-6
BolC06g037480.2J.m1	BolMYB75-7
BolC06g039530.2J.m1	BolMYB21/24-8
BolC07g018270.2J.m1	BolMYB21/24-9
BolC07g029330.2J.m1	BolMYC3-1
BolC07g029400.2J.m1	BolMYC2/3/4-5
BolC07g035500.2J.m1	BolMYB21-1
BolC08g011240.2J.m1	BolMYC2/3/4-6
BolC08g012080.2J.m1	BolMYB75-8
BolC08g030280.2J.m1	BolMYB75-9
BolC08g030330.2J.m1	BolMYB75-10
BolC09g000390.2J.m1	BolGL3-3
BolC09g003530.2J.m1	BolMYB21-2
BolC09g015460.2J.m1	BolGL3-4
BolC09g017520.2J.m1	BolGL3-5
BolC09g026200.2J.m1	BolMYC3-2
BolC09g026300.2J.m1	BolMYC2/3/4-7
BolC09g026310.2J.m1	BolMYC2/3/4-8
BolC09g033660.2J.m1	BolGL3-6
BolC01g009040.2J.m1	BolARF1
BolC01g018220.2J.m1	BolARF2
BolC01g035140.2J.m1	BolARF3
BolC02g010840.2J.m1	BolARF4
BolC02g012540.2J.m1	BolARF5
BolC02g060660.2J.m1	BolARF6
BolC03g027970.2J.m1	BolARF7
BolC03g059550.2J.m1	BolARF8
BolC03g071570.2J.m1	BolARF9
BolC04g002070.2J.m1	BolARF10
BolC04g015190.2J.m1	BolARF11
BolC04g022010.2J.m1	BolARF12
BolC04g026030.2J.m1	BolARF13
BolC04g031140.2J.m1	BolARF14
BolC04g042960.2J.m1	BolARF15
BolC04g059700.2J.m1	BolARF16
BolC04g059730.2J.m1	BolARF17
BolC05g016840.2J.m1	BolARF18
BolC05g017660.2J.m1	BolARF19
BolC05g028200.2J.m1	BolARF20
BolC06g029460.2J.m1	BolARF21
BolC06g037050.2J.m1	BolARF22
BolC06g048870.2J.m1	BolARF23
BolC07g022770.2J.m1	BolARF24
BolC07g051080.2J.m1	BolARF25
BolC07g055010.2J.m1	BolARF26
BolC08g027770.2J.m1	BolARF27
BolC08g028290.2J.m1	BolARF28
BolC08g044860.2J.m1	BolARF29
BolC09g007850.2J.m1	BolARF30
BolC09g022190.2J.m1	BolARF31
BolC09g029310.2J.m1	BolARF32
BolC09g049700.2J.m1	BolARF33
BolC09g051760.2J.m1	BolARF34
BolC01g007240.2J.m1	BolWRKY1
BolC01g018040.2J.m1	BolWRKY2
BolC01g021450.2J.m1	BolWRKY3
BolC02g000180.2J.m1	BolWRKY4
BolC02g011680.2J.m1	BolWRKY5
BolC02g011710.2J.m1	BolWRKY6
BolC02g035760.2J.m1	BolWRKY7
BolC02g035960.2J.m1	BolWRKY8
BolC02g040910.2J.m1	BolWRKY9
BolC02g051120.2J.m1	BolWRKY10
BolC02g056440.2J.m1	BolWRKY11
BolC02g062360.2J.m1	BolWRKY12
BolC03g015040.2J.m1	BolWRKY13
BolC03g024710.2J.m1	BolWRKY14
BolC03g027900.2J.m1	BolWRKY15
BolC03g035970.2J.m1	BolWRKY16
BolC03g081360.2J.m1	BolWRKY17
BolC04g001090.2J.m1	BolWRKY18
BolC04g002200.2J.m1	BolWRKY19
BolC04g002790.2J.m1	BolWRKY20
BolC04g028450.2J.m1	BolWRKY21
BolC04g031460.2J.m1	BolWRKY22
BolC04g035730.2J.m1	BolWRKY23
BolC04g064710.2J.m1	BolWRKY24
BolC05g011330.2J.m1	BolWRKY25
BolC05g027370.2J.m1	BolWRKY26
BolC05g029850.2J.m1	BolWRKY27
BolC05g062480.2J.m1	BolWRKY28
BolC06g022550.2J.m1	BolWRKY29
BolC06g028240.2J.m1	BolWRKY30
BolC06g039390.2J.m1	BolWRKY31
BolC06g050650.2J.m1	BolWRKY32
BolC07g015730.2J.m1	BolWRKY33
BolC07g032750.2J.m1	BolWRKY34
BolC07g042020.2J.m1	BolWRKY35
BolC07g047560.2J.m1	BolWRKY36
BolC07g050970.2J.m1	BolWRKY37
BolC07g056170.2J.m1	BolWRKY38
BolC08g017030.2J.m1	BolWRKY39
BolC08g018330.2J.m1	BolWRKY40
BolC08g024930.2J.m1	BolWRKY41
BolC08g040340.2J.m1	BolWRKY42
BolC08g048870.2J.m1	BolWRKY43
BolC08g053620.2J.m1	BolWRKY44
BolC09g001260.2J.m1	BolWRKY45
BolC09g006890.2J.m1	BolWRKY46
BolC09g009480.2J.m1	BolWRKY47
BolC09g018700.2J.m1	BolWRKY48
BolC09g050470.2J.m1	BolWRKY49
BolC01g004840.2J.m1	BolAREB1-1
BolC01g043560.2J.m1	BolAREB2-1
BolC03g046170.2J.m1	BolAREB2-2
BolC04g002950.2J.m1	BolAREB1/2-1
BolC04g012680.2J.m1	BolABI5-1
BolC04g013210.2J.m1	BolABI5-2
BolC04g024040.2J.m1	BolAREB1/2-2
BolC04g035310.2J.m1	BolAREB1/2-3
BolC04g061550.2J.m1	BolABI5-3
BolC05g045190.2J.m1	BolAREB2-3
BolC06g001410.2J.m1	BolAREB1-2
BolC06g004110.2J.m1	BolAREB2-4
BolC06g022840.2J.m1	BolAREB1/2-4
BolC07g057400.2J.m1	BolAREB1-3
BolC08g040720.2J.m1	BolAREB1/2-5
BolC01g007080.2J.m1	BolARR1
BolC01g025550.2J.m1	BolARR2
BolC01g030460.2J.m1	BolARR3
BolC01g045960.2J.m1	BolARR4
BolC02g002910.2J.m1	BolARR5
BolC02g014490.2J.m1	BolARR6
BolC02g049640.2J.m1	BolARR7
BolC02g057750.2J.m1	BolARR8
BolC03g005850.2J.m1	BolARR9
BolC03g024670.2J.m1	BolARR10
BolC03g025080.2J.m1	BolARR11
BolC03g036860.2J.m1	BolARR12
BolC03g044630.2J.m1	BolARR13
BolC03g058160.2J.m1	BolARR14
BolC03g061170.2J.m1	BolARR15
BolC04g003140.2J.m1	BolARR16
BolC04g035040.2J.m1	BolARR17
BolC04g052840.2J.m1	BolARR18
BolC04g065060.2J.m1	BolARR19
BolC05g008320.2J.m1	BolARR20
BolC05g016690.2J.m1	BolARR21
BolC05g033940.2J.m1	BolARR22
BolC05g049430.2J.m1	BolARR23
BolC05g061170.2J.m1	BolARR24
BolC06g023030.2J.m1	BolARR25
BolC06g031280.2J.m1	BolARR26
BolC06g036380.2J.m1	BolARR27
BolC06g038880.2J.m1	BolARR28
BolC06g046180.2J.m1	BolARR29
BolC07g046020.2J.m1	BolARR30
BolC07g056260.2J.m1	BolARR31
BolC08g004490.2J.m1	BolARR32
BolC08g021990.2J.m1	BolARR33
BolC08g027470.2J.m1	BolARR34
BolC08g032200.2J.m1	BolARR35
BolC08g040960.2J.m1	BolARR36
BolC08g045610.2J.m1	BolARR37
BolC08g055970.2J.m1	BolARR38
BolC09g005920.2J.m1	BolARR39
BolC09g020500.2J.m1	BolARR40
BolC01g042140.2J.m1	BolEIN3-1
BolC02g004010.2J.m1	BolEIL3-1
BolC02g011120.2J.m1	BolEIL2-1
BolC03g029350.2J.m1	BolEIL1-1
BolC03g047040.2J.m1	BolEIN3-2
BolC03g055520.2J.m1	BolEIL3-2
BolC03g083610.2J.m1	BolEIL1-2
BolC05g042490.2J.m1	BolEIN3-3
BolC06g032080.2J.m1	BolEIL3-3
BolC06g045150.2J.m1	BolEIL3-4
BolC09g051270.2J.m1	BolEIL2-2
BolC01g002210.2J.m1	BolBZR1
BolC01g012590.2J.m1	BolBZR2
BolC02g034760.2J.m1	BolBZR3
BolC05g017020.2J.m1	BolBZR4
BolC06g031060.2J.m1	BolBZR5
BolC06g046370.2J.m1	BolBZR6
BolC06g049580.2J.m1	BolBZR7
BolC07g044280.2J.m1	BolBZR8
BolC07g048100.2J.m1	BolBZR9
BolC07g059010.2J.m1	BolBZR10
BolC08g027890.2J.m1	BolBZR11
BolC08g050250.2J.m1	BolBZR12

## Sheet: Table S1-7
Table S1-7 Identified Brassica rapa hormone-related TFs.
Gene ID	Gene Name
Bra013973	BraRGL3-1
Bra017443	BraRGA/GAI-2
Bra024875	BraRGA/GAI-1
Bra031991	BraRGL2-1
Bra039762	BraRGL1-1
Bra001579	BraTCR12/18-3
Bra001710	BraTCR18-2
Bra004097	BraTCR12/18-5
Bra004212	BraTCR12/18-6
Bra021586	BraTCR12/18-1
Bra027284	BraTCR12/18-4
Bra030952	BraTCR12/18-7
Bra032365	BraTCR12/18-8
Bra034010	BraTCR12/18-2
Bra037579	BraTCR18-1
Bra038350	BraTCR12-1
Bra001005	BraMYB21-3
Bra001917	BraMYB75-4
Bra004041	BraMYB24-3
Bra004162	BraMYB75-7
Bra004297	BraMYB24-4
Bra004473	BraMYB24-2
Bra004532	BraMYC2/3/4-1
Bra008740	BraMYB75-9
Bra010178	BraMYC2-1
Bra012482	BraMYB21-5
Bra017520	BraMYC2/3/4-3
Bra017523	BraMYC2/3/4-2
Bra021389	BraMYB24-1
Bra022602	BraMYB75-1
Bra024998	BraMYC3-1
Bra025300	BraMYB21-1
Bra025508	BraGL3-1
Bra025589	BraMYB75-5
Bra027423	BraMYB75-6
Bra027653	BraGL3-3
Bra027796	BraGL3-2
Bra029113	BraMYB75-3
Bra033273	BraMYC2/3/4-4
Bra033948	BraMYB21-2
Bra035532	BraMYB75-8
Bra039067	BraMYB21-6
Bra039108	BraMYB21-4
Bra039395	BraMYB75-10
Bra039763	BraMYB75-2
Bra002327	BraARF31
Bra002479	BraARF30
Bra003665	BraARF19
Bra004125	BraARF20
Bra004530	BraARF11
Bra005465	BraARF12
Bra007632	BraARF29
Bra010048	BraARF16
Bra010776	BraARF22
Bra011162	BraARF1
Bra011955	BraARF18
Bra012190	BraARF17
Bra013748	BraARF2
Bra014419	BraARF8
Bra015651	BraARF21
Bra016492	BraARF23
Bra016517	BraARF24
Bra017362	BraARF28
Bra018124	BraARF15
Bra019255	BraARF6
Bra020125	BraARF4
Bra021885	BraARF10
Bra024109	BraARF7
Bra025720	BraARF13
Bra025775	BraARF14
Bra027944	BraARF27
Bra028110	BraARF9
Bra029293	BraARF5
Bra034234	BraARF25
Bra035427	BraARF3
Bra035910	BraARF26
Bra000203	BraWRKY15
Bra000423	BraWRKY16
Bra001023	BraWRKY17
Bra002421	BraWRKY49
Bra003239	BraWRKY33
Bra003588	BraWRKY34
Bra004285	BraWRKY35
Bra004466	BraWRKY26
Bra004540	BraWRKY27
Bra004586	BraWRKY28
Bra007243	BraWRKY46
Bra008435	BraWRKY7
Bra008454	BraWRKY8
Bra008456	BraWRKY9
Bra008459	BraWRKY10
Bra009734	BraWRKY31
Bra010220	BraWRKY37
Bra010431	BraWRKY38
Bra011299	BraWRKY1
Bra012614	BraWRKY18
Bra013732	BraWRKY2
Bra014426	BraWRKY22
Bra014692	BraWRKY23
Bra016716	BraWRKY39
Bra016974	BraWRKY25
Bra019123	BraWRKY20
Bra019265	BraWRKY19
Bra019697	BraWRKY30
Bra020196	BraWRKY5
Bra020197	BraWRKY6
Bra023211	BraWRKY44
Bra023983	BraWRKY21
Bra024780	BraWRKY32
Bra026414	BraWRKY3
Bra026467	BraWRKY40
Bra026554	BraWRKY12
Bra026869	BraWRKY48
Bra027057	BraWRKY42
Bra028918	BraWRKY4
Bra028971	BraWRKY14
Bra029491	BraWRKY43
Bra030273	BraWRKY24
Bra031221	BraWRKY47
Bra031900	BraWRKY13
Bra032340	BraWRKY45
Bra033158	BraWRKY11
Bra035148	BraWRKY36
Bra037796	BraWRKY41
Bra039147	BraWRKY29
Bra040926	BraWRKY50
Bra001742	BraAREB2-3
Bra005287	BraABI5-4
Bra007274	BraABI5-6
Bra007276	BraABI5-7
Bra011485	BraAREB2-1
Bra014668	BraABI5-1
Bra016953	BraABI5-3
Bra017251	BraABI5-2
Bra017621	BraAREB2-4
Bra018800	BraAREB2-6
Bra022409	BraAREB2-5
Bra033649	BraABI5-5
Bra037533	BraAREB2-2
Bra040260	BraAREB1-1
Bra000199	BraARR8
Bra000224	BraARR9
Bra001099	BraARR10
Bra001643	BraARR11
Bra003265	BraARR25
Bra003782	BraARR26
Bra004076	BraARR27
Bra004245	BraARR28
Bra004615	BraARR17
Bra005928	BraARR7
Bra007242	BraARR35
Bra007295	BraARR36
Bra010132	BraARR24
Bra012743	BraARR12
Bra014172	BraARR30
Bra014649	BraARR14
Bra015885	BraARR29
Bra016526	BraARR31
Bra016943	BraARR16
Bra018084	BraARR23
Bra018439	BraARR18
Bra019932	BraARR21
Bra020390	BraARR4
Bra020537	BraARR6
Bra022183	BraARR20
Bra023972	BraARR13
Bra025708	BraARR22
Bra026635	BraARR5
Bra027829	BraARR33
Bra028705	BraARR3
Bra031714	BraARR37
Bra032035	BraARR15
Bra032275	BraARR19
Bra033527	BraARR1
Bra033773	BraARR2
Bra036579	BraARR32
Bra036963	BraARR38
Bra040204	BraARR39
Bra040206	BraARR40
Bra041027	BraARR34
Bra000528	BraEIL1-1
Bra001802	BraEIN3-2
Bra002358	BraEIL2-2
Bra003831	BraEIL3-3
Bra008110	BraEIL3-2
Bra014281	BraEIL1-2
Bra015970	BraEIL3-4
Bra020146	BraEIL2-1
Bra023927	BraEIN3-1
Bra028601	BraEIL3-1
Bra035746	BraEIN3-3
Bra003772	BraBZR8
Bra008378	BraBZR3
Bra011706	BraBZR1
Bra012570	BraBZR5
Bra012891	BraBZR4
Bra013359	BraBZR2
Bra015868	BraBZR9
Bra016508	BraBZR11
Bra017782	BraBZR6
Bra025733	BraBZR7
Bra031077	BraBZR12
Bra035060	BraBZR10

## Sheet: Table S1-8
Table S1-8 Identified Camelina sativa hormone-related TFs.
Gene ID	Gene Name
Csa01g003150.1	CsaRGL2-1
Csa03g018730.1	CsaGAI-1
Csa04g002660.1	CsaRGA-1
Csa05g075230.1	CsaRGL1-1
Csa07g030410.1	CsaRGL1-2
Csa08g009700.1	CsaRGL3-1
Csa09g002790.1	CsaRGA-2
Csa13g020270.1	CsaRGL3-2
Csa14g018090.1	CsaGAI-2
Csa15g003230.1	CsaRGL2-2
Csa16g023800.1	CsaRGL1-3
Csa17g020500.1	CsaGAI-3
Csa19g005580.1	CsaRGL2-3
Csa20g025660.1	CsaRGL3-3
Csa01g017540.1	CsaTCP12-1
Csa01g021400.1	CsaTCP18-1
Csa05g080140.1	CsaTCP12-2
Csa05g085380.1	CsaTCP12-3
Csa07g032560.1	CsaTCP12-4
Csa07g034590.1	CsaTCP12-5
Csa15g019440.1	CsaTCP12-6
Csa15g025110.1	CsaTCP18-2
Csa16g028990.1	CsaTCP12-7
Csa19g025930.1	CsaTCP18-3
Csa32263s010.1	CsaTCP12-8
Csa04g015900.1	CsaMYB21-1
Csa05g063440.1	CsaMYB75-1
Csa05g071990.1	CsaMYB75-2
Csa05g072040.1	CsaMYB75-3
Csa05g084650.1	CsaMYB21-2
Csa06g008900.1	CsaMYB21-3
Csa07g026580.1	CsaMYB75-4
Csa07g030540.1	CsaMYB75-5
Csa07g030570.1	CsaMYB75-6
Csa07g033940.1	CsaMYB21-4
Csa07g065130.1	CsaGL3-1
Csa08g037600.1	CsaGL3-2
Csa09g015940.1	CsaMYB21-5
Csa09g098460.1	CsaGL3-3
Csa10g027420.1	CsaMYC4-1
Csa10g042380.1	CsaMYB21-6
Csa10g047290.1	CsaMYB21-7
Csa10g049840.1	CsaGL3-4
Csa11g030670.1	CsaMYC4-2
Csa11g057510.1	CsaMYB24-1
Csa11g059860.1	CsaGL3-5
Csa11g065190.1	CsaMYC3-1
Csa12g045650.1	CsaMYC4-3
Csa12g079710.1	CsaMYB21-8
Csa13g044750.1	CsaGL3-6
Csa14g042820.1	CsaMYC2-1
Csa16g023870.1	CsaMYB75-7
Csa16g023880.1	CsaMYB75-8
Csa16g023880.2	CsaMYB75-9
Csa16g028340.1	CsaMYB24-2
Csa16g056360.1	CsaGL3-7
Csa17g035180.1	CsaMYB21-9
Csa17g053090.1	CsaMYC2-2
Csa17g099090.1	CsaMYB75-10
Csa18g003200.1	CsaMYC2-3
Csa18g003270.1	CsaMYC3-2
Csa19g001400.1	CsaMYB21-10
Csa20g080920.1	CsaMYC3-3
Csa20g081050.1	CsaMYC2-4
Csa00532s240.1	CsaMYB24-3
Csa02g067370.1	CsaARF1
Csa02g070050.1	CsaARF2
Csa03g023040.1	CsaARF3
Csa03g023700.1	CsaARF4
Csa03g033520.1	CsaARF5
Csa03g033520.2	CsaARF6
Csa03g038550.1	CsaARF7
Csa04g065610.1	CsaARF8
Csa05g002640.1	CsaARF9
Csa05g021380.1	CsaARF10
Csa05g038330.1	CsaARF11
Csa05g049770.1	CsaARF12
Csa05g094000.1	CsaARF13
Csa07g002790.1	CsaARF14
Csa07g007410.1	CsaARF15
Csa07g016220.1	CsaARF16
Csa07g050520.1	CsaARF17
Csa08g014550.1	CsaARF18
Csa09g084650.1	CsaARF19
Csa10g012470.1	CsaARF20
Csa10g019070.1	CsaARF21
Csa10g040610.1	CsaARF22
Csa11g013350.1	CsaARF23
Csa11g020870.1	CsaARF24
Csa11g050750.1	CsaARF25
Csa11g094280.1	CsaARF26
Csa12g017140.1	CsaARF27
Csa12g030420.1	CsaARF28
Csa13g024650.1	CsaARF29
Csa14g025130.1	CsaARF30
Csa14g037990.1	CsaARF31
Csa14g037990.2	CsaARF32
Csa14g044020.1	CsaARF33
Csa14g044280.1	CsaARF34
Csa16g002980.1	CsaARF35
Csa16g007220.1	CsaARF36
Csa16g016820.1	CsaARF37
Csa16g042100.1	CsaARF38
Csa17g025010.1	CsaARF39
Csa17g028640.1	CsaARF40
Csa17g043290.1	CsaARF41
Csa17g043290.2	CsaARF42
Csa17g059430.1	CsaARF43
Csa17g059710.1	CsaARF44
Csa18g033770.1	CsaARF45
Csa18g035400.1	CsaARF46
Csa20g032720.1	CsaARF47
Csa01g001480.1	CsaWRKY1
Csa02g021680.1	CsaWRKY2
Csa02g073920.1	CsaWRKY3
Csa03g017700.1	CsaWRKY4
Csa04g008890.1	CsaWRKY5
Csa04g042830.1	CsaWRKY6
Csa04g055100.1	CsaWRKY7
Csa04g065450.1	CsaWRKY8
Csa05g002800.1	CsaWRKY9
Csa05g011960.1	CsaWRKY10
Csa05g072260.1	CsaWRKY11
Csa06g004330.1	CsaWRKY12
Csa06g031130.1	CsaWRKY13
Csa06g045180.1	CsaWRKY14
Csa06g052890.1	CsaWRKY15
Csa07g030810.1	CsaWRKY16
Csa07g033540.1	CsaWRKY17
Csa07g052010.1	CsaWRKY18
Csa07g055020.1	CsaWRKY19
Csa07g058980.1	CsaWRKY20
Csa08g015860.1	CsaWRKY21
Csa08g018430.1	CsaWRKY22
Csa08g043210.1	CsaWRKY23
Csa08g063550.1	CsaWRKY24
Csa09g005670.1	CsaWRKY25
Csa09g068700.1	CsaWRKY26
Csa09g086250.1	CsaWRKY27
Csa09g090160.1	CsaWRKY28
Csa09g094090.1	CsaWRKY29
Csa10g010720.1	CsaWRKY30
Csa10g019250.1	CsaWRKY31
Csa10g027050.1	CsaWRKY32
Csa11g011520.1	CsaWRKY33
Csa11g017590.2	CsaWRKY34
Csa11g021070.1	CsaWRKY35
Csa11g030400.1	CsaWRKY36
Csa12g014570.1	CsaWRKY37
Csa12g030620.1	CsaWRKY38
Csa12g044210.1	CsaWRKY39
Csa13g001010.1	CsaWRKY40
Csa13g026130.1	CsaWRKY41
Csa13g048200.1	CsaWRKY42
Csa14g016930.1	CsaWRKY43
Csa14g037440.1	CsaWRKY44
Csa15g001510.1	CsaWRKY45
Csa16g024170.1	CsaWRKY46
Csa16g024190.1	CsaWRKY47
Csa16g043660.1	CsaWRKY48
Csa16g046620.1	CsaWRKY49
Csa16g049540.1	CsaWRKY50
Csa17g019340.1	CsaWRKY51
Csa17g042800.1	CsaWRKY52
Csa18g008090.1	CsaWRKY53
Csa18g038500.1	CsaWRKY54
Csa19g002570.1	CsaWRKY55
Csa20g001100.1	CsaWRKY56
Csa20g036310.1	CsaWRKY57
Csa20g039360.1	CsaWRKY58
Csa01g022300.1	CsaAREB2-1
Csa03g047450.1	CsaAREB2-2
Csa03g055610.1	CsaAREB1-1
Csa04g024180.2	CsaABI5-1
Csa04g049710.1	CsaABI5-2
Csa05g017850.1	CsaABI5-3
Csa06g017080.1	CsaABI5-4
Csa06g038840.1	CsaABI5-5
Csa09g034290.1	CsaABI5-6
Csa10g008210.1	CsaAREB2-3
Csa11g008990.1	CsaAREB2-4
Csa14g049830.1	CsaAREB1-2
Csa14g055950.1	CsaAREB2-5
Csa15g027010.1	CsaAREB2-6
Csa17g071450.1	CsaAREB1-3
Csa17g085550.1	CsaAREB2-7
Csa18g011000.1	CsaAREB1-4
Csa19g026800.1	CsaAREB2-8
Csa01g005020.1	CsaARR1
Csa01g019530.1	CsaARR2
Csa02g015750.1	CsaARR3
Csa02g062640.1	CsaARR4
Csa02g071120.1	CsaARR5
Csa03g013990.1	CsaARR6
Csa03g013990.2	CsaARR7
Csa03g022910.1	CsaARR8
Csa03g055020.1	CsaARR9
Csa04g003010.1	CsaARR10
Csa04g031130.1	CsaARR11
Csa04g042800.1	CsaARR12
Csa04g043450.1	CsaARR13
Csa04g055730.1	CsaARR14
Csa05g011340.1	CsaARR15
Csa05g081820.1	CsaARR16
Csa05g095020.1	CsaARR17
Csa06g001710.1	CsaARR18
Csa06g021740.1	CsaARR19
Csa06g032770.1	CsaARR20
Csa06g045110.1	CsaARR21
Csa06g047200.1	CsaARR22
Csa07g002010.1	CsaARR23
Csa07g016900.1	CsaARR24
Csa07g033150.1	CsaARR25
Csa07g033440.1	CsaARR26
Csa07g046320.1	CsaARR27
Csa07g046390.1	CsaARR28
Csa07g055200.1	CsaARR29
Csa08g024260.1	CsaARR30
Csa09g048610.1	CsaARR31
Csa09g068680.1	CsaARR32
Csa09g069510.1	CsaARR33
Csa09g079470.1	CsaARR34
Csa09g090370.1	CsaARR35
Csa10g010570.1	CsaARR36
Csa10g029760.1	CsaARR37
Csa11g011390.1	CsaARR38
Csa11g034020.1	CsaARR39
Csa11g091760.1	CsaARR40
Csa11g099760.1	CsaARR41
Csa12g014090.1	CsaARR42
Csa12g053330.1	CsaARR43
Csa13g009230.1	CsaARR44
Csa13g034410.1	CsaARR45
Csa13g050410.1	CsaARR46
Csa13g050430.1	CsaARR47
Csa14g012010.1	CsaARR48
Csa14g024400.1	CsaARR49
Csa14g055380.1	CsaARR50
Csa15g005100.1	CsaARR51
Csa15g005190.1	CsaARR52
Csa15g021770.1	CsaARR53
Csa16g002020.1	CsaARR54
Csa16g017400.1	CsaARR55
Csa16g027610.1	CsaARR56
Csa16g038780.1	CsaARR57
Csa16g038850.1	CsaARR58
Csa16g046790.1	CsaARR59
Csa17g024870.1	CsaARR60
Csa18g031240.1	CsaARR61
Csa18g031240.2	CsaARR62
Csa18g036370.1	CsaARR63
Csa19g006450.1	CsaARR64
Csa19g006460.1	CsaARR65
Csa19g023750.1	CsaARR66
Csa20g009570.1	CsaARR67
Csa20g052780.1	CsaARR68
Csa01g023840.1	CsaEIN3-1
Csa02g073600.1	CsaEIL3-1
Csa05g042030.1	CsaEIL1-1
Csa07g040980.1	CsaEIL3-2
Csa07g060590.1	CsaEIL1-2
Csa08g014940.1	CsaEIL2-1
Csa09g078290.1	CsaEIL3-3
Csa13g025120.1	CsaEIL2-2
Csa15g031120.1	CsaEIN3-2
Csa16g036550.1	CsaEIL3-4
Csa16g051210.1	CsaEIL1-3
Csa19g028740.1	CsaEIN3-3
Csa20g033160.1	CsaEIL2-3
Csa04g036390.1	CsaBZR1
Csa06g024740.1	CsaBZR2
Csa07g046530.1	CsaBZR3
Csa07g057700.1	CsaBZR4
Csa09g055770.1	CsaBZR5
Csa09g079680.1	CsaBZR6
Csa09g092790.1	CsaBZR7
Csa10g004450.1	CsaBZR8
Csa10g025360.1	CsaBZR9
Csa11g005010.1	CsaBZR10
Csa11g028550.1	CsaBZR11
Csa12g004690.1	CsaBZR12
Csa12g042870.1	CsaBZR13
Csa12g062830.1	CsaBZR14
Csa14g024680.1	CsaBZR15
Csa16g039000.1	CsaBZR16
Csa16g048250.1	CsaBZR17
Csa17g025140.1	CsaBZR18
Csa20859s010.1	CsaBZR19
Csa20g068930.1	CsaBZR20

## Sheet: Table S1-9
Table S1-9 Identified Capsella rubella hormone-related TFs.
Gene ID	Gene Name
PAC:20910825	CruRGL3-1
PAC:20888937	CruGAI-1
PAC:20899278	CruRGL2-1
PAC:20887058	CruRGA-1
PAC:20905923	CruRGL1-1
PAC:20897307	CruTCR12/18-7
PAC:20890559	CruTCR12/18-2
PAC:20890235	CruTCR12/18-1
PAC:20898632	CruTCR18-2
PAC:20899356	CruTCR12/18-5
PAC:20898033	CruTCR12/18-4
PAC:20904446	CruTCR12/18-3
PAC:20906316	CruTCR18-1
PAC:20901971	CruTCR12/18-6
PAC:20912500	CruTCR12/18-8
PAC:20910428	CruMYB75-6
PAC:20910213	CruGL3-3
PAC:20894532	CruGL3-4
PAC:20897229	CruMYC4-1
PAC:20896314	CruMYB75-8
PAC:20893743	CruMYB75-7
PAC:20893525	CruMYB21-9
PAC:20894390	CruMYB21-8
PAC:20893654	CruMYC2/3/4-3
PAC:20889993	CruMYC2-1
PAC:20890468	CruMYC2/3/4-1
PAC:20892116	CruMYB21-1
PAC:20891461	CruMYB21-3
PAC:20890940	CruMYB21-2
PAC:20900641	CruMYB24-1
PAC:20898432	CruMYB21-6
PAC:20898222	CruMYB75-4
PAC:20900689	CruMYB21-5
PAC:20888521	CruMYB21-7
PAC:20888188	CruMYB75-5
PAC:20904364	CruGL3-2
PAC:20904365	CruGL3-1
PAC:20905347	CruMYB75-1
PAC:20906309	CruMYB75-2
PAC:20904345	CruMYB21-4
PAC:20904698	CruMYB75-3
PAC:20903608	CruMYB24-2
PAC:20903790	CruMYC2/3/4-2
PAC:20914177	CruMYB24-3
PAC:20914155	CruMYC2-2
PAC:20912954	CruMYC3-1
PAC:20911485	CruMYB75-9
PAC:20907031	CruARF8
PAC:20903373	CruARF12
PAC:20887524	CruARF14
PAC:20911685	CruARF21
PAC:20894871	CruARF17
PAC:20892221	CruARF7
PAC:20889064	CruARF4
PAC:20892601	CruARF6
PAC:20892847	CruARF5
PAC:20894890	CruARF19
PAC:20903510	CruARF11
PAC:20911347	CruARF20
PAC:20891006	CruARF1
PAC:20885881	CruARF13
PAC:20905306	CruARF9
PAC:20896769	CruARF16
PAC:20901993	CruARF10
PAC:20888916	CruARF3
PAC:20891007	CruARF2
PAC:20907860	CruARF15
PAC:20894891	CruARF18
PAC:20893439	CruWRKY40
PAC:20888717	CruWRKY1
PAC:20905196	CruWRKY10
PAC:20904950	CruWRKY11
PAC:20906947	CruWRKY12
PAC:20906948	CruWRKY13
PAC:20898822	CruWRKY14
PAC:20898823	CruWRKY15
PAC:20901151	CruWRKY16
PAC:20902251	CruWRKY17
PAC:20904019	CruWRKY18
PAC:20902270	CruWRKY19
PAC:20889026	CruWRKY2
PAC:20904132	CruWRKY20
PAC:20903916	CruWRKY21
PAC:20903966	CruWRKY22
PAC:20888480	CruWRKY23
PAC:20886741	CruWRKY24
PAC:20887651	CruWRKY25
PAC:20885850	CruWRKY26
PAC:20887543	CruWRKY27
PAC:20909775	CruWRKY28
PAC:20909967	CruWRKY29
PAC:20893015	CruWRKY3
PAC:20910725	CruWRKY30
PAC:20911036	CruWRKY31
PAC:20909530	CruWRKY32
PAC:20908421	CruWRKY33
PAC:20909909	CruWRKY34
PAC:20895959	CruWRKY35
PAC:20896211	CruWRKY36
PAC:20896212	CruWRKY37
PAC:20896198	CruWRKY38
PAC:20893462	CruWRKY39
PAC:20905981	CruWRKY4
PAC:20897171	CruWRKY41
PAC:20896980	CruWRKY42
PAC:20912195	CruWRKY43
PAC:20911960	CruWRKY44
PAC:20911820	CruWRKY45
PAC:20904304	CruWRKY46
PAC:20905339	CruWRKY5
PAC:20906263	CruWRKY6
PAC:20905838	CruWRKY7
PAC:20905614	CruWRKY8
PAC:20905291	CruWRKY9
PAC:20904657	CruARR5
PAC:20890497	CruARR2
PAC:20885634	CruARR13
PAC:20912623	CruARR24
PAC:20889330	CruARR1
PAC:20904751	CruARR3
PAC:20902600	CruARR10
PAC:20887257	CruARR14
PAC:20903250	CruARR11
PAC:20902599	CruARR9
PAC:20911706	CruARR22
PAC:20911707	CruARR21
PAC:20911708	CruARR23
PAC:20895707	CruARR19
PAC:20904137	CruARR8
PAC:20899210	CruARR7
PAC:20886933	CruARR12
PAC:20906326	CruARR4
PAC:20914061	CruARR20
PAC:20885866	CruARR16
PAC:20886500	CruARR15
PAC:20907924	CruARR18
PAC:20897484	CruARR6
PAC:20910614	CruARR17
PAC:20902590	CruABI5-1
PAC:20888941	CruAREB1-1
PAC:20886624	CruABI5-3
PAC:20902587	CruABI5-2
PAC:20892583	CruAREB2-1
PAC:20900274	CruAREB2-3
PAC:20900275	CruAREB2-2
PAC:20896994	CruAREB2-4
PAC:20886516	CruABI5-4
PAC:20913018	CruABI5-5
PAC:20905561	CruEIL3-1
PAC:20899905	CruEIN3-1
PAC:20902383	CruEIL1-1
PAC:20907512	CruEIL2-1
PAC:20909727	CruEIL2-2
PAC:20912913	CruEIL2-3
PAC:20892360	CruBZR1
PAC:20906084	CruBZR2
PAC:20896958	CruBZR7
PAC:20886127	CruBZR5
PAC:20886126	CruBZR6
PAC:20905774	CruBZR3
PAC:20897117	CruBZR8
PAC:20903804	CruBZR4
