# Supplementary material for: Genome-Wide Identification of Brassicaceae Hormone-Related Transcription Factors and Their Roles in Stress Adaptation and Plant Height Regulation in Allotetraploid Rapeseed
Source: Int J Mol Sci. 2022 Aug 6;23(15):8762. doi: 10.3390/ijms23158762 (PMC9369146; doi:10.3390/ijms23158762)
Supplement: Supplementary file 1 [file ijms-23-08762-s001.zip › Supplementary Table S2.xlsx]

## Sheet: Table S2-1
Supplemental Table S2. Ka, Ks and Ka/Ks ratio of each Brassicaceae hormone-related TFs in pairs.
Table S2-1Ka, Ks and Ka/Ks ratio of Arabidopsis hormone-related TFs in pairs.
Gene_1	Gene_2	Ka	Ks	Ka/Ks
AtARF10	AtARF4	0.72822	NaN	NaN
AtARF18	AtARF9	0.366262	NaN	NaN
AtBZR1	AtBEH2	0.442737	1.85482	0.238695
AtMYC4	AtMYC3	0.183556	0.991403	0.185148
AtARF11	AtARF18	0.191866	0.766746	0.250234

## Sheet: Table S2-2
Table S2-2 Ka, Ks and Ka/Ks ratio of Brassica napus hormone-related TFs in pairs.
Gene_1	Gene_2	Ka	Ks	Ka/Ks
BnaARR11	BnaARR52	0.0156613	0.00698492	2.24215
BnaARR13	BnaARR56	0.0297247	0.0162696	1.82701
BnaTCP12-1	BnaTCP12-2	0.0196647	0.018649	1.05446
BnaWRKY13	BnaWRKY50	0.0154474	0.0162829	0.948691
BnaAREB2-4	BnaAREB2-8	0.0470203	0.0549085	0.856338
BnaARF22	BnaARF51	0.0197069	0.0236473	0.833367
BnaWRKY7	BnaWRKY34	0.0632786	0.076608	0.826005
BnaTCP18-1	BnaTCP18-3	0.00903285	0.0115331	0.783208
BnaMYB21-2	BnaMYB21-4	0.0864776	0.113051	0.764944
BnaARR13	BnaARR27	0.241891	0.348609	0.693873
BnaARR56	BnaARR65	0.231783	0.334436	0.693057
BnaARR34	BnaARR69	0.0154552	0.0227794	0.678473
BnaARR27	BnaARR56	0.231806	0.352633	0.657358
BnaTCP12-2	BnaTCP12-3	0.151962	0.23285	0.652619
BnaARR27	BnaARR65	0.0220334	0.0353993	0.622425
BnaTCP12-1	BnaTCP12-3	0.145617	0.242455	0.600595
BnaWRKY12	BnaWRKY21	0.11985	0.224864	0.532989
BnaWRKY21	BnaWRKY47	0.0260896	0.049198	0.530298
BnaTCP12/18-1	BnaTCP12/18-2	0.120372	0.230366	0.522526
BnaWRKY18	BnaWRKY40	0.027456	0.0531719	0.516364
BnaTCP12/18-1	BnaTCP12/18-5	0.121092	0.247897	0.488475
BnaARF27	BnaARF54	0.138088	0.286871	0.481359
BnaTCP12/18-2	BnaTCP12/18-3	0.119168	0.249181	0.478238
BnaTCP12/18-4	BnaTCP12/18-5	0.11539	0.245371	0.470268
BnaWRKY12	BnaWRKY14	0.453286	0.97263	0.466042
BnaTCP18-2	BnaTCP18-3	0.129832	0.281401	0.461378
BnaTCP12/18-2	BnaTCP12/18-5	0.0219038	0.0477488	0.45873
BnaTCP12/18-2	BnaTCP12/18-6	0.112017	0.250137	0.447824
BnaTCP18-1	BnaTCP18-2	0.120606	0.270431	0.445975
BnaWRKY12	BnaWRKY47	0.108197	0.243029	0.445204
BnaTCP12/18-3	BnaTCP12/18-5	0.11832	0.265776	0.445187
BnaARR22	BnaARR68	0.132086	0.296718	0.445156
BnaWRKY31	BnaWRKY49	0.18399	0.414892	0.443465
BnaARR33	BnaARR68	0.0640068	0.146186	0.437846
BnaMYB21/24-2	BnaMYB21/24-4	0.0307285	0.0714826	0.429874
BnaARR1	BnaARR40	0.0889195	0.208449	0.426577
BnaWRKY14	BnaWRKY18	0.43288	1.02256	0.423328
BnaMYB75-3	BnaMYB75-10	0.0699381	0.165524	0.422526
BnaARF24	BnaARF55	0.0136688	0.0323588	0.422414
BnaARR7	BnaARR63	0.0401488	0.0961498	0.417565
BnaTCP12/18-5	BnaTCP12/18-6	0.11316	0.2716	0.41664
BnaWRKY2	BnaWRKY49	0.14416	0.353869	0.407383
BnaWRKY9	BnaWRKY12	0.417102	1.03383	0.403454
BnaTCP12/18-3	BnaTCP12/18-4	0.101129	0.250921	0.403031
BnaWRKY21	BnaWRKY37	0.388114	0.970233	0.400021
BnaWRKY12	BnaWRKY37	0.436873	1.09824	0.397795
BnaWRKY12	BnaWRKY35	0.406695	1.04374	0.389651
BnaARR5	BnaARR45	0.0140731	0.036615	0.384354
BnaTCP12/18-1	BnaTCP12/18-4	0.0214588	0.0560532	0.382828
BnaWRKY1	BnaWRKY46	0.140757	0.368303	0.382176
BnaWRKY37	BnaWRKY47	0.381767	1.00003	0.381757
BnaARR22	BnaARR51	0.104446	0.279669	0.373461
BnaWRKY3	BnaWRKY32	0.122221	0.327417	0.373289
BnaTCP12/18-1	BnaTCP12/18-3	0.0988152	0.264859	0.373085
BnaTCP12/18-4	BnaTCP12/18-6	0.095868	0.260895	0.367458
BnaARR23	BnaARR26	0.149405	0.407092	0.367005
BnaWRKY14	BnaWRKY21	0.346219	0.951878	0.363722
BnaARR23	BnaARR59	0.0634525	0.176295	0.359923
BnaARF28	BnaARF46	0.0267955	0.075657	0.354171
BnaWRKY37	BnaWRKY40	0.396906	1.12354	0.353265
BnaWRKY18	BnaWRKY37	0.402656	1.14538	0.351547
BnaTCP12/18-1	BnaTCP12/18-6	0.0954001	0.272525	0.35006
BnaARR9	BnaARR22	0.102247	0.2945	0.347188
BnaARF4	BnaARF54	0.180517	0.520538	0.34679
BnaWRKY1	BnaWRKY11	0.134916	0.390485	0.345508
BnaARR9	BnaARR33	0.0954971	0.277527	0.344101
BnaARR23	BnaARR62	0.148364	0.433283	0.342419
BnaWRKY35	BnaWRKY47	0.367946	1.0786	0.341134
BnaARR18	BnaARR55	0.0166731	0.0489114	0.340885
BnaWRKY11	BnaWRKY46	0.0442389	0.130819	0.338169
BnaMYB75-8	BnaMYB75-9	0.0926367	0.274139	0.337918
BnaARF9	BnaARF33	0.091577	0.271123	0.33777
BnaWRKY9	BnaWRKY47	0.363942	1.08094	0.336691
BnaWRKY13	BnaWRKY48	0.0841897	0.252354	0.333617
BnaMYB21/24-3	BnaMYB21/24-4	0.0792792	0.242501	0.326923
BnaARR22	BnaARR33	0.0923158	0.290095	0.318226
BnaWRKY14	BnaWRKY47	0.337527	1.06972	0.315529
BnaWRKY35	BnaWRKY37	0.141054	0.44872	0.314348
BnaWRKY48	BnaWRKY50	0.0721104	0.229685	0.313953
BnaWRKY30	BnaWRKY46	0.127251	0.408078	0.31183
BnaARR33	BnaARR51	0.0870493	0.279614	0.31132
BnaWRKY11	BnaWRKY30	0.122454	0.395152	0.309891
BnaWRKY21	BnaWRKY40	0.102446	0.331015	0.30949
BnaTCP12/18-3	BnaTCP12/18-6	0.0399803	0.129191	0.309467
BnaMYB21/24-1	BnaMYB21/24-4	0.0775025	0.252354	0.307118
BnaARR46	BnaARR58	0.0965253	0.315638	0.305811
BnaWRKY18	BnaWRKY35	0.395038	1.29821	0.304295
BnaMYB21/24-2	BnaMYB21/24-3	0.0821109	0.269879	0.304251
BnaARR45	BnaARR50	0.128665	0.427115	0.301241
BnaWRKY18	BnaWRKY21	0.106817	0.355251	0.300681
BnaWRKY9	BnaWRKY18	0.384751	1.28316	0.299848
BnaARR17	BnaARR54	0.021539	0.0726148	0.29662
BnaMYB21/24-1	BnaMYB21/24-3	0.0189185	0.0640817	0.295225
BnaWRKY40	BnaWRKY47	0.0945873	0.324603	0.291393
BnaWRKY9	BnaWRKY14	0.134206	0.46317	0.289755
BnaARR15	BnaARR46	0.0965253	0.333285	0.289618
BnaARR51	BnaARR68	0.0813752	0.28102	0.289571
BnaARR26	BnaARR28	0.197019	0.681839	0.288953
BnaGL3-2	BnaGL3-3	0.0105569	0.0371264	0.28435
BnaARR8	BnaARR37	0.112371	0.395627	0.284032
BnaARR9	BnaARR68	0.0888244	0.315496	0.281539
BnaWRKY12	BnaWRKY18	0.100019	0.355324	0.281486
BnaWRKY9	BnaWRKY37	0.134483	0.479341	0.280558
BnaARR22	BnaARR45	0.184704	0.669921	0.27571
BnaARR26	BnaARR59	0.119498	0.433459	0.275684
BnaWRKY14	BnaWRKY37	0.0144156	0.0533558	0.270179
BnaWRKY18	BnaWRKY47	0.0989257	0.36701	0.269545
BnaWRKY9	BnaWRKY35	0.0126853	0.0471112	0.269262
BnaARR11	BnaARR50	0.0897824	0.334667	0.268274
BnaMYB75-4	BnaMYB75-9	0.278199	1.046	0.265964
BnaABI5/AREB1/2-1	BnaAREB2-9	0.0917921	0.345301	0.265832
BnaARR11	BnaARR22	0.204489	0.772993	0.264541
BnaARR26	BnaARR67	0.219676	0.830959	0.264365
BnaARR5	BnaARR22	0.174502	0.66194	0.263623
BnaARR11	BnaARR12	0.0910536	0.345789	0.263321
BnaWRKY23	BnaWRKY48	0.00871628	0.0331317	0.26308
BnaARR12	BnaARR45	0.109336	0.41941	0.260691
BnaARR59	BnaARR62	0.11522	0.442857	0.260175
BnaARR26	BnaARR62	0.0176257	0.0679389	0.259434
BnaMYB21/24-1	BnaMYB21/24-2	0.071727	0.276666	0.259255
BnaAREB2-3	BnaAREB2-9	0.0271895	0.105476	0.257779
BnaARR23	BnaARR28	0.215227	0.840545	0.256057
BnaARR28	BnaARR59	0.233185	0.912584	0.255521
BnaWRKY15	BnaWRKY22	0.0910234	0.356597	0.255256
BnaWRKY22	BnaWRKY38	0.0909581	0.357578	0.254373
BnaARR12	BnaARR52	0.092207	0.363334	0.25378
BnaARF14	BnaARF34	0.0135186	0.0537803	0.251367
BnaARR5	BnaARR50	0.107962	0.429617	0.251298
BnaARF26	BnaARF53	0.0256524	0.102707	0.249764
BnaAREB2-1	BnaAREB2-3	0.116137	0.466052	0.249192
BnaARR50	BnaARR52	0.0818132	0.328885	0.24876
BnaARR45	BnaARR52	0.0595717	0.240876	0.247312
BnaARR23	BnaARR67	0.220891	0.895306	0.246721
BnaARR33	BnaARR45	0.181075	0.737128	0.245649
BnaWRKY29	BnaWRKY36	0.0768483	0.313233	0.245339
BnaARR11	BnaARR68	0.183592	0.752836	0.243868
BnaARR25	BnaARR61	0.0408179	0.167999	0.242965
BnaARR10	BnaARR37	0.27348	1.12855	0.242329
BnaARR62	BnaARR67	0.21261	0.88005	0.241589
BnaARR23	BnaARR55	0.200557	0.835997	0.239902
BnaARR11	BnaARR45	0.0552333	0.230975	0.239131
BnaARR5	BnaARR33	0.172084	0.720259	0.23892
BnaMYB75-4	BnaMYB75-8	0.303805	1.27402	0.238462
BnaWRKY1	BnaWRKY30	0.0111864	0.0472225	0.236887
BnaARR55	BnaARR59	0.247355	1.04441	0.236837
BnaABI5/AREB1/2-1	BnaAREB2-3	0.0968252	0.4167	0.232362
BnaARR18	BnaARR23	0.20454	0.88139	0.232065
BnaMYB21-3	BnaMYB21-4	0.106239	0.458496	0.231712
BnaARR5	BnaARR52	0.0533791	0.231465	0.230614
BnaARR26	BnaARR55	0.210504	0.913602	0.230411
BnaMYB21-1	BnaMYB21-4	0.109275	0.475171	0.22997
BnaARR37	BnaARR64	0.111835	0.488741	0.228822
BnaABI5/AREB1/2-1	BnaAREB2-7	0.107349	0.472108	0.227383
BnaARR19	BnaARR49	0.159185	0.705487	0.225639
BnaARF42	BnaARF44	0.152725	0.682226	0.223863
BnaARR28	BnaARR62	0.200353	0.89529	0.223786
BnaARR5	BnaARR11	0.0490524	0.221669	0.221287
BnaARR12	BnaARR22	0.188739	0.854785	0.220803
BnaARF17	BnaARF44	0.141822	0.645602	0.219674
BnaARR18	BnaARR59	0.252894	1.15326	0.219286
BnaARR19	BnaARR21	0.159185	0.726322	0.219166
BnaARR35	BnaARR48	0.0104729	0.0478674	0.21879
BnaARR60	BnaARR61	0.0798367	0.365766	0.218272
BnaBZR11	BnaBZR21	0.0260988	0.120115	0.217282
BnaARR33	BnaARR52	0.167007	0.768952	0.217188
BnaWRKY22	BnaWRKY43	0.18815	0.874066	0.215258
BnaAREB2-1	BnaAREB2-9	0.0903942	0.422367	0.214018
BnaARR11	BnaARR33	0.174794	0.822188	0.212596
BnaARR54	BnaARR66	0.0786935	0.372079	0.211496
BnaWRKY41	BnaWRKY42	0.0550987	0.26072	0.211333
BnaGL3-3	BnaGL3-4	0.0588728	0.278874	0.211109
BnaARR18	BnaARR62	0.208796	0.992969	0.210275
BnaARR28	BnaARR55	0.0816295	0.389847	0.209389
BnaARR18	BnaARR28	0.0815991	0.390443	0.208991
BnaARR17	BnaARR31	0.164353	0.786852	0.208875
BnaWRKY17	BnaWRKY38	0.200264	0.961701	0.20824
BnaWRKY38	BnaWRKY43	0.193555	0.929553	0.208224
BnaARR22	BnaARR52	0.15921	0.767408	0.207464
BnaARR55	BnaARR62	0.207353	1.00267	0.206801
BnaWRKY15	BnaWRKY43	0.194814	0.95069	0.204918
BnaARR9	BnaARR11	0.178871	0.87299	0.204895
BnaWRKY15	BnaWRKY17	0.201532	0.983665	0.204878
BnaEIL3-2	BnaEIL3-4	0.0885069	0.434256	0.203813
BnaWRKY33	BnaWRKY42	0.0501492	0.246236	0.203663
BnaARR9	BnaARR45	0.158691	0.780559	0.203304
BnaEIN3-3	BnaEIN3-5	0.098681	0.485778	0.20314
BnaARR24	BnaARR61	0.0788944	0.388509	0.20307
BnaEIN3-4	BnaEIN3-5	0.097433	0.481666	0.202283
BnaARR17	BnaARR66	0.0728076	0.360111	0.202181
BnaARR55	BnaARR67	0.0740805	0.367517	0.20157
BnaARR18	BnaARR67	0.0740536	0.368052	0.201204
BnaWRKY17	BnaWRKY22	0.214654	1.06721	0.201136
BnaARF8	BnaARF10	0.0790741	0.395841	0.199762
BnaWRKY33	BnaWRKY41	0.0628836	0.31513	0.199548
BnaARR5	BnaARR9	0.153896	0.774761	0.198637
BnaARR24	BnaARR25	0.0779278	0.392917	0.198332
BnaARR5	BnaARR12	0.0885742	0.448474	0.197501
BnaWRKY19	BnaWRKY33	0.0559535	0.284177	0.196896
BnaEIL1-1	BnaEIL1-2	0.0143608	0.073173	0.196259
BnaARR17	BnaARR35	0.0503138	0.258109	0.194933
BnaARF14	BnaARF23	0.0817159	0.419351	0.194863
BnaWRKY19	BnaWRKY41	0.0631385	0.324661	0.194475
BnaEIL3-2	BnaEIL3-5	0.0932942	0.479906	0.194401
BnaARF1	BnaARF6	0.0888911	0.458048	0.194065
BnaARR52	BnaARR68	0.159213	0.821321	0.19385
BnaARF6	BnaARF30	0.0937431	0.486107	0.192845
BnaARR9	BnaARR12	0.196518	1.02369	0.19197
BnaARR10	BnaARR64	0.221762	1.15894	0.191349
BnaGL3-2	BnaGL3-4	0.0572891	0.300319	0.190761
BnaARR8	BnaARR10	0.207637	1.0922	0.19011
BnaARR9	BnaARR52	0.174278	0.91855	0.189732
BnaEIL3-3	BnaEIL3-4	0.0742153	0.394224	0.188257
BnaWRKY6	BnaWRKY30	0.291416	1.55394	0.187534
BnaARF23	BnaARF34	0.0736797	0.393595	0.187197
BnaARR22	BnaARR50	0.181783	0.973052	0.186817
BnaARR25	BnaARR60	0.0750344	0.401657	0.186812
BnaARR5	BnaARR51	0.149863	0.806059	0.185921
BnaARF1	BnaARF30	0.0173554	0.0944761	0.183702
BnaAREB2-1	BnaABI5/AREB1/2-1	0.0935799	0.511365	0.183
BnaARR12	BnaARR50	0.0201625	0.110435	0.182573
BnaARR33	BnaARR50	0.180065	0.988551	0.182151
BnaGL3-1	BnaGL3-3	0.179348	0.985429	0.182
BnaMYC4-2	BnaMYC3-3	0.180479	0.993186	0.181717
BnaARF4	BnaARF27	0.06369	0.350955	0.181476
BnaARR17	BnaARR71	0.150807	0.831283	0.181414
BnaARR18	BnaARR26	0.154018	0.849566	0.18129
BnaEIN3-2	BnaEIN3-4	0.082885	0.45775	0.181071
BnaAREB2-6	BnaABI5/AREB1/2-2	0.0681839	0.379074	0.179869
BnaAREB1-2	BnaABI5-2	0.0706049	0.393128	0.179598
BnaARF12	BnaARF50	0.0613168	0.343278	0.178621
BnaARF14	BnaARF52	0.0659857	0.369456	0.178602
BnaMYC4-1	BnaMYC3-3	0.175631	0.987235	0.177902
BnaGL3-1	BnaGL3-5	0.0134108	0.0756717	0.177224
BnaARF40	BnaARF50	0.0629944	0.35564	0.17713
BnaARR17	BnaARR29	0.0824321	0.467242	0.176423
BnaMYC4-1	BnaMYC3-2	0.212965	1.20777	0.17633
BnaARF20	BnaARF49	0.0293622	0.167495	0.175302
BnaEIN3-2	BnaEIN3-3	0.0903201	0.515646	0.175159
BnaARF8	BnaARF56	0.0621895	0.356712	0.174341
BnaARR9	BnaARR50	0.19254	1.10801	0.17377
BnaEIN3-2	BnaEIN3-6	0.106156	0.611272	0.173665
BnaMYC4-1	BnaMYC4-2	0.0114033	0.0663933	0.171753
BnaARR12	BnaARR68	0.189094	1.10185	0.171615
BnaARR9	BnaARR51	0.01365	0.0796889	0.171292
BnaMYC4-2	BnaMYC3-4	0.203017	1.18527	0.171283
BnaMYC3-2	BnaMYC4-2	0.210888	1.24182	0.169821
BnaEIN3-5	BnaEIN3-6	0.0997189	0.590321	0.168923
BnaMYC4-1	BnaMYC3-4	0.204732	1.21297	0.168786
BnaAREB2-2	BnaABI5-2	0.018542	0.109867	0.168768
BnaEIL3-4	BnaEIL3-5	0.0734376	0.43638	0.168288
BnaARF31	BnaARF47	0.0618927	0.3681	0.168141
BnaARR29	BnaARR54	0.0773339	0.463293	0.166922
BnaWRKY17	BnaWRKY43	0.0211507	0.127094	0.166417
BnaARR50	BnaARR68	0.188019	1.14472	0.164249
BnaARF12	BnaARF40	0.0160198	0.0978121	0.163782
BnaEIN3-2	BnaEIN3-5	0.0294162	0.179764	0.163638
BnaARR24	BnaARR60	0.0119168	0.0729576	0.163339
BnaARF5	BnaARF31	0.0583133	0.357578	0.163079
BnaARF34	BnaARF52	0.0621289	0.381112	0.16302
BnaARR14	BnaARR57	0.0232212	0.143343	0.161998
BnaBZR4	BnaBZR14	0.220375	1.36759	0.161141
BnaGL3-1	BnaGL3-2	0.170725	1.06027	0.16102
BnaARF12	BnaARF15	0.0553858	0.345122	0.160482
BnaARF7	BnaARF18	0.116106	0.725103	0.160123
BnaMYC3-1	BnaMYC3-3	0.0135367	0.0853749	0.158557
BnaMYB21-1	BnaMYB21-2	0.048766	0.310075	0.157272
BnaARR4	BnaARR9	0.356017	2.27808	0.156279
BnaMYB21-2	BnaMYB21-3	0.0467532	0.300536	0.155566
BnaARF2	BnaARF31	0.0165199	0.106513	0.155097
BnaBZR6	BnaBZR11	0.0676227	0.439095	0.154005
BnaARR12	BnaARR51	0.185237	1.20465	0.153769
BnaMYC3-2	BnaMYC3-3	0.0618056	0.402192	0.153672
BnaAREB2-2	BnaAREB1-2	0.0694206	0.451787	0.153658
BnaMYC3-3	BnaMYC3-4	0.0559109	0.364196	0.153519
BnaARR35	BnaARR54	0.0445262	0.290213	0.153426
BnaARR50	BnaARR51	0.18531	1.20891	0.153287
BnaARR7	BnaARR47	0.215103	1.4077	0.152805
BnaBZR5	BnaBZR18	0.0031898	0.0209438	0.152303
BnaARR47	BnaARR57	0.0874263	0.57705	0.151506
BnaEIN3-3	BnaEIN3-4	0.0787787	0.522822	0.15068
BnaRGA1	BnaGAI1	0.0798891	0.53654	0.148897
BnaARF15	BnaARF40	0.0552432	0.374027	0.147698
BnaEIN3-4	BnaEIN3-6	0.0750202	0.509967	0.147108
BnaGAI1	BnaRGA2	0.0792769	0.539677	0.146897
BnaBZR6	BnaBZR21	0.0581546	0.404791	0.143666
BnaARF17	BnaARF42	0.0138742	0.0973587	0.142506
BnaARF11	BnaARF49	0.0526014	0.372948	0.141042
BnaARR29	BnaARR35	0.0594838	0.422304	0.140856
BnaARR35	BnaARR66	0.0554938	0.395689	0.140246
BnaBZR11	BnaBZR20	0.0651316	0.464485	0.140223
BnaARF7	BnaARF57	0.0124557	0.0891448	0.139725
BnaBZR8	BnaBZR21	0.130865	0.939849	0.13924
BnaARF39	BnaARF49	0.054755	0.39568	0.138382
BnaBZR9	BnaBZR16	0.0502083	0.363943	0.137956
BnaARF19	BnaARF25	0.0508662	0.373146	0.136317
BnaARF10	BnaARF56	0.0158658	0.11663	0.136035
BnaARR29	BnaARR66	0.0163792	0.12062	0.135791
BnaARF2	BnaARF47	0.0529523	0.392031	0.135072
BnaARR35	BnaARR71	0.156404	1.1613	0.13468
BnaWRKY19	BnaWRKY42	0.0132049	0.0982046	0.134463
BnaARF15	BnaARF50	0.0496086	0.369887	0.134118
BnaWRKY15	BnaWRKY38	0.00292493	0.0218311	0.13398
BnaARF25	BnaARF35	0.0497195	0.380014	0.130836
BnaARF32	BnaARF37	0.0297098	0.22767	0.130495
BnaEIL3-3	BnaEIL3-5	0.0154219	0.118773	0.129843
BnaBZR20	BnaBZR21	0.0619577	0.480563	0.128927
BnaBZR3	BnaBZR9	0.0487657	0.381313	0.127889
BnaBZR8	BnaBZR11	0.139525	1.09202	0.127767
BnaARR28	BnaARR67	0.00639322	0.0503484	0.126979
BnaARF2	BnaARF5	0.0487496	0.385594	0.126427
BnaARR4	BnaARR44	0.0193203	0.153258	0.126064
BnaARR31	BnaARR71	0.0158187	0.130551	0.121168
BnaARR14	BnaARR47	0.0693407	0.574501	0.120697
BnaARR4	BnaARR32	0.0943204	0.78147	0.120696
BnaARF19	BnaARF41	0.0465788	0.387925	0.120072
BnaBZR9	BnaBZR17	0.010166	0.0859103	0.118332
BnaARF5	BnaARF47	0.00904254	0.0771825	0.117158
BnaARF35	BnaARF41	0.0441852	0.386757	0.114245
BnaBZR10	BnaBZR11	0.059656	0.522859	0.114096
BnaARR32	BnaARR44	0.10195	0.905912	0.112539
BnaBZR10	BnaBZR21	0.0590253	0.525824	0.112253
BnaBZR8	BnaBZR20	0.088072	0.803316	0.109636
BnaARF23	BnaARF52	0.00808306	0.0737485	0.109603
BnaARR8	BnaARR64	0.0159393	0.147159	0.108313
BnaARF19	BnaARF35	0.00723707	0.0675612	0.107119
BnaARF20	BnaARF39	0.0430187	0.410388	0.104825
BnaRGA1	BnaRGA2	0.0211338	0.202637	0.104294
BnaBZR16	BnaBZR17	0.036962	0.36379	0.101603
BnaARF11	BnaARF20	0.0409612	0.404708	0.101212
BnaBZR1	BnaBZR19	0.0606759	0.600632	0.10102
BnaBZR8	BnaBZR10	0.0851704	0.845891	0.100687
BnaBZR3	BnaBZR16	0.0152367	0.152622	0.0998325
BnaMYB21-1	BnaMYB21-3	0.00188798	0.0190285	0.0992186
BnaBZR14	BnaBZR19	0.0655741	0.665284	0.0985656
BnaARR19	BnaARR20	0.0368172	0.374536	0.0983008
BnaBZR3	BnaBZR17	0.0354816	0.381299	0.0930545
BnaBZR5	BnaBZR15	0.0242871	0.262195	0.0926296
BnaBZR6	BnaBZR20	0.0311571	0.343358	0.0907424
BnaEIN3-3	BnaEIN3-6	0.0101135	0.111889	0.0903893
BnaRGL3-1	BnaRGL3-2	0.0122389	0.135629	0.090238
BnaBZR6	BnaBZR8	0.0794918	0.894573	0.08886
BnaBZR1	BnaBZR14	0.0125898	0.14614	0.086149
BnaBZR15	BnaBZR18	0.0242871	0.284419	0.0853918
BnaARF18	BnaARF43	0.00899182	0.106266	0.0846163
BnaBZR2	BnaBZR5	0.0226432	0.269531	0.0840099
BnaMYC2-1	BnaMYC2-3	0.00592352	0.0755571	0.0783979
BnaMYC3-2	BnaMYC3-4	0.00713489	0.0910429	0.0783684
BnaBZR2	BnaBZR18	0.0226432	0.291976	0.0775517
BnaARF16	BnaARF36	0.00580867	0.0769483	0.075488
BnaBZR6	BnaBZR10	0.0315688	0.419048	0.0753347
BnaBZR7	BnaBZR20	0.0253062	0.35694	0.0708976
BnaBZR2	BnaBZR15	0.00480002	0.0698178	0.0687506
BnaARF11	BnaARF39	0.00782652	0.118831	0.0658625
BnaARR30	BnaARR70	0.00646208	0.127696	0.0506051
BnaRGL2-1	BnaRGL2-2	0.00535525	0.106562	0.0502549
BnaBZR10	BnaBZR20	0.00401652	0.114888	0.0349604
BnaARF25	BnaARF41	0.00155199	0.0731852	0.0212064
BnaARR21	BnaARR49	0	0.0156256	0
BnaARR15	BnaARR58	0	0.060032	0

## Sheet: Table S2-3
Table S2-3 Ka, Ks and Ka/Ks ratio of Brassica carinata hormone-related TFs in pairs.
Gene_1	Gene_2	Ka	Ks	Ka/Ks
BcaARF6	BcaARF41	0.466333	NaN	NaN
BcaARF7	BcaARF42	0.515652	NaN	NaN
BcaARF7	BcaARF19	0.525782	NaN	NaN
BcaAREB1-2	BcaAREB1-3	0.0922239	0.100755	0.915329
BcaWRKY11	BcaWRKY32	0.070971	0.0927105	0.765512
BcaARR13	BcaARR55	0.0856647	0.125658	0.681732
BcaWRKY41	BcaWRKY64	0.15047	0.22466	0.669769
BcaWRKY5	BcaWRKY29	0.0496006	0.0770783	0.643508
BcaBZR3	BcaBZR12	0.153718	0.248934	0.617506
BcaARR4	BcaARR18	0.21604	0.35512	0.608356
BcaWRKY32	BcaWRKY39	0.182827	0.305391	0.598664
BcaWRKY23	BcaWRKY32	0.182388	0.308422	0.59136
BcaMYB75-3	BcaMYB75-1	0.0716559	0.121474	0.589888
BcaWRKY11	BcaWRKY39	0.150671	0.262255	0.574519
BcaTCP12-2	BcaTCP12-3	0.140972	0.249291	0.565494
BcaWRKY62	BcaWRKY64	0.0438494	0.0781278	0.561252
BcaWRKY29	BcaWRKY50	0.126856	0.228603	0.554917
BcaARR4	BcaARR52	0.175158	0.319318	0.548537
BcaWRKY41	BcaWRKY62	0.143046	0.261803	0.546389
BcaTCP18-3	BcaTCP18-4	0.17362	0.321446	0.540123
BcaTCP12-1	BcaTCP12-3	0.126616	0.241495	0.524299
BcaWRKY38	BcaWRKY40	0.117365	0.225675	0.520063
BcaARR6	BcaARR65	0.0871224	0.167658	0.519643
BcaWRKY27	BcaWRKY31	0.137317	0.265892	0.516437
BcaWRKY2	BcaWRKY31	0.12917	0.252432	0.511701
BcaTCP12/18-2	BcaTCP12/18-3	0.131172	0.259927	0.504649
BcaWRKY5	BcaWRKY50	0.113423	0.22479	0.504574
BcaWRKY11	BcaWRKY23	0.147761	0.29286	0.504544
BcaTCP12/18-2	BcaTCP12/18-4	0.118722	0.23904	0.496661
BcaARF14	BcaARF33	0.236421	0.483738	0.488737
BcaTCP18-3	BcaTCP18-5	0.0864101	0.178471	0.484168
BcaARR18	BcaARR52	0.162445	0.338989	0.479204
BcaWRKY2	BcaWRKY5	0.422779	0.903248	0.468065
BcaARR62	BcaARR63	0.0894193	0.193076	0.463129
BcaTCP18-1	BcaTCP18-3	0.140139	0.307304	0.456027
BcaTCP12-1	BcaTCP12-2	0.0459291	0.100927	0.455072
BcaTCP12/18-2	BcaTCP12/18-5	0.107609	0.24276	0.443273
BcaTCP12/18-3	BcaTCP12/18-4	0.0493578	0.111409	0.443032
BcaWRKY7	BcaWRKY40	0.108233	0.244375	0.442898
BcaWRKY5	BcaWRKY53	0.104687	0.2369	0.441904
BcaARR15	BcaARR31	0.0249893	0.0567378	0.440435
BcaTCP18-1	BcaTCP18-6	0.175873	0.404355	0.434948
BcaWRKY2	BcaWRKY29	0.399948	0.91996	0.434745
BcaTCP18-1	BcaTCP18-5	0.139924	0.323038	0.43315
BcaTCP18-3	BcaTCP18-6	0.12853	0.297072	0.432658
BcaWRKY19	BcaWRKY40	0.10924	0.255424	0.427682
BcaTCP18-5	BcaTCP18-6	0.163704	0.384683	0.425556
BcaARR53	BcaARR54	0.0737311	0.174027	0.423676
BcaEIL2-1	BcaEIL2-4	0.234822	0.554932	0.423155
BcaWRKY18	BcaWRKY28	0.0360159	0.0853192	0.422132
BcaWRKY55	BcaWRKY61	0.0493035	0.121151	0.406959
BcaWRKY4	BcaWRKY5	0.105504	0.26052	0.404977
BcaWRKY2	BcaWRKY53	0.403827	0.997749	0.404738
BcaWRKY29	BcaWRKY53	0.106167	0.264144	0.401927
BcaWRKY14	BcaWRKY35	0.116337	0.289539	0.4018
BcaTCP18-1	BcaTCP18-4	0.0654496	0.164458	0.397973
BcaWRKY5	BcaWRKY31	0.406946	1.03001	0.395089
BcaWRKY4	BcaWRKY29	0.115863	0.297499	0.389456
BcaWRKY2	BcaWRKY27	0.0641218	0.165504	0.387435
BcaTCP12/18-1	BcaTCP12/18-3	0.115071	0.297775	0.386436
BcaWRKY2	BcaWRKY50	0.359983	0.935704	0.384718
BcaTCP18-4	BcaTCP18-5	0.112033	0.303577	0.369044
BcaAREB2-2	BcaAREB2-4	0.0816676	0.225829	0.361635
BcaWRKY19	BcaWRKY38	0.0531095	0.146918	0.361492
BcaTCP12/18-1	BcaTCP12/18-4	0.101423	0.281884	0.359804
BcaWRKY50	BcaWRKY53	0.104113	0.291449	0.357226
BcaARR15	BcaARR48	0.100092	0.282194	0.354691
BcaWRKY10	BcaWRKY40	0.0566949	0.161092	0.351941
BcaWRKY10	BcaWRKY38	0.100461	0.286833	0.350242
BcaWRKY5	BcaWRKY27	0.425816	1.21776	0.349672
BcaWRKY29	BcaWRKY31	0.355799	1.01889	0.349203
BcaWRKY27	BcaWRKY29	0.435347	1.25806	0.346047
BcaWRKY4	BcaWRKY50	0.104942	0.305	0.344073
BcaWRKY4	BcaWRKY31	0.351312	1.02821	0.341672
BcaWRKY65	BcaWRKY61	0.12944	0.382215	0.338658
BcaWRKY31	BcaWRKY50	0.358743	1.0654	0.33672
BcaTCP12/18-1	BcaTCP12/18-5	0.0493776	0.146934	0.336052
BcaARR31	BcaARR48	0.100149	0.298395	0.335624
BcaARF21	BcaARF33	0.102123	0.304558	0.335316
BcaWRKY28	BcaWRKY51	0.0697114	0.208062	0.33505
BcaBZR2	BcaBZR3	0.189814	0.567975	0.334194
BcaARR53	BcaARR71	0.15429	0.462223	0.333801
BcaARR61	BcaARR65	0.134431	0.403943	0.332797
BcaARR15	BcaARR50	0.101938	0.307329	0.331689
BcaTCP12/18-4	BcaTCP12/18-5	0.0911428	0.275271	0.331102
BcaMYC2-4	BcaMYC3-2	0.035578	0.107748	0.330197
BcaARR7	BcaARR65	0.0882144	0.267179	0.33017
BcaWRKY4	BcaWRKY27	0.382042	1.15908	0.329609
BcaARF1	BcaARF24	0.0685765	0.208388	0.32908
BcaWRKY31	BcaWRKY53	0.378513	1.15583	0.327483
BcaWRKY27	BcaWRKY50	0.371302	1.14348	0.324713
BcaMYB21-1	BcaMYB75-1	0.130448	0.401959	0.324531
BcaARR36	BcaARR65	0.0864646	0.269689	0.320608
BcaAREB1-3	BcaAREB1-5	0.369243	1.16029	0.318232
BcaWRKY55	BcaWRKY65	0.125909	0.396051	0.317912
BcaARR6	BcaARR61	0.117379	0.369234	0.317899
BcaWRKY4	BcaWRKY53	0.0447074	0.141633	0.315657
BcaARR31	BcaARR50	0.101996	0.324023	0.314779
BcaARR6	BcaARR60	0.0882385	0.280767	0.314277
BcaWRKY7	BcaWRKY38	0.0893504	0.285879	0.312546
BcaWRKY27	BcaWRKY53	0.398166	1.28523	0.309802
BcaAREB1-1	BcaAREB1-3	0.379811	1.23548	0.307418
BcaARR22	BcaARR34	0.0463222	0.151469	0.305821
BcaARF1	BcaARF31	0.0820861	0.26938	0.304722
BcaEIL2-1	BcaEIL2-3	0.0743837	0.245385	0.303131
BcaARR72	BcaARR73	0.0535699	0.176745	0.303091
BcaWRKY22	BcaWRKY28	0.0708829	0.235562	0.300909
BcaWRKY8	BcaWRKY24	0.0462296	0.153892	0.300402
BcaARR36	BcaARR60	0.0826098	0.276793	0.298453
BcaARR48	BcaARR50	0.0291063	0.0984009	0.295793
BcaBZR3	BcaBZR7	0.300765	1.02635	0.293044
BcaARF24	BcaARF30	0.0958149	0.328955	0.29127
BcaARR5	BcaARR46	0.215038	0.748314	0.287364
BcaARR5	BcaARR26	0.202111	0.71157	0.284035
BcaWRKY10	BcaWRKY19	0.0975852	0.344819	0.283005
BcaWRKY23	BcaWRKY39	0.0430501	0.152197	0.282857
BcaWRKY56	BcaWRKY66	0.0479234	0.169657	0.282472
BcaBZR3	BcaBZR6	0.17038	0.606196	0.281065
BcaARF5	BcaARF25	0.0862769	0.308292	0.279855
BcaWRKY8	BcaWRKY63	0.06735	0.243335	0.276779
BcaWRKY42	BcaWRKY47	0.202801	0.737061	0.275149
BcaAREB2-1	BcaAREB2-5	0.111087	0.406475	0.273293
BcaWRKY18	BcaWRKY51	0.0737638	0.269968	0.273231
BcaWRKY7	BcaWRKY19	0.077786	0.290042	0.268188
BcaARR54	BcaARR71	0.121954	0.455945	0.267476
BcaARR53	BcaARR76	0.133592	0.501996	0.266121
BcaARR11	BcaARR57	0.03232	0.12276	0.263279
BcaARR5	BcaARR68	0.128926	0.492726	0.261659
BcaMYB21/24-1	BcaMYB75-1	0.278558	1.06485	0.261593
BcaARF33	BcaARF36	0.105573	0.406434	0.259754
BcaWRKY7	BcaWRKY10	0.0895249	0.346968	0.258021
BcaARR9	BcaARR28	0.0454964	0.176619	0.257596
BcaWRKY8	BcaWRKY56	0.0795927	0.310231	0.256559
BcaARR6	BcaARR7	0.08012	0.315997	0.253547
BcaARR71	BcaARR76	0.0360812	0.142816	0.252641
BcaTCP18-4	BcaTCP18-6	0.118706	0.470738	0.252169
BcaAREB2-1	BcaAREB2-3	0.0655198	0.261672	0.250389
BcaWRKY37	BcaWRKY47	0.103314	0.414276	0.249384
BcaWRKY18	BcaWRKY22	0.0798133	0.324648	0.245846
BcaWRKY26	BcaWRKY30	0.125243	0.510586	0.245292
BcaBZR3	BcaBZR13	0.238883	0.974967	0.245016
BcaARR26	BcaARR68	0.229565	0.945055	0.242912
BcaARR5	BcaARR11	0.21761	0.899483	0.241928
BcaARR34	BcaARR72	0.270339	1.11999	0.241376
BcaMYB75-4	BcaMYB75-1	0.25848	1.07788	0.239804
BcaWRKY24	BcaWRKY63	0.0684852	0.286013	0.239448
BcaWRKY24	BcaWRKY56	0.0784448	0.327663	0.239407
BcaWRKY12	BcaWRKY55	0.271786	1.1491	0.236521
BcaARF27	BcaARF49	0.0626997	0.265153	0.236466
BcaARF2	BcaARF24	0.206449	0.884286	0.233464
BcaARR57	BcaARR68	0.201698	0.864482	0.233317
BcaARR25	BcaARR40	0.0534841	0.229753	0.23279
BcaWRKY42	BcaWRKY52	0.0718842	0.312359	0.230133
BcaARR36	BcaARR61	0.0698294	0.30644	0.227873
BcaWRKY47	BcaWRKY52	0.226287	1.00189	0.22586
BcaMYB75-4	BcaMYB21/24-1	0.0384357	0.172962	0.222221
BcaARF55	BcaARF58	0.0725738	0.327332	0.221713
BcaARR11	BcaARR26	0.065803	0.297041	0.221529
BcaARF11	BcaARF50	0.139398	0.630869	0.220961
BcaARR26	BcaARR46	0.0364032	0.164943	0.220702
BcaMYC3-3	BcaMYC4-2	0.210659	0.96229	0.218914
BcaARR12	BcaARR67	0.036072	0.165141	0.218431
BcaARR54	BcaARR76	0.0901657	0.414574	0.21749
BcaMYC3-4	BcaMYC3-3	0.0932164	0.430025	0.21677
BcaARF19	BcaARF42	0.0356077	0.165118	0.21565
BcaARR11	BcaARR68	0.255714	1.18785	0.215275
BcaMYC2-5	BcaMYC3-3	0.10084	0.46912	0.214955
BcaARF21	BcaARF36	0.0303972	0.141693	0.214529
BcaWRKY12	BcaWRKY61	0.266589	1.25013	0.213248
BcaARR66	BcaARR67	0.0788658	0.370791	0.212696
BcaARR44	BcaARR45	0.0515552	0.243284	0.211913
BcaWRKY12	BcaWRKY36	0.0298344	0.140848	0.21182
BcaMYC2-5	BcaMYC4-2	0.219401	1.0379	0.21139
BcaARR2	BcaARR37	0.0842654	0.398745	0.211327
BcaWRKY34	BcaWRKY54	0.0517988	0.245739	0.210788
BcaMYB75-3	BcaMYB21-1	0.0575759	0.274847	0.209483
BcaMYC3-4	BcaMYC4-2	0.226385	1.08615	0.208429
BcaMYB75-3	BcaMYB21/24-1	0.180408	0.865637	0.208411
BcaARR46	BcaARR68	0.204963	0.984164	0.208261
BcaARF24	BcaARF27	0.2193	1.05443	0.20798
BcaARR29	BcaARR59	0.159327	0.766238	0.207934
BcaARR14	BcaARR53	0.248407	1.19638	0.207633
BcaARR1	BcaARR29	0.159221	0.768915	0.207072
BcaARR22	BcaARR72	0.237852	1.15425	0.206067
BcaWRKY22	BcaWRKY51	0.0332526	0.161576	0.205802
BcaMYB75-7	BcaMYB75-6	0.0766572	0.373161	0.205426
BcaARR11	BcaARR46	0.0778657	0.385636	0.201915
BcaWRKY49	BcaWRKY52	0.0767718	0.38046	0.201786
BcaMYB21-1	BcaMYB21/24-1	0.178794	0.886254	0.201741
BcaARR46	BcaARR57	0.0740805	0.367517	0.20157
BcaARR14	BcaARR17	0.0882065	0.439213	0.200829
BcaARR12	BcaARR66	0.0708654	0.352873	0.200824
BcaAREB2-6	BcaAREB2-7	0.0868332	0.433314	0.200393
BcaARF31	BcaARF49	0.16045	0.802865	0.199846
BcaARR3	BcaARR38	0.339523	1.70151	0.199542
BcaEIL3-3	BcaEIL3-4	0.0813232	0.407947	0.199347
BcaARR6	BcaARR36	0.0698436	0.351381	0.198769
BcaARR19	BcaARR39	0.0511491	0.25825	0.19806
BcaARR7	BcaARR61	0.0646087	0.327016	0.19757
BcaWRKY20	BcaWRKY47	0.0841359	0.430422	0.195473
BcaWRKY21	BcaWRKY37	0.199483	1.02403	0.194801
BcaARR37	BcaARR38	0.0771006	0.399262	0.193108
BcaARF52	BcaARF58	0.0451155	0.233885	0.192897
BcaRGL1-1	BcaRGL1-2	0.0220913	0.114733	0.192546
BcaWRKY37	BcaWRKY42	0.198515	1.03237	0.192291
BcaARR45	BcaARR56	0.0788408	0.410162	0.192219
BcaWRKY21	BcaWRKY47	0.20701	1.07773	0.19208
BcaABI5-3	BcaABI5-5	0.0604423	0.315059	0.191844
BcaARF52	BcaARF55	0.0588576	0.307364	0.191491
BcaWRKY20	BcaWRKY37	0.0443909	0.231834	0.191478
BcaAREB2-3	BcaAREB2-5	0.0832519	0.437481	0.190299
BcaARR16	BcaARR41	0.0798038	0.419529	0.190222
BcaWRKY56	BcaWRKY63	0.0582208	0.306634	0.18987
BcaWRKY47	BcaWRKY49	0.211176	1.11367	0.189621
BcaEIN3-1	BcaEIN3-2	0.0916093	0.483359	0.189527
BcaARR26	BcaARR57	0.0615843	0.326257	0.18876
BcaABI5-2	BcaABI5-3	0.0384805	0.204513	0.188157
BcaARF17	BcaARF39	0.0629476	0.334659	0.188095
BcaARF8	BcaARF19	0.0680745	0.363582	0.187233
BcaARF1	BcaARF2	0.166953	0.892408	0.187081
BcaBZR10	BcaBZR11	0.0143966	0.0773009	0.186241
BcaARR30	BcaARR53	0.276974	1.48852	0.186073
BcaWRKY20	BcaWRKY42	0.162282	0.87289	0.185913
BcaARR21	BcaARR53	0.226093	1.21764	0.185681
BcaARR7	BcaARR36	0.0342754	0.184638	0.185636
BcaARF34	BcaARF59	0.0645374	0.348487	0.185193
BcaEIN3-1	BcaEIN3-6	0.0852364	0.461381	0.184742
BcaARF56	BcaARF58	0.0711923	0.386114	0.184381
BcaARR7	BcaARR38	0.174731	0.948928	0.184135
BcaARF17	BcaARF34	0.0355667	0.194265	0.183084
BcaARF1	BcaARF27	0.165275	0.905958	0.182431
BcaMYB75-4	BcaMYB75-3	0.161268	0.886733	0.181868
BcaARF46	BcaARF51	0.0400847	0.220604	0.181704
BcaARF3	BcaARF39	0.0712647	0.39529	0.180284
BcaGL3-4	BcaGL3-1	0.0488374	0.271069	0.180166
BcaWRKY3	BcaWRKY34	0.0621622	0.345049	0.180154
BcaARR2	BcaARR7	0.152927	0.851071	0.179688
BcaARR37	BcaARR65	0.189322	1.057	0.179113
BcaWRKY21	BcaWRKY49	0.0671151	0.374712	0.179111
BcaEIN3-2	BcaEIN3-4	0.077345	0.432041	0.179023
BcaEIL1-1	BcaEIL1-2	0.0334571	0.18706	0.178858
BcaEIL3-2	BcaEIL3-4	0.0537646	0.300889	0.178686
BcaWRKY3	BcaWRKY54	0.0541394	0.303481	0.178394
BcaWRKY20	BcaWRKY21	0.183879	1.03245	0.178099
BcaARR37	BcaARR61	0.199191	1.11908	0.177996
BcaEIN3-2	BcaEIN3-6	0.0562298	0.316007	0.177939
BcaARF27	BcaARF30	0.159098	0.89613	0.177539
BcaWRKY25	BcaWRKY46	0.0635328	0.358108	0.177412
BcaWRKY42	BcaWRKY49	0.0533616	0.301006	0.177278
BcaARR27	BcaARR64	0.0309766	0.174781	0.177231
BcaABI5-1	BcaABI5-5	0.0451183	0.254585	0.177223
BcaWRKY37	BcaWRKY52	0.192727	1.08818	0.17711
BcaARR2	BcaARR61	0.164049	0.931558	0.176102
BcaBZR1	BcaBZR8	0.0576976	0.328525	0.175626
BcaARR41	BcaARR74	0.0514725	0.293439	0.175411
BcaARR27	BcaARR42	0.148008	0.845045	0.175148
BcaARF42	BcaARF48	0.0630287	0.363328	0.173476
BcaARR45	BcaARR64	0.0687334	0.39641	0.17339
BcaARR44	BcaARR56	0.0818512	0.472774	0.17313
BcaWRKY37	BcaWRKY49	0.225423	1.30357	0.172927
BcaARF34	BcaARF39	0.0658544	0.380988	0.172852
BcaARR17	BcaARR30	0.0889748	0.514752	0.17285
BcaMYB75-4	BcaMYB21-1	0.155378	0.904405	0.171801
BcaARR17	BcaARR21	0.0744834	0.434217	0.171535
BcaWRKY20	BcaWRKY52	0.182919	1.06747	0.171357
BcaARR2	BcaARR36	0.15437	0.902275	0.171089
BcaARF2	BcaARF30	0.161367	0.952597	0.169397
BcaARF3	BcaARF34	0.0748318	0.442487	0.169116
BcaARR8	BcaARR35	0.0248436	0.147122	0.168863
BcaEIL3-1	BcaEIL3-3	0.06836	0.406978	0.16797
BcaARR6	BcaARR37	0.180625	1.07825	0.167516
BcaARR27	BcaARR56	0.0752747	0.452247	0.166446
BcaARR38	BcaARR61	0.181017	1.10005	0.164554
BcaARR7	BcaARR37	0.185603	1.12874	0.164434
BcaBZR1	BcaBZR5	0.0524901	0.320908	0.163567
BcaARF2	BcaARF27	0.0337135	0.206948	0.162908
BcaARF3	BcaARF17	0.0586876	0.360852	0.162636
BcaEIN3-1	BcaEIN3-4	0.0588812	0.362575	0.162397
BcaARF8	BcaARF42	0.0563977	0.347522	0.162285
BcaMYB75-9	BcaMYB24-1	0.0772062	0.477456	0.161703
BcaEIL3-1	BcaEIL3-4	0.0628406	0.389755	0.161231
BcaARF3	BcaARF59	0.0595418	0.372384	0.159894
BcaARF39	BcaARF59	0.0373525	0.234038	0.1596
BcaARF22	BcaARF35	0.0353926	0.22203	0.159404
BcaWRKY3	BcaWRKY6	0.0507658	0.31856	0.15936
BcaARF17	BcaARF59	0.0493118	0.309508	0.159323
BcaEIL3-1	BcaEIL3-2	0.0650282	0.410406	0.158449
BcaEIN3-4	BcaEIN3-6	0.0705783	0.448821	0.157253
BcaARF19	BcaARF48	0.0532479	0.339619	0.156787
BcaARR14	BcaARR21	0.0705899	0.452075	0.156146
BcaARR27	BcaARR45	0.0721619	0.462294	0.156095
BcaARR3	BcaARR8	0.123966	0.798723	0.155205
BcaARF55	BcaARF56	0.0271981	0.176082	0.154462
BcaABI5-1	BcaABI5-3	0.0533806	0.3485	0.153172
BcaWRKY20	BcaWRKY49	0.191198	1.25478	0.152376
BcaARR36	BcaARR38	0.158068	1.03912	0.152117
BcaARR42	BcaARR44	0.145196	0.957129	0.151699
BcaARF7	BcaARF41	0.0577011	0.38226	0.150947
BcaWRKY21	BcaWRKY42	0.0510006	0.338216	0.150793
BcaARR36	BcaARR37	0.180405	1.19801	0.150586
BcaARR1	BcaARR9	0.0519796	0.351102	0.148047
BcaWRKY6	BcaWRKY54	0.0161672	0.109426	0.147745
BcaARR14	BcaARR47	0.0689611	0.468429	0.147218
BcaARF7	BcaARF18	0.0535983	0.36493	0.146873
BcaBZR6	BcaBZR12	0.0774031	0.528108	0.146567
BcaARR3	BcaARR33	0.0204542	0.139803	0.146307
BcaARR42	BcaARR64	0.142459	0.975096	0.146097
BcaARF52	BcaARF56	0.057055	0.390639	0.146056
BcaEIN3-3	BcaEIN3-6	0.0657151	0.452247	0.145308
BcaARF6	BcaARF42	0.0512925	0.354949	0.144506
BcaBZR7	BcaBZR12	0.148397	1.02864	0.144264
BcaARR21	BcaARR30	0.0664794	0.463394	0.143462
BcaEIN3-5	BcaEIN3-6	0.0680108	0.478197	0.142223
BcaEIN3-4	BcaEIN3-5	0.0642318	0.452397	0.141981
BcaEIN3-1	BcaEIN3-5	0.0749377	0.529722	0.141466
BcaARR56	BcaARR64	0.0675456	0.478183	0.141255
BcaEIN3-2	BcaEIN3-3	0.0629279	0.44763	0.14058
BcaARF22	BcaARF32	0.0549165	0.39162	0.140229
BcaARR1	BcaARR28	0.0490054	0.352936	0.138851
BcaARR17	BcaARR47	0.066735	0.481094	0.138715
BcaEIN3-1	BcaEIN3-3	0.0644108	0.464702	0.138607
BcaBZR2	BcaBZR12	0.0626806	0.459557	0.136394
BcaEIN3-2	BcaEIN3-5	0.0665106	0.489828	0.135783
BcaBZR2	BcaBZR7	0.123084	0.907378	0.135648
BcaARR44	BcaARR64	0.0403459	0.29827	0.135266
BcaWRKY21	BcaWRKY52	0.0280369	0.211574	0.132516
BcaARF6	BcaARF19	0.0402027	0.304485	0.132035
BcaARR8	BcaARR33	0.108405	0.825399	0.131336
BcaARR24	BcaARR41	0.0480695	0.366073	0.131311
BcaARR16	BcaARR74	0.046398	0.35516	0.13064
BcaARF32	BcaARF35	0.049542	0.380028	0.130364
BcaARR14	BcaARR30	0.0426689	0.327417	0.13032
BcaARF9	BcaARF19	0.0378614	0.294507	0.128559
BcaABI5-2	BcaABI5-5	0.0478916	0.373436	0.128246
BcaARF9	BcaARF42	0.0404976	0.316965	0.127767
BcaARF6	BcaARF18	0.48173	3.77737	0.127531
BcaARR27	BcaARR44	0.0421807	0.332307	0.126933
BcaARR28	BcaARR70	0.0408292	0.321753	0.126896
BcaARR28	BcaARR59	0.0503143	0.398138	0.126374
BcaRGL3-1	BcaRGL3-2	0.0309322	0.246479	0.125496
BcaARF28	BcaARF46	0.0176371	0.140763	0.125297
BcaARF13	BcaARF46	0.0238676	0.190962	0.124986
BcaARR9	BcaARR59	0.0520118	0.416844	0.124775
BcaARF5	BcaARF29	0.0243459	0.197905	0.123018
BcaARF13	BcaARF51	0.0183986	0.151277	0.121622
BcaBZR12	BcaBZR13	0.125781	1.04707	0.120127
BcaARF23	BcaARF43	0.0454019	0.38135	0.119056
BcaARR16	BcaARR24	0.0567568	0.476992	0.118989
BcaARF28	BcaARF51	0.025607	0.215813	0.118654
BcaARR9	BcaARR70	0.0391446	0.330363	0.11849
BcaARR24	BcaARR74	0.0360923	0.304845	0.118396
BcaAREB1-1	BcaAREB1-5	0.0197616	0.168584	0.117221
BcaEIN3-3	BcaEIN3-4	0.0542105	0.464125	0.116801
BcaARR1	BcaARR59	0.00965614	0.0838276	0.11519
BcaARR30	BcaARR47	0.0654042	0.570669	0.11461
BcaARR3	BcaARR35	0.115264	1.00825	0.11432
BcaARF8	BcaARF9	0.025577	0.226996	0.112676
BcaARF6	BcaARF9	0.0343087	0.304868	0.112536
BcaARF9	BcaARF48	0.0389291	0.347085	0.11216
BcaARF13	BcaARF28	0.0243224	0.219338	0.11089
BcaABI5-1	BcaABI5-2	0.0456854	0.419712	0.10885
BcaARF6	BcaARF8	0.0393052	0.362221	0.108512
BcaARF6	BcaARF48	0.024926	0.231184	0.107819
BcaARF8	BcaARF48	0.0417317	0.392683	0.106273
BcaBZR5	BcaBZR14	0.0391411	0.370335	0.105691
BcaARR53	BcaARR69	0.135528	1.29141	0.104946
BcaARR2	BcaARR38	0.0319526	0.305464	0.104604
BcaARF20	BcaARF23	0.0392762	0.382883	0.10258
BcaMYC2-5	BcaMYC3-4	0.0273853	0.268721	0.10191
BcaBZR8	BcaBZR14	0.038576	0.387776	0.09948
BcaARR33	BcaARR35	0.0995065	1.04718	0.095023
BcaBZR17	BcaBZR20	0.0622808	0.666528	0.0934406
BcaARF18	BcaARF41	0.018779	0.203345	0.0923504
BcaBZR19	BcaBZR20	0.0223342	0.247333	0.0903
BcaARR1	BcaARR70	0.026756	0.302594	0.0884219
BcaARR1	BcaARR20	0.0342847	0.388796	0.0881817
BcaBZR15	BcaBZR16	0.0242871	0.284419	0.0853918
BcaARR20	BcaARR59	0.0343057	0.443234	0.0773986
BcaBZR5	BcaBZR8	0.0155607	0.212124	0.0733568
BcaEIN3-3	BcaEIN3-5	0.0203999	0.284617	0.0716747
BcaARF53	BcaARF57	0.0344831	0.491229	0.0701975
BcaBZR21	BcaBZR16	0.0193533	0.285163	0.0678676
BcaRGA-1	BcaRGA-2	0.0218623	0.322398	0.0678115
BcaBZR9	BcaBZR16	0.0112182	0.173851	0.0645273
BcaARR20	BcaARR70	0.0144554	0.224045	0.0645199
BcaARF20	BcaARF43	0.0143883	0.229492	0.0626964
BcaGAI-1	BcaGAI-2	0.0213426	0.348822	0.0611847
BcaARR21	BcaARR47	0.0182014	0.298468	0.0609828
BcaBZR2	BcaBZR6	0.0197342	0.327629	0.0602335
BcaARF15	BcaARF26	0.00809943	0.137538	0.0588887
BcaBZR9	BcaBZR15	0.0209917	0.364453	0.0575978
BcaBZR15	BcaBZR21	0.00479682	0.092888	0.0516409
BcaBZR9	BcaBZR21	0.0160843	0.348831	0.046109

## Sheet: Table S2-4
Table S2-4 Ka, Ks and Ka/Ks ratio of Brassica juncea hormone-related TFs in pairs.
Gene_1	Gene_2	Ka	Ks	Ka/Ks
BjuARF26	BjuARF29	0.00111152	0	NaN
BjuARF20	BjuARF32	0.528435	NaN	NaN
BjuWRKY4	BjuWRKY41	NaN	NaN	NaN
BjuWRKY8	BjuWRKY41	NaN	NaN	NaN
BjuWRKY15	BjuWRKY41	NaN	NaN	NaN
BjuWRKY41	BjuWRKY59	NaN	NaN	NaN
BjuARF9	BjuARF11	NaN	NaN	NaN
BjuARF9	BjuARF28	NaN	NaN	NaN
BjuARF11	BjuARF28	NaN	NaN	NaN
BjuARF9	BjuARF49	NaN	NaN	NaN
BjuARF11	BjuARF49	NaN	NaN	NaN
BjuARR4	BjuARR33	NaN	NaN	NaN
BjuARR1	BjuARR47	NaN	NaN	NaN
BjuARR4	BjuARR48	NaN	NaN	NaN
BjuARR33	BjuARR48	NaN	NaN	NaN
BjuARR3	BjuARR54	NaN	NaN	NaN
BjuARR33	BjuARR68	NaN	NaN	NaN
BjuARR48	BjuARR68	NaN	NaN	NaN
BjuARR7	BjuARR69	0.0421328	0.0383996	1.09722
BjuMYB75-1	BjuMYB75-5	0.0389758	0.0475003	0.820538
BjuARR18	BjuARR30	0.249183	0.360241	0.691713
BjuTCP12-1	BjuTCP12-6	0.0652445	0.100559	0.648821
BjuARR30	BjuARR44	0.0922578	0.147562	0.625213
BjuWRKY29	BjuWRKY58	0.14515	0.24195	0.599916
BjuARR5	BjuARR71	0.0916759	0.153583	0.596916
BjuARR18	BjuARR44	0.246155	0.414537	0.593807
BjuWRKY30	BjuWRKY31	0.0524407	0.0905621	0.579058
BjuEIL2-2	BjuEIL2-3	0.167975	0.294616	0.57015
BjuWRKY16	BjuWRKY28	0.118712	0.224366	0.529101
BjuWRKY16	BjuWRKY54	0.11442	0.218837	0.522854
BjuWRKY33	BjuWRKY58	0.151357	0.293338	0.515979
BjuWRKY31	BjuWRKY55	0.149003	0.293906	0.506974
BjuTCP12-1	BjuTCP12-4	0.118852	0.239836	0.495554
BjuWRKY48	BjuWRKY54	0.114462	0.235495	0.486048
BjuWRKY20	BjuWRKY34	0.0416186	0.0867867	0.47955
BjuWRKY16	BjuWRKY55	0.430248	0.899165	0.478497
BjuWRKY28	BjuWRKY48	0.11242	0.237365	0.473615
BjuTCP12-4	BjuTCP12-5	0.121382	0.259868	0.467091
BjuWRKY6	BjuWRKY29	0.145059	0.311149	0.466203
BjuMYB24-3	BjuMYB24-5	0.0464365	0.101093	0.459345
BjuWRKY48	BjuWRKY55	0.432601	0.94353	0.458492
BjuWRKY16	BjuWRKY48	0.046236	0.1016	0.455081
BjuARR25	BjuARR64	0.0629203	0.1383	0.454956
BjuTCP12-3	BjuTCP12-4	0.115458	0.255622	0.451676
BjuTCP12-3	BjuTCP12-6	0.114256	0.256111	0.446118
BjuTCP12-3	BjuTCP12-5	0.0519438	0.117545	0.441908
BjuWRKY28	BjuWRKY54	0.0524407	0.11891	0.441013
BjuTCP12-1	BjuTCP12-3	0.106984	0.243796	0.438828
BjuWRKY28	BjuWRKY55	0.38172	0.886433	0.430625
BjuTCP18-2	BjuTCP18-3	0.11734	0.279271	0.420165
BjuWRKY46	BjuWRKY55	0.40265	0.96529	0.417129
BjuTCP12-5	BjuTCP12-6	0.119185	0.287145	0.41507
BjuWRKY23	BjuWRKY30	0.442267	1.06966	0.413465
BjuWRKY12	BjuWRKY31	0.164953	0.404542	0.407752
BjuTCP18-1	BjuTCP18-3	0.112064	0.277392	0.403991
BjuWRKY28	BjuWRKY31	0.362625	0.907875	0.399422
BjuTCP18-1	BjuTCP18-2	0.09218	0.232043	0.397253
BjuWRKY12	BjuWRKY16	0.412762	1.04053	0.396686
BjuTCP12-2	BjuTCP12-7	0.0426687	0.108118	0.394649
BjuARF15	BjuARF41	0.1268	0.321871	0.393947
BjuARR25	BjuARR65	0.0890559	0.22649	0.393201
BjuWRKY30	BjuWRKY54	0.433528	1.1031	0.393007
BjuTCP12-1	BjuTCP12-5	0.104392	0.267675	0.389993
BjuWRKY6	BjuWRKY33	0.141683	0.365314	0.387838
BjuARR29	BjuARR63	0.20504	0.529445	0.387273
BjuWRKY30	BjuWRKY46	0.432471	1.1207	0.385894
BjuWRKY31	BjuWRKY46	0.381725	1.01406	0.376432
BjuWRKY46	BjuWRKY48	0.106225	0.285412	0.37218
BjuWRKY16	BjuWRKY30	0.433357	1.16591	0.371689
BjuARR31	BjuARR56	0.195055	0.533181	0.365833
BjuWRKY30	BjuWRKY48	0.447986	1.23663	0.362263
BjuARR13	BjuARR34	0.086925	0.240032	0.362139
BjuWRKY23	BjuWRKY48	0.106485	0.295314	0.360582
BjuWRKY30	BjuWRKY55	0.132661	0.36847	0.360032
BjuWRKY17	BjuWRKY32	0.106324	0.297248	0.357694
BjuWRKY23	BjuWRKY31	0.375008	1.04886	0.357537
BjuARR7	BjuARR20	0.109346	0.306245	0.357055
BjuARR26	BjuARR29	0.18523	0.52302	0.354154
BjuWRKY12	BjuWRKY28	0.367196	1.03766	0.35387
BjuAREB2-2	BjuAREB2-7	0.175418	0.496644	0.353207
BjuWRKY28	BjuWRKY30	0.355658	1.00772	0.352933
BjuARR43	BjuARR69	0.111346	0.316478	0.351829
BjuARR20	BjuARR69	0.103907	0.297003	0.349853
BjuARR7	BjuARR43	0.113104	0.32585	0.347103
BjuARR26	BjuARR63	0.0745507	0.214864	0.346967
BjuARR52	BjuARR63	0.200634	0.578319	0.346926
BjuARR25	BjuARR34	0.0927721	0.268534	0.345476
BjuWRKY2	BjuWRKY24	0.117537	0.344314	0.341366
BjuWRKY46	BjuWRKY54	0.104343	0.305705	0.34132
BjuARF34	BjuARF41	0.217886	0.639054	0.340951
BjuWRKY12	BjuWRKY48	0.421146	1.2475	0.337592
BjuWRKY11	BjuWRKY26	0.11796	0.34965	0.337367
BjuARR26	BjuARR52	0.184692	0.551385	0.33496
BjuMYB24-1	BjuMYB24-6	0.0503113	0.151609	0.33185
BjuWRKY29	BjuWRKY33	0.0397596	0.119856	0.331729
BjuMYB75-3	BjuMYB75-6	0.0419191	0.126797	0.3306
BjuWRKY2	BjuWRKY37	0.12029	0.364424	0.330082
BjuWRKY28	BjuWRKY46	0.103199	0.313328	0.329363
BjuWRKY17	BjuWRKY60	0.0278616	0.0848731	0.328274
BjuWRKY24	BjuWRKY37	0.0845966	0.258572	0.327168
BjuWRKY16	BjuWRKY46	0.103524	0.316481	0.327109
BjuWRKY12	BjuWRKY55	0.055149	0.169007	0.326311
BjuWRKY10	BjuWRKY26	0.123381	0.379777	0.324878
BjuBZR10	BjuBZR12	0.0479989	0.149458	0.321153
BjuBZR1	BjuBZR10	0.0479815	0.149666	0.32059
BjuWRKY12	BjuWRKY30	0.139791	0.442523	0.315896
BjuARR29	BjuARR32	0.320283	1.01461	0.31567
BjuARR29	BjuARR56	0.265639	0.842511	0.315294
BjuWRKY10	BjuWRKY11	0.0566521	0.181882	0.311478
BjuWRKY11	BjuWRKY51	0.0962665	0.309669	0.310869
BjuARR58	BjuARR79	0.120146	0.392511	0.306096
BjuARR13	BjuARR64	0.0889068	0.291613	0.304879
BjuWRKY2	BjuWRKY62	0.120867	0.39873	0.303129
BjuARR32	BjuARR52	0.347618	1.16046	0.299553
BjuWRKY16	BjuWRKY23	0.101184	0.339922	0.297668
BjuARR34	BjuARR64	0.113957	0.385048	0.295955
BjuARR52	BjuARR56	0.262268	0.888179	0.295287
BjuWRKY4	BjuWRKY15	0.131639	0.445899	0.295222
BjuWRKY24	BjuWRKY62	0.0747406	0.259252	0.288293
BjuAREB2-3	BjuAREB2-5	0.0558589	0.193925	0.288044
BjuWRKY11	BjuWRKY43	0.0945773	0.328403	0.287992
BjuAREB2-4	BjuAREB2-7	0.122181	0.425047	0.287453
BjuWRKY23	BjuWRKY54	0.0972955	0.340415	0.285814
BjuARR16	BjuARR17	0.0287608	0.101585	0.283119
BjuARR64	BjuARR77	0.124306	0.439467	0.282856
BjuMYB75-2	BjuMYB75-4	0.0364497	0.129003	0.282548
BjuWRKY23	BjuWRKY28	0.0988405	0.352862	0.280111
BjuARR34	BjuARR65	0.0881208	0.31693	0.278045
BjuWRKY10	BjuWRKY51	0.0940789	0.338989	0.277528
BjuARR64	BjuARR65	0.0875241	0.315576	0.277347
BjuARR22	BjuARR52	0.282066	1.02211	0.275963
BjuWRKY12	BjuWRKY23	0.386897	1.40745	0.274893
BjuAREB2-7	BjuAREB2-8	0.127943	0.467014	0.273959
BjuARR49	BjuARR58	0.12267	0.454435	0.269939
BjuWRKY10	BjuWRKY43	0.0802682	0.300574	0.26705
BjuWRKY26	BjuWRKY43	0.110822	0.416264	0.266229
BjuWRKY23	BjuWRKY46	0.0427466	0.161848	0.264117
BjuAREB2-1	BjuAREB2-6	0.0673926	0.256273	0.262972
BjuAREB2-2	BjuAREB2-8	0.0842502	0.322527	0.261219
BjuARR22	BjuARR56	0.0443213	0.170326	0.260214
BjuARR56	BjuARR63	0.200436	0.772977	0.259304
BjuARR22	BjuARR63	0.184718	0.722701	0.255593
BjuARF17	BjuARF41	0.225799	0.884276	0.255349
BjuMYB24-4	BjuMYB24-7	0.0327921	0.128484	0.255223
BjuWRKY6	BjuWRKY58	0.047568	0.18916	0.251469
BjuARR32	BjuARR56	0.0889975	0.35704	0.249265
BjuARF42	BjuARF44	0.217774	0.875038	0.248874
BjuARF24	BjuARF44	0.224402	0.904882	0.247991
BjuBZR8	BjuBZR17	0.230285	0.9325	0.246954
BjuAREB2-2	BjuAREB2-4	0.141454	0.574316	0.246301
BjuARR22	BjuARR26	0.212293	0.862857	0.246036
BjuWRKY4	BjuWRKY59	0.112839	0.462739	0.24385
BjuARR26	BjuARR32	0.202407	0.831403	0.243453
BjuARF28	BjuARF49	0.0571409	0.235538	0.242597
BjuARF15	BjuARF34	0.137811	0.576366	0.239103
BjuARR8	BjuARR67	0.0813569	0.342504	0.237535
BjuAREB2-3	BjuAREB2-7	0.240636	1.01649	0.236733
BjuWRKY13	BjuWRKY18	0.128934	0.550074	0.234393
BjuMYC4-2	BjuMYC3-4	0.210095	0.900055	0.233425
BjuMYB75-2	BjuMYB75-9	0.0806939	0.346571	0.232835
BjuWRKY43	BjuWRKY51	0.0828746	0.357186	0.232021
BjuARF24	BjuARF42	0.0624224	0.269407	0.231703
BjuWRKY8	BjuWRKY42	0.0290627	0.126513	0.229721
BjuARR20	BjuARR43	0.0225399	0.0984009	0.229062
BjuARR23	BjuARR62	0.157954	0.689968	0.22893
BjuARR62	BjuARR74	0.165267	0.723061	0.228566
BjuARR22	BjuARR32	0.104173	0.456683	0.228109
BjuWRKY25	BjuWRKY40	0.22421	0.990076	0.226458
BjuARR13	BjuARR40	0.257442	1.1386	0.226104
BjuARR23	BjuARR24	0.159185	0.705487	0.225639
BjuARF15	BjuARF17	0.143063	0.635325	0.225181
BjuMYC4-2	BjuMYC3-3	0.218957	0.974085	0.224782
BjuARR15	BjuARR41	0.0261605	0.117001	0.223592
BjuWRKY22	BjuWRKY25	0.240227	1.0881	0.220776
BjuBZR1	BjuBZR12	0.0528271	0.241729	0.218539
BjuBZR9	BjuBZR25	0.0799919	0.368821	0.216886
BjuGL3-2	BjuGL3-3	0.0563469	0.260213	0.216542
BjuWRKY26	BjuWRKY51	0.054108	0.250108	0.216338
BjuAREB2-4	BjuAREB2-8	0.0943586	0.438817	0.215029
BjuARR13	BjuARR65	0.036186	0.168797	0.214376
BjuBZR11	BjuBZR17	0.0350278	0.163634	0.214062
BjuEIL3-1	BjuEIL3-2	0.0936203	0.443204	0.211235
BjuARR16	BjuARR73	0.0861166	0.411802	0.209122
BjuMYC3-1	BjuMYC3-4	0.100897	0.483808	0.208547
BjuWRKY9	BjuWRKY25	0.246192	1.18322	0.208069
BjuARF4	BjuARF35	0.0506593	0.245309	0.206512
BjuARF10	BjuARF24	0.163385	0.795407	0.20541
BjuARR15	BjuARR49	0.245826	1.1981	0.20518
BjuARR27	BjuARR51	0.0720434	0.351224	0.205121
BjuWRKY15	BjuWRKY59	0.0437573	0.214392	0.2041
BjuARR27	BjuARR28	0.0776413	0.381674	0.203423
BjuARR2	BjuARR61	0.0533823	0.262428	0.203417
BjuARR40	BjuARR64	0.188413	0.926435	0.203374
BjuEIL3-2	BjuEIL3-3	0.0749468	0.369116	0.203044
BjuARR26	BjuARR56	0.203518	1.00479	0.202548
BjuMYB75-4	BjuMYB75-9	0.0640864	0.316683	0.202368
BjuARF10	BjuARF42	0.152661	0.756346	0.201841
BjuWRKY9	BjuWRKY21	0.100126	0.498718	0.200767
BjuARR16	BjuARR64	0.208878	1.04716	0.199471
BjuEIL3-1	BjuEIL3-3	0.0866561	0.434924	0.199244
BjuARF20	BjuARF30	0.0434445	0.218144	0.199155
BjuARR13	BjuARR73	0.153896	0.774761	0.198637
BjuMYC4-2	BjuMYC3-1	0.227578	1.14983	0.197924
BjuWRKY25	BjuWRKY57	0.0531239	0.268837	0.197606
BjuBZR7	BjuBZR17	0.174231	0.883331	0.197243
BjuWRKY9	BjuWRKY22	0.0851448	0.432932	0.19667
BjuWRKY4	BjuWRKY8	0.279755	1.42596	0.196187
BjuARR13	BjuARR16	0.193614	0.993375	0.194905
BjuARR13	BjuARR77	0.0602198	0.309399	0.194635
BjuARF12	BjuARF43	0.0652998	0.339963	0.192079
BjuBZR10	BjuBZR22	0.0262035	0.136741	0.191629
BjuARR4	BjuARR68	0.0834904	0.437936	0.190645
BjuARR25	BjuARR40	0.154352	0.811945	0.190102
BjuARR50	BjuARR51	0.0718508	0.381768	0.188205
BjuARF35	BjuARF40	0.0638218	0.340369	0.187508
BjuARF22	BjuARF35	0.0603148	0.321796	0.187431
BjuARR16	BjuARR25	0.17525	0.936137	0.187206
BjuARR17	BjuARR64	0.197071	1.05329	0.1871
BjuARR28	BjuARR50	0.0764688	0.409557	0.186711
BjuARF17	BjuARF34	0.0632306	0.338897	0.186578
BjuWRKY5	BjuWRKY47	0.08542	0.458182	0.186433
BjuWRKY22	BjuWRKY40	0.0848575	0.45526	0.186394
BjuARR42	BjuARR70	0.0861361	0.46223	0.186349
BjuARR15	BjuARR79	0.206413	1.10912	0.186105
BjuWRKY44	BjuWRKY49	0.0616316	0.331306	0.186026
BjuBZR9	BjuBZR23	0.0568928	0.306155	0.18583
BjuWRKY44	BjuWRKY50	0.0550104	0.296136	0.18576
BjuARF2	BjuARF39	0.0414379	0.223166	0.185682
BjuARR65	BjuARR77	0.0592637	0.319705	0.18537
BjuARR17	BjuARR73	0.0778055	0.420467	0.185045
BjuEIN3-1	BjuEIN3-6	0.0568219	0.307428	0.18483
BjuWRKY57	BjuWRKY61	0.0673552	0.364717	0.184678
BjuBZR6	BjuBZR17	0.0773581	0.419425	0.184438
BjuWRKY21	BjuWRKY40	0.101691	0.551459	0.184403
BjuARF12	BjuARF35	0.0678356	0.368411	0.18413
BjuARR67	BjuARR70	0.0810389	0.446767	0.18139
BjuWRKY37	BjuWRKY62	0.0324667	0.179614	0.180759
BjuBZR17	BjuBZR20	0.0846414	0.469879	0.180135
BjuARR16	BjuARR34	0.183035	1.02375	0.178788
BjuARR65	BjuARR73	0.150947	0.845543	0.17852
BjuGL3-1	BjuGL3-3	0.161263	0.908068	0.177589
BjuARR41	BjuARR79	0.190791	1.07899	0.176823
BjuWRKY45	BjuWRKY49	0.0488971	0.276889	0.176595
BjuARF24	BjuARF48	0.151418	0.861734	0.175713
BjuEIL1-1	BjuEIL1-2	0.0309751	0.176435	0.175561
BjuARR41	BjuARR49	0.197283	1.12485	0.175385
BjuEIN3-5	BjuEIN3-6	0.0859241	0.490709	0.175102
BjuARR16	BjuARR65	0.182832	1.04666	0.174682
BjuRGL2-2	BjuRGL3-2	0.160154	0.920772	0.173935
BjuARF12	BjuARF22	0.0671441	0.386683	0.173641
BjuMYB21-1	BjuMYB21-2	0.0478289	0.275618	0.173533
BjuWRKY14	BjuWRKY53	0.0297457	0.172714	0.172225
BjuEIL3-1	BjuEIL3-4	0.0660088	0.383487	0.172128
BjuARR28	BjuARR51	0.0299292	0.174453	0.17156
BjuARF35	BjuARF43	0.0533394	0.311492	0.171238
BjuWRKY45	BjuWRKY50	0.0386596	0.226238	0.17088
BjuARF4	BjuARF43	0.0556055	0.325741	0.170705
BjuARR17	BjuARR25	0.162193	0.951417	0.170476
BjuARR17	BjuARR65	0.184533	1.08991	0.169311
BjuARR34	BjuARR77	0.0347106	0.205303	0.16907
BjuEIL3-1	BjuEIL3-5	0.0743784	0.44113	0.168609
BjuARF6	BjuARF39	0.0653677	0.387749	0.168582
BjuRGL2-2	BjuRGL3-1	0.156877	0.931071	0.16849
BjuWRKY9	BjuWRKY40	0.044099	0.262584	0.167942
BjuARF4	BjuARF22	0.055759	0.333114	0.167387
BjuEIL3-2	BjuEIL3-5	0.06407	0.383158	0.167215
BjuRGL3-1	BjuRGL3-2	0.0309162	0.186657	0.165631
BjuBZR2	BjuBZR25	0.0580499	0.353407	0.164258
BjuMYB21-2	BjuMYB21-3	0.0532497	0.325295	0.163697
BjuARR34	BjuARR40	0.163884	1.00125	0.16368
BjuARR17	BjuARR34	0.182711	1.13034	0.161642
BjuARF30	BjuARF36	0.0524591	0.324871	0.161477
BjuARF12	BjuARF40	0.0316906	0.196433	0.16133
BjuARF4	BjuARF12	0.0696902	0.433136	0.160897
BjuARF22	BjuARF40	0.0614769	0.382739	0.160623
BjuEIL3-4	BjuEIL3-5	0.0661051	0.41344	0.159891
BjuARR24	BjuARR62	0.0257888	0.162449	0.15875
BjuEIN3-4	BjuEIN3-5	0.0778246	0.493484	0.157704
BjuARR6	BjuARR13	0.356017	2.27808	0.156279
BjuARF2	BjuARF6	0.0542416	0.348378	0.155698
BjuARR16	BjuARR40	0.0618635	0.401847	0.153948
BjuRGL2-1	BjuRGL3-1	0.152312	0.99088	0.153714
BjuBZR8	BjuBZR20	0.11939	0.776997	0.153655
BjuARR19	BjuARR70	0.074816	0.488416	0.153181
BjuEIN3-2	BjuEIN3-5	0.0880846	0.575997	0.152925
BjuEIN3-1	BjuEIN3-5	0.0687836	0.449828	0.152911
BjuEIL3-3	BjuEIL3-4	0.0730562	0.480153	0.152152
BjuARF1	BjuARF38	0.0342677	0.225896	0.151697
BjuBZR6	BjuBZR8	0.113386	0.753058	0.150567
BjuBZR18	BjuBZR25	0.0548443	0.366531	0.149631
BjuARR40	BjuARR65	0.168017	1.12806	0.148943
BjuARR42	BjuARR67	0.0720411	0.483963	0.148857
BjuARF4	BjuARF40	0.058529	0.39507	0.148149
BjuBZR9	BjuBZR18	0.0610352	0.412128	0.148098
BjuBZR11	BjuBZR20	0.0650446	0.443224	0.146753
BjuBZR2	BjuBZR9	0.0635878	0.434647	0.146298
BjuABI5-3	BjuABI5-4	0.0578447	0.395897	0.14611
BjuARF40	BjuARF43	0.0530764	0.363309	0.146092
BjuWRKY49	BjuWRKY50	0.0175297	0.119995	0.146087
BjuARF19	BjuARF32	0.0462984	0.31745	0.145845
BjuARF24	BjuARF50	0.0258663	0.177604	0.14564
BjuBZR2	BjuBZR23	0.0592572	0.407988	0.145243
BjuEIN3-2	BjuEIN3-6	0.068591	0.473209	0.144948
BjuBZR8	BjuBZR16	0.119684	0.827464	0.144639
BjuBZR11	BjuBZR16	0.0668518	0.467274	0.143067
BjuBZR7	BjuBZR11	0.142531	0.998098	0.142803
BjuARF1	BjuARF53	0.050273	0.358177	0.140358
BjuABI5-1	BjuABI5-4	0.0557572	0.401143	0.138996
BjuARR49	BjuARR79	0.0295689	0.213905	0.138234
BjuMYB24-1	BjuMYB21-2	0.344653	2.5242	0.136539
BjuRGA-2	BjuRGA-3	0.0672379	0.494321	0.136021
BjuEIN3-4	BjuEIN3-6	0.0644505	0.475783	0.135462
BjuBZR7	BjuBZR8	0.0479494	0.357334	0.134186
BjuARF27	BjuARF46	0.0255785	0.191013	0.133909
BjuARF10	BjuARF48	0.0255137	0.190627	0.133841
BjuBZR12	BjuBZR22	0.0308527	0.230881	0.13363
BjuARF31	BjuARF32	0.0396383	0.300333	0.131981
BjuARF13	BjuARF32	0.0503511	0.38186	0.131857
BjuARF3	BjuARF27	0.0436771	0.336184	0.12992
BjuARF3	BjuARF46	0.0446596	0.347514	0.128512
BjuARF19	BjuARF52	0.0394202	0.310768	0.126848
BjuBZR6	BjuBZR11	0.0589752	0.468856	0.125785
BjuARF13	BjuARF19	0.0470384	0.374471	0.125613
BjuBZR5	BjuBZR15	0.0256247	0.204434	0.125345
BjuARR19	BjuARR67	0.0631442	0.505556	0.1249
BjuBZR8	BjuBZR11	0.152657	1.22619	0.124497
BjuBZR8	BjuBZR24	0.0489034	0.393352	0.124325
BjuARF1	BjuARF7	0.0508398	0.410721	0.123782
BjuEIN3-1	BjuEIN3-2	0.0558267	0.451254	0.123715
BjuBZR11	BjuBZR19	0.123611	1.01166	0.122186
BjuARF22	BjuARF43	0.0270638	0.221945	0.121939
BjuARF31	BjuARF52	0.0382845	0.314159	0.121864
BjuBZR3	BjuBZR14	0.0144158	0.118668	0.12148
BjuARF32	BjuARF52	0.0372723	0.308281	0.120904
BjuBZR7	BjuBZR20	0.0880378	0.731882	0.12029
BjuARR17	BjuARR40	0.0546468	0.455757	0.119903
BjuBZR19	BjuBZR20	0.0932149	0.780318	0.119458
BjuABI5-1	BjuABI5-3	0.0308818	0.258935	0.119265
BjuBZR15	BjuBZR21	0.0780819	0.655432	0.11913
BjuRGA-1	BjuRGA-3	0.061204	0.517803	0.118199
BjuBZR7	BjuBZR19	0.0400003	0.343476	0.116457
BjuMYC4-1	BjuMYC4-2	0.0283964	0.24403	0.116364
BjuARF18	BjuARF23	0.0411609	0.355649	0.115735
BjuRGA-1	BjuRGA-4	0.0672086	0.58649	0.114595
BjuEIN3-1	BjuEIN3-4	0.0530357	0.464828	0.114097
BjuBZR19	BjuBZR24	0.0412547	0.363964	0.113348
BjuBZR5	BjuBZR21	0.0697121	0.61676	0.11303
BjuARF19	BjuARF31	0.0233809	0.208364	0.112212
BjuBZR20	BjuBZR24	0.10159	0.910862	0.111532
BjuBZR7	BjuBZR16	0.0855559	0.776316	0.110208
BjuARF20	BjuARF36	0.0432788	0.393529	0.109976
BjuBZR16	BjuBZR19	0.0871605	0.793076	0.109902
BjuMYB21-1	BjuMYB21-3	0.0133231	0.121958	0.109243
BjuARR40	BjuARR73	0.0369305	0.338477	0.109108
BjuBZR6	BjuBZR19	0.0874327	0.807128	0.108326
BjuARF13	BjuARF31	0.0397669	0.371105	0.107158
BjuARR6	BjuARR72	0.0188816	0.1768	0.106797
BjuMYC3-1	BjuMYC3-3	0.0266493	0.250401	0.106426
BjuWRKY44	BjuWRKY45	0.0208089	0.196096	0.106116
BjuBZR6	BjuBZR7	0.0803226	0.758254	0.105931
BjuARF18	BjuARF37	0.0381399	0.360469	0.105806
BjuMYC3-2	BjuMYC3-4	0.0222726	0.210653	0.105731
BjuRGA-2	BjuRGA-4	0.0622693	0.598045	0.104121
BjuBZR6	BjuBZR24	0.0813356	0.79204	0.102691
BjuARR23	BjuARR74	0.0120703	0.120864	0.0998666
BjuARF13	BjuARF52	0.0202377	0.218157	0.0927671
BjuBZR8	BjuBZR19	0.0256855	0.278775	0.0921372
BjuARF7	BjuARF38	0.0427893	0.474682	0.090143
BjuARF38	BjuARF53	0.0386712	0.443371	0.0872208
BjuRGA-1	BjuRGA-2	0.0335207	0.389245	0.0861172
BjuEIL3-3	BjuEIL3-5	0.0247865	0.302085	0.0820512
BjuRGL2-1	BjuRGL2-2	0.0239718	0.296286	0.0809074
BjuMYC2-1	BjuMYC2-4	0.0144932	0.183046	0.0791779
BjuARR19	BjuARR42	0.0227175	0.298239	0.0761719
BjuARF23	BjuARF37	0.011752	0.16224	0.0724359
BjuBZR1	BjuBZR22	0.00801825	0.12221	0.0656106
BjuARR29	BjuARR52	0.0112731	0.172468	0.0653636
BjuBZR16	BjuBZR20	0.0206033	0.32185	0.0640153
BjuBZR2	BjuBZR18	0.0176321	0.282834	0.0623407
BjuARF8	BjuARF47	0.00729353	0.119557	0.0610048
BjuBZR7	BjuBZR24	0.0163364	0.284328	0.0574564
BjuBZR6	BjuBZR16	0.0223497	0.389357	0.0574017
BjuEIN3-2	BjuEIN3-4	0.01506	0.268355	0.0561199
BjuRGA-3	BjuRGA-4	0.0184566	0.334231	0.0552209
BjuBZR6	BjuBZR20	0.0136336	0.27044	0.0504128
BjuARF7	BjuARF53	0.0121515	0.263091	0.0461874

## Sheet: Table S2-5
Table S2-5 Ka, Ks and Ka/Ks ratio of Brassica nigra hormone-related TFs in pairs.
Gene_1	Gene_2	Ka	Ks	Ka/Ks
BniWRKY11	BniWRKY45	0.121621	0.197907	0.614535
BniARF5	BniARF32	0.0285413	0.210002	0.13591
BniWRKY41	BniWRKY52	0.110918	0.242581	0.457243
BniTCP12/18-2	BniTCP12/18-3	0.134316	0.248371	0.540789
BniTCP18-1	BniTCP18-3	0.126182	0.253149	0.498449
BniWRKY15	BniWRKY24	0.0907608	0.258211	0.351499
BniWRKY35	BniWRKY48	0.12385	0.262686	0.471474
BniTCP18-1	BniTCP18-2	0.113333	0.27017	0.419489
BniARF33	BniARF35	0.0780305	0.270912	0.288029
BniARR8	BniARR15	0.0360331	0.271804	0.13257
BniWRKY16	BniWRKY25	0.0579979	0.274481	0.2113
BniARR32	BniARR43	0.0735488	0.276177	0.266311
BniWRKY29	BniWRKY42	0.0383225	0.278102	0.1378
BniWRKY7	BniWRKY27	0.14693	0.280537	0.523746
BniWRKY13	BniWRKY24	0.0998365	0.281108	0.355154
BniWRKY39	BniWRKY41	0.101991	0.285079	0.357765
BniGL3-3	BniGL3-4	0.0599339	0.28532	0.210059
BniWRKY1	BniWRKY35	0.146526	0.286677	0.51112
BniWRKY19	BniWRKY36	0.0730265	0.290042	0.251779
BniTCP12/18-3	BniTCP12/18-4	0.126937	0.291479	0.435492
BniMYB24-2	BniMYB24-3	0.0479972	0.29179	0.164492
BniBZR11	BniBZR13	0.0619489	0.294224	0.21055
BniMYB75-1	BniMYB75-7	0.0500804	0.295536	0.169456
BniARF1	BniARF24	0.0545342	0.298301	0.182816
BniMYB21/24-2	BniMYB21/24-3	0.0921075	0.301256	0.305745
BniWRKY39	BniWRKY52	0.0981494	0.301429	0.325614
BniARR4	BniARR36	0.101938	0.307329	0.331689
BniMYB24-3	BniMYB24-5	0.0588884	0.308445	0.19092
BniWRKY38	BniWRKY42	0.0540063	0.309173	0.17468
BniARF12	BniARF17	0.0408083	0.309832	0.131711
BniMYB21-1	BniMYB21-2	0.0512211	0.315622	0.162286
BniTCP18-2	BniTCP18-3	0.133255	0.319468	0.417116
BniWRKY5	BniWRKY37	0.0581399	0.319792	0.181805
BniWRKY1	BniWRKY48	0.141764	0.320008	0.443001
BniARF11	BniARF12	0.0354962	0.321606	0.110372
BniBZR4	BniBZR8	0.0221469	0.323699	0.0684183
BniARR1	BniARR41	0.034085	0.326653	0.104346
BniARR6	BniARR22	0.176574	0.332175	0.53157
BniWRKY19	BniWRKY46	0.0950895	0.332336	0.286125
BniWRKY36	BniWRKY46	0.0871353	0.334746	0.260302
BniWRKY14	BniWRKY37	0.0736113	0.334876	0.219816
BniBZR7	BniBZR11	0.0384509	0.336752	0.114182
BniWRKY3	BniWRKY6	0.0798133	0.337253	0.236657
BniARR8	BniARR37	0.0463724	0.337303	0.13748
BniEIL3-2	BniEIL3-4	0.0740196	0.340115	0.217631
BniARF11	BniARF17	0.0359432	0.340469	0.10557
BniARF15	BniARF31	0.0527945	0.343504	0.153694
BniARF8	BniARF20	0.0759547	0.347321	0.218687
BniARR22	BniARR39	0.196181	0.348491	0.562944
BniMYB24-1	BniMYB24-4	0.0824962	0.348592	0.236655
BniARR31	BniARR32	0.131077	0.349607	0.374928
BniWRKY4	BniWRKY44	0.0553491	0.35381	0.156437
BniARR11	BniARR19	0.0723974	0.354082	0.204465
BniWRKY17	BniWRKY23	0.0886033	0.35882	0.24693
BniGL3-1	BniGL3-5	0.129508	0.361787	0.357968
BniARR6	BniARR39	0.188292	0.363633	0.517808
BniWRKY29	BniWRKY38	0.0672807	0.369701	0.181987
BniTCP12/18-1	BniTCP12/18-6	0.0914582	0.370085	0.247128
BniARR28	BniARR42	0.0507096	0.370222	0.136971
BniARR25	BniARR41	0.0733368	0.371336	0.197494
BniBZR6	BniBZR12	0.044213	0.37456	0.11804
BniARF10	BniARF16	0.0661925	0.377408	0.175387
BniBZR7	BniBZR13	0.0711127	0.379875	0.187201
BniEIN3-2	BniEIN3-4	0.0549724	0.380201	0.144588
BniEIL3-2	BniEIL3-3	0.0624443	0.383462	0.162844
BniARF15	BniARF22	0.0629172	0.384301	0.163719
BniWRKY5	BniWRKY14	0.09322	0.385812	0.241621
BniARR24	BniARR42	0.0469289	0.388457	0.120808
BniARR31	BniARR43	0.137357	0.39636	0.346548
BniARF22	BniARF31	0.0593406	0.398404	0.148946
BniARR10	BniARR18	0.0646599	0.398645	0.162199
BniEIL3-3	BniEIL3-4	0.069265	0.398684	0.173734
BniARR12	BniARR13	0.0853791	0.405856	0.210368
BniARR5	BniARR18	0.0675464	0.41515	0.162704
BniWRKY12	BniWRKY26	0.121015	0.4161	0.290831
BniMYB75-3	BniMYB75-4	0.212674	0.41693	0.510096
BniABI5-1	BniABI5-3	0.0406879	0.418446	0.0972357
BniARR9	BniARR20	0.116611	0.422782	0.275817
BniAREB2-1	BniAREB2-6	0.0898497	0.424885	0.211468
BniARR35	BniARR38	0.0839169	0.426341	0.196831
BniBZR5	BniBZR8	0.0771908	0.427528	0.180552
BniARF9	BniARF19	0.040045	0.441944	0.090611
BniARR3	BniARR35	0.0724213	0.44705	0.161998
BniBZR4	BniBZR5	0.0830547	0.447253	0.1857
BniBZR1	BniBZR10	0.0621302	0.451533	0.137598
BniARR3	BniARR38	0.0632719	0.45347	0.139528
BniAREB2-2	BniAREB2-4	0.0822472	0.468844	0.175425
BniWRKY9	BniWRKY20	0.0834306	0.470667	0.17726
BniARR1	BniARR25	0.0409694	0.475346	0.0861885
BniEIL2-1	BniEIL2-2	0.194495	0.483665	0.402128
BniEIN3-2	BniEIN3-3	0.0647353	0.486425	0.133084
BniARR29	BniARR34	0.277282	0.48929	0.566702
BniMYC2-2	BniMYC2-3	0.0463978	0.491145	0.0944686
BniARR5	BniARR10	0.07484	0.493042	0.151792
BniMYC3-1	BniMYC3-2	0.0967856	0.499413	0.193799
BniARR15	BniARR37	0.0566936	0.50235	0.112857
BniEIN3-3	BniEIN3-4	0.0841661	0.515899	0.163145
BniARR7	BniARR21	0.164826	0.531059	0.310371
BniARR14	BniARR30	0.156105	0.539648	0.289272
BniGAI/RGA-1	BniGAI/RGA-2	0.0610664	0.55052	0.110925
BniAREB2-1	BniAREB2-5	0.153282	0.555203	0.276083
BniMYB24-2	BniMYB24-5	0.0661455	0.559385	0.118247
BniAREB2-5	BniAREB2-6	0.165572	0.563697	0.293725
BniRGL3-1	BniRGL3-2	0.176146	0.587648	0.299746
BniWRKY49	BniWRKY54	0.156698	0.593535	0.264009
BniBZR3	BniBZR9	0.059596	0.636511	0.0936291
BniARR27	BniARR42	0.169906	0.689215	0.246521
BniARF14	BniARF25	0.229297	0.714224	0.321043
BniARR19	BniARR30	0.227882	0.717753	0.317494
BniARR33	BniARR40	0.134226	0.776823	0.172789
BniBZR6	BniBZR8	0.0949729	0.814858	0.116551
BniARR25	BniARR31	0.187514	0.826696	0.226823
BniARF34	BniARF35	0.161371	0.827592	0.194988
BniBZR4	BniBZR6	0.0884786	0.83645	0.105779
BniGL3-2	BniGL3-4	0.160097	0.84977	0.1884
BniARR10	BniARR17	0.169808	0.853902	0.198861
BniBZR5	BniBZR6	0.141558	0.855976	0.165376
BniARR32	BniARR41	0.163818	0.859249	0.190653
BniGL3-2	BniGL3-3	0.161346	0.859355	0.187752
BniARF33	BniARF34	0.177086	0.863087	0.205178
BniBZR4	BniBZR12	0.0896188	0.874432	0.102488
BniWRKY1	BniWRKY52	0.393787	0.875249	0.449914
BniMYC3-1	BniMYC4-1	0.247552	0.875392	0.28279
BniARR14	BniARR19	0.202704	0.879237	0.230545
BniARR11	BniARR30	0.263073	0.884875	0.2973
BniARR41	BniARR43	0.166772	0.900775	0.185143
BniWRKY41	BniWRKY48	0.417559	0.902443	0.462698
BniARF27	BniARF35	0.160319	0.90923	0.176324
BniARR5	BniARR17	0.151366	0.921613	0.16424
BniWRKY39	BniWRKY48	0.395196	0.922746	0.428282
BniARF27	BniARF33	0.168338	0.93501	0.180038
BniMYB24-1	BniMYB24-2	0.280767	0.94708	0.296455
BniWRKY5	BniWRKY9	0.184671	0.949394	0.194514
BniMYC3-2	BniMYC4-1	0.224076	0.952103	0.235349
BniTCP12/18-1	BniTCP12/18-5	0.243289	0.963268	0.252566
BniAREB2-1	BniAREB2-3	0.190932	0.966398	0.19757
BniWRKY48	BniWRKY52	0.357043	0.968667	0.368592
BniWRKY9	BniWRKY37	0.235286	0.970393	0.242465
BniARR17	BniARR18	0.165508	0.970625	0.170516
BniBZR8	BniBZR12	0.100026	0.972277	0.102879
BniBZR5	BniBZR12	0.142307	0.972311	0.146359
BniARR1	BniARR32	0.186406	0.974462	0.191291
BniWRKY1	BniWRKY39	0.379235	0.975889	0.388604
BniARR25	BniARR43	0.184251	0.983393	0.187363
BniARR25	BniARR32	0.177853	0.986455	0.180295
BniWRKY35	BniWRKY41	0.406308	1.02222	0.397478
BniARR1	BniARR31	0.180969	1.03127	0.175482
BniWRKY35	BniWRKY52	0.390065	1.03408	0.377211
BniWRKY14	BniWRKY20	0.207109	1.04293	0.198585
BniWRKY35	BniWRKY39	0.358719	1.05447	0.34019
BniMYB24-1	BniMYB24-3	0.226003	1.06578	0.212054
BniMYB24-3	BniMYB24-4	0.228547	1.07282	0.213034
BniWRKY9	BniWRKY14	0.243704	1.08168	0.225302
BniRGL2-1	BniRGL3-1	0.167843	1.08983	0.154008
BniMYB24-2	BniMYB24-4	0.252314	1.09592	0.23023
BniARR2	BniARR20	0.243674	1.11026	0.219474
BniMYB24-1	BniMYB24-5	0.228197	1.11816	0.204083
BniARR1	BniARR43	0.183414	1.14843	0.159708
BniARR2	BniARR9	0.196224	1.15045	0.170564
BniARR6	BniARR26	0.454602	1.15747	0.392754
BniWRKY1	BniWRKY41	0.418274	1.16354	0.359483
BniMYB24-4	BniMYB24-5	0.25532	1.17431	0.217421
BniWRKY40	BniWRKY49	0.29279	1.17484	0.249216
BniARR21	BniARR38	0.219744	1.19334	0.184141
BniWRKY26	BniWRKY28	0.270533	1.20292	0.224896
BniBZR2	BniBZR9	0.245206	1.20302	0.203825
BniARR7	BniARR38	0.265886	1.20633	0.220409
BniAREB1/2/ABI5-1	BniARBE1-1	0.384251	1.2326	0.31174
BniARR3	BniARR7	0.243288	1.24044	0.196131
BniARR11	BniARR14	0.232508	1.35228	0.171937
BniARR22	BniARR26	0.450286	1.38805	0.324402
BniBZR2	BniBZR3	0.254137	1.54525	0.164463
BniBZR3	BniBZR4	0.348657	1.70171	0.204886
BniBZR4	BniBZR9	0.348894	1.99745	0.17467
BniARR26	BniARR39	0.438185	2.38513	0.183715
BniBZR6	BniBZR9	0.341415	NaN	NaN

## Sheet: Table S2-6
Table S2-6 Ka, Ks and Ka/Ks ratio of Brassica oleracea hormone-related TFs in pairs.
Gene_1	Gene_2	Ka	Ks	Ka/Ks
BolARR22	BolARR32	0.235702	0.333806	0.706105
BolTCP12-1	BolTCP12-2	0.161447	0.237074	0.680999
BolWRKY35	BolWRKY46	0.114985	0.193797	0.593328
BolWRKY5	BolWRKY49	0.187399	0.338144	0.554198
BolTCP12/18-2	BolTCP12/18-5	0.118385	0.235798	0.50206
BolWRKY12	BolWRKY47	0.10413	0.216633	0.480676
BolTCP18-1	BolTCP18-2	0.137836	0.288594	0.477612
BolARR25	BolARR36	0.205643	0.430739	0.47742
BolARR17	BolARR25	0.161352	0.347835	0.463875
BolWRKY23	BolWRKY42	0.116329	0.255206	0.455825
BolEIL2-1	BolEIL2-2	0.222628	0.499103	0.446057
BolTCP12/18-5	BolTCP12/18-6	0.115951	0.272369	0.425712
BolTCP12/18-2	BolTCP12/18-6	0.105006	0.2491	0.421542
BolTCP18-2	BolTCP18-3	0.10886	0.260931	0.4172
BolMYC2/3/4-5	BolMYC2/3/4-7	0.294002	0.712822	0.412448
BolTCP18-1	BolTCP18-3	0.128856	0.316422	0.407226
BolWRKY23	BolWRKY29	0.102743	0.263697	0.389624
BolWRKY26	BolWRKY33	0.121076	0.31516	0.384173
BolARF5	BolARF33	0.174488	0.459842	0.379453
BolGL3-1	BolGL3-3	0.0923497	0.251327	0.367449
BolWRKY24	BolWRKY42	0.36205	0.992648	0.364732
BolWRKY20	BolWRKY23	0.356673	0.981849	0.363267
BolWRKY20	BolWRKY29	0.398051	1.10113	0.361494
BolWRKY14	BolWRKY42	0.367946	1.0786	0.341134
BolMYB21/24-2	BolMYB21/24-6	0.101771	0.300942	0.338175
BolWRKY14	BolWRKY23	0.429896	1.28982	0.333299
BolMYC2/3/4-1	BolMYC2/3/4-2	0.14168	0.430653	0.328989
BolWRKY20	BolWRKY24	0.1202	0.367161	0.327375
BolAREB1/2-2	BolAREB1-2	0.365523	1.11957	0.326486
BolTCP12/18-1	BolTCP12/18-3	0.0998171	0.305903	0.326303
BolARR12	BolARR24	0.0965253	0.298395	0.323481
BolWRKY23	BolWRKY24	0.405633	1.26082	0.321722
BolWRKY2	BolWRKY37	0.13052	0.40892	0.319182
BolMYB21/24-1	BolMYB21/24-5	0.293662	0.945246	0.310672
BolARR11	BolARR25	0.243195	0.786731	0.309121
BolARF7	BolARF10	0.0826668	0.267901	0.308573
BolWRKY14	BolWRKY24	0.138071	0.448495	0.307855
BolMYB75-2	BolMYB75-6	0.108296	0.352972	0.306811
BolWRKY20	BolWRKY42	0.346071	1.1487	0.301272
BolMYB21/24-1	BolMYB21/24-9	0.282823	0.986505	0.286692
BolWRKY29	BolWRKY42	0.0928464	0.324216	0.286372
BolMYC2/3/4-2	BolMYC2/3/4-3	0.385873	1.35933	0.283871
BolWRKY17	BolWRKY38	0.0673387	0.243532	0.276508
BolMYB21/24-5	BolMYB21/24-7	0.328248	1.18909	0.27605
BolARR17	BolARR36	0.077194	0.28102	0.274692
BolARR11	BolARR19	0.05822	0.215608	0.270027
BolMYB21/24-8	BolMYB21/24-9	0.294941	1.09264	0.269934
BolMYB21/24-3	BolMYB21/24-4	0.0831271	0.310738	0.267515
BolWRKY36	BolWRKY39	0.0896392	0.335314	0.26733
BolWRKY9	BolWRKY37	0.293	1.09821	0.266799
BolMYB21/24-7	BolMYB21/24-9	0.267743	1.02146	0.262118
BolMYC2/3/4-1	BolMYC2/3/4-3	0.438663	1.67482	0.261917
BolARR1	BolARR18	0.28569	1.0955	0.260785
BolARR1	BolARR31	0.123961	0.475713	0.26058
BolTCP12/18-1	BolTCP12/18-4	0.0735049	0.282526	0.260171
BolWRKY15	BolWRKY19	0.122951	0.474672	0.259024
BolWRKY1	BolWRKY38	0.0710638	0.276082	0.257401
BolARR2	BolARR30	0.121441	0.47253	0.257003
BolMYB21/24-5	BolMYB21/24-9	0.0698739	0.272269	0.256635
BolARF11	BolARF16	0.0776012	0.305454	0.254052
BolWRKY3	BolWRKY40	0.0934323	0.369465	0.252885
BolTCP12/18-3	BolTCP12/18-4	0.0811004	0.321791	0.252028
BolWRKY1	BolWRKY17	0.0792351	0.316173	0.250607
BolAREB2-1	BolAREB2-4	0.251429	1.00643	0.249822
BolARR26	BolARR34	0.224418	0.909908	0.246637
BolARR20	BolARR33	0.0992743	0.406522	0.244204
BolARF14	BolARF29	0.0727719	0.300181	0.242427
BolMYB21/24-1	BolMYB21/24-8	0.0770825	0.31944	0.241305
BolWRKY16	BolWRKY28	0.101985	0.423864	0.240607
BolARR26	BolARR29	0.12217	0.509321	0.239867
BolWRKY34	BolWRKY44	0.231838	0.97826	0.236991
BolARR21	BolARR29	0.203489	0.859729	0.23669
BolARF7	BolARF29	0.199765	0.847792	0.23563
BolAREB2-3	BolAREB2-4	0.255878	1.08791	0.235202
BolAREB2-2	BolAREB2-3	0.1087	0.464831	0.233848
BolARR29	BolARR34	0.213887	0.922565	0.23184
BolWRKY25	BolWRKY44	0.0673595	0.293055	0.229853
BolAREB2-1	BolAREB2-3	0.0888503	0.390545	0.227503
BolWRKY21	BolWRKY48	0.0839473	0.369906	0.226942
BolGL3-2	BolGL3-5	0.184223	0.814512	0.226177
BolMYC3-1	BolMYC3-2	0.095053	0.424553	0.22389
BolARR19	BolARR25	0.195732	0.874708	0.223769
BolARR11	BolARR16	0.0892034	0.398841	0.223656
BolARR11	BolARR36	0.17944	0.802781	0.223523
BolMYB21/24-5	BolMYB21/24-8	0.278496	1.25412	0.222066
BolAREB2-1	BolAREB2-2	0.0925453	0.41807	0.221363
BolWRKY25	BolWRKY41	0.085924	0.388843	0.220974
BolGL3-4	BolGL3-5	0.0641252	0.290241	0.220937
BolMYB21/24-7	BolMYB21/24-8	0.0684979	0.314193	0.218012
BolWRKY10	BolWRKY34	0.119734	0.549985	0.217704
BolARF21	BolARF23	0.145891	0.671273	0.217334
BolWRKY13	BolWRKY40	0.200512	0.924395	0.216911
BolARR21	BolARR26	0.22152	1.02545	0.216023
BolARF7	BolARF14	0.197137	0.914216	0.215635
BolMYC3/4-1	BolMYC3-1	0.213535	0.990331	0.215619
BolBZR5	BolBZR6	0.092373	0.428816	0.215414
BolARR14	BolARR35	0.157849	0.733625	0.215163
BolAREB1-1	BolAREB1-3	0.0702312	0.330831	0.212287
BolAREB1/2-1	BolAREB1/2-5	0.216564	1.02059	0.212194
BolAREB1/2-1	BolAREB1/2-4	0.20509	0.970971	0.211222
BolWRKY30	BolWRKY32	0.0550706	0.26123	0.210813
BolMYB75-1	BolMYB75-5	0.0784003	0.375791	0.208627
BolGL3-2	BolGL3-4	0.178609	0.862055	0.207189
BolARR27	BolARR28	0.0788414	0.381718	0.206543
BolWRKY7	BolWRKY32	0.0501492	0.246236	0.203663
BolEIN3-1	BolEIN3-2	0.0817853	0.40416	0.202359
BolARR16	BolARR19	0.060215	0.298295	0.201864
BolWRKY7	BolWRKY30	0.06285	0.315794	0.199022
BolARR11	BolARR17	0.170614	0.857715	0.198917
BolARF10	BolARF14	0.161765	0.81731	0.197924
BolMYB21/24-1	BolMYB21/24-7	0.0742942	0.37828	0.1964
BolEIN3-2	BolEIL1-2	0.292206	1.49112	0.195964
BolWRKY34	BolWRKY41	0.23068	1.19359	0.193266
BolWRKY25	BolWRKY34	0.189556	0.981057	0.193216
BolARF10	BolARF29	0.149499	0.775643	0.192742
BolBZR6	BolBZR11	0.169493	0.897627	0.188823
BolMYC3/4-1	BolMYC3-2	0.212029	1.12711	0.188117
BolARR19	BolARR36	0.162007	0.862964	0.187733
BolARR16	BolARR25	0.210049	1.13087	0.185741
BolBZR1	BolBZR6	0.338104	1.83252	0.184503
BolWRKY41	BolWRKY44	0.0718548	0.39109	0.18373
BolWRKY19	BolWRKY22	0.322821	1.78273	0.181083
BolARR21	BolARR34	0.0762908	0.426736	0.178777
BolARF19	BolARF28	0.0634302	0.359545	0.176418
BolWRKY10	BolWRKY44	0.19281	1.11271	0.17328
BolMYB21-1	BolMYB21-2	0.0512211	0.296644	0.172669
BolBZR4	BolBZR6	0.154306	0.894378	0.172528
BolARR17	BolARR19	0.174629	1.02704	0.170032
BolWRKY10	BolWRKY41	0.217805	1.29934	0.167627
BolWRKY3	BolWRKY13	0.166018	1.00244	0.165614
BolARR8	BolARR39	0.0779923	0.473103	0.164853
BolARF6	BolARF8	0.0769634	0.469135	0.164054
BolEIL3-3	BolEIL3-4	0.0713496	0.437298	0.16316
BolARF8	BolARF30	0.0615542	0.381112	0.161512
BolBZR6	BolBZR12	0.19298	1.20479	0.160177
BolARR20	BolARR38	0.0510006	0.319867	0.159443
BolARR20	BolARR40	0.156045	0.980305	0.15918
BolARF6	BolARF30	0.0561318	0.352733	0.159134
BolARF2	BolARF25	0.0605406	0.385868	0.156895
BolARR16	BolARR36	0.171188	1.11839	0.153066
BolAREB1/2-3	BolAREB1/2-4	0.0888454	0.587197	0.151304
BolARF3	BolARF13	0.0323135	0.214003	0.150996
BolARR16	BolARR17	0.177459	1.19796	0.148135
BolARF18	BolARF27	0.0555268	0.386688	0.143596
BolRGL2-1	BolRGL3-1	0.160109	1.12118	0.142805
BolARR33	BolARR38	0.0605148	0.435626	0.138914
BolARR38	BolARR40	0.147119	1.08036	0.136175
BolBZR8	BolBZR10	0.250992	1.84799	0.135819
BolABI5-1	BolABI5-3	0.0498227	0.372872	0.133619
BolARF1	BolARF26	0.048341	0.363749	0.132897
BolARF4	BolARF34	0.049542	0.377801	0.131132
BolEIN3-1	BolEIN3-3	0.0686052	0.526229	0.130372
BolBZR5	BolBZR12	0.131102	1.01955	0.128588
BolEIN3-2	BolEIN3-3	0.0599619	0.474163	0.126458
BolBZR11	BolBZR12	0.0605152	0.50326	0.120246
BolARF9	BolARF20	0.0441754	0.376139	0.117444
BolBZR5	BolBZR11	0.086856	0.766476	0.113319
BolAREB1/2-3	BolAREB1/2-5	0.0715421	0.632871	0.113044
BolARR15	BolARR35	0.043943	0.391376	0.112278
BolAREB1/2-4	BolAREB1/2-5	0.0443929	0.413452	0.107371
BolBZR3	BolBZR7	0.038576	0.387776	0.09948
BolBZR1	BolBZR10	0.0622889	0.654922	0.0951088
BolBZR4	BolBZR5	0.0813072	0.89601	0.0907436
BolBZR4	BolBZR11	0.0297583	0.336144	0.0885283
BolBZR2	BolBZR9	0.0226341	0.300084	0.0754257

## Sheet: Table S2-7
Table S2-7 Ka, Ks and Ka/Ks ratio of Brassica rapa hormone-related TFs in pairs.
Gene_1	Gene_2	Ka	Ks	Ka/Ks
BraWRKY24	BraWRKY47	0.0840764	0.209525	0.401272
BraWRKY31	BraWRKY40	0.126503	0.213671	0.592046
BraARR9	BraARR16	0.0512126	0.221669	0.231032
BraARR14	BraARR25	0.0918391	0.234424	0.391766
BraWRKY23	BraWRKY46	0.115418	0.235468	0.490164
BraTCR12/18-2	BraTCR12/18-5	0.107507	0.240729	0.446591
BraMYB21-3	BraMYB21-4	0.0798506	0.252354	0.316423
BraTCR12/18-2	BraTCR12/18-6	0.101363	0.256836	0.394662
BraARR14	BraARR36	0.0932353	0.258509	0.360666
BraMYB24-3	BraMYB24-4	0.0790842	0.26415	0.299392
BraTCR12/18-1	BraTCR12/18-4	0.0749343	0.269512	0.278036
BraWRKY5	BraWRKY49	0.147704	0.275641	0.535858
BraBZR2	BraBZR5	0.0242805	0.277226	0.087584
BraTCR18-1	BraTCR18-2	0.12017	0.2773	0.433357
BraTCR12/18-5	BraTCR12/18-6	0.120704	0.280939	0.429644
BraMYB24-1	BraMYB24-2	0.0842434	0.282601	0.2981
BraARR25	BraARR36	0.101081	0.288351	0.350549
BraGL3-2	BraGL3-3	0.0569154	0.290775	0.195737
BraMYB21-2	BraMYB24-4	0.078013	0.296312	0.26328
BraARR21	BraARR37	0.0673559	0.309859	0.217376
BraWRKY7	BraWRKY36	0.0543117	0.314669	0.172599
BraMYB75-2	BraMYB75-7	0.10416	0.315574	0.330065
BraARR2	BraARR23	0.0253135	0.315885	0.0801351
BraWRKY13	BraWRKY41	0.107118	0.31793	0.336924
BraWRKY21	BraWRKY37	0.0811822	0.322009	0.252111
BraARF14	BraARF17	0.0249957	0.323486	0.0772699
BraMYB21-2	BraMYB24-3	0.0679233	0.324023	0.209625
BraWRKY34	BraWRKY36	0.0512562	0.325033	0.157695
BraTCR12/18-1	BraTCR12/18-3	0.0745148	0.325766	0.228737
BraMYB21-1	BraMYB21-6	0.0535009	0.325816	0.164206
BraARF14	BraARF23	0.0193966	0.333051	0.0582391
BraWRKY23	BraWRKY33	0.0933028	0.335098	0.278434
BraMYB75-6	BraMYB75-10	0.078676	0.335869	0.234246
BraTCR12/18-3	BraTCR12/18-4	0.067528	0.342089	0.197399
BraWRKY1	BraWRKY21	0.0877794	0.342173	0.256535
BraWRKY1	BraWRKY37	0.0902225	0.342307	0.263572
BraWRKY30	BraWRKY39	0.0719496	0.343652	0.209368
BraARF5	BraARF26	0.0346245	0.346393	0.0999571
BraWRKY17	BraWRKY29	0.0645205	0.347539	0.185649
BraARR16	BraARR17	0.0830033	0.347676	0.238738
BraMYB75-1	BraMYB75-3	0.0829315	0.350338	0.236719
BraARR3	BraARR7	0.192982	0.352194	0.547941
BraWRKY7	BraWRKY34	0.0506455	0.352439	0.1437
BraWRKY33	BraWRKY46	0.0979425	0.354596	0.276209
BraARF2	BraARF6	0.0558155	0.355489	0.157011
BraARR19	BraARR30	0.249731	0.355697	0.702089
BraARR10	BraARR39	0.116941	0.357062	0.327509
BraARF13	BraARF24	0.0409614	0.359134	0.114056
BraWRKY3	BraWRKY38	0.0749446	0.364152	0.205806
BraWRKY30	BraWRKY48	0.0735269	0.365598	0.201114
BraARR27	BraARR28	0.0790442	0.368378	0.214574
BraARF4	BraARF31	0.0639371	0.369473	0.173049
BraABI5-2	BraABI5-4	0.0409386	0.372639	0.109861
BraEIN3-1	BraEIN3-2	0.0891998	0.373054	0.239107
BraARR26	BraARR29	0.154389	0.390542	0.39532
BraARR22	BraARR31	0.0839019	0.391642	0.214231
BraARF17	BraARF23	0.0535926	0.39197	0.136726
BraBZR8	BraBZR9	0.0506305	0.39615	0.127806
BraEIL3-3	BraEIL3-4	0.0745734	0.396175	0.188233
BraARF10	BraARF12	0.0667249	0.396726	0.168189
BraBZR7	BraBZR11	0.028497	0.396788	0.0718192
BraBZR3	BraBZR10	0.0520235	0.405756	0.128214
BraARR9	BraARR17	0.0891271	0.407226	0.218864
BraARR18	BraARR37	0.0574308	0.41522	0.138314
BraARF1	BraARF7	0.0923797	0.427106	0.216292
BraARF5	BraARF16	0.0327352	0.427427	0.0765868
BraAREB2-2	BraAREB2-5	0.0972029	0.429794	0.226161
BraARF16	BraARF26	0.0879476	0.433885	0.202698
BraWRKY39	BraWRKY48	0.0919666	0.436072	0.210897
BraEIL3-2	BraEIL3-4	0.0942765	0.438946	0.214779
BraARR6	BraARR32	0.0779482	0.452651	0.172204
BraWRKY2	BraWRKY19	0.128374	0.453537	0.283051
BraEIL2-1	BraEIL2-2	0.213069	0.45468	0.468612
BraEIL3-2	BraEIL3-3	0.0988611	0.458954	0.215405
BraAREB2-2	BraAREB2-3	0.0878208	0.468318	0.187524
BraWRKY12	BraWRKY32	0.0989375	0.469291	0.210823
BraAREB2-3	BraAREB2-5	0.129629	0.471493	0.274933
BraBZR7	BraBZR12	0.0611311	0.472241	0.129449
BraEIN3-2	BraEIN3-3	0.0660573	0.476788	0.138546
BraARR1	BraARR12	0.109686	0.481984	0.227571
BraARR18	BraARR21	0.111333	0.504874	0.220517
BraBZR11	BraBZR12	0.0627441	0.505056	0.124232
BraWRKY16	BraWRKY27	0.128846	0.520356	0.247611
BraRGA/GAI-1	BraRGA/GAI-2	0.0911407	0.52744	0.172798
BraEIN3-1	BraEIN3-3	0.0725376	0.532548	0.136209
BraAREB2-1	BraAREB2-4	0.140157	0.614726	0.227999
BraARF19	BraARF21	0.146797	0.627891	0.233794
BraBZR1	BraBZR6	0.0563664	0.630888	0.0893445
BraARR29	BraARR31	0.20516	0.656701	0.31241
BraARR9	BraARR25	0.164036	0.671507	0.244281
BraARR9	BraARR36	0.182235	0.700896	0.260002
BraABI5-1	BraABI5-6	0.0784371	0.706532	0.111017
BraARR23	BraARR24	0.163392	0.706888	0.231142
BraARF8	BraARF11	0.163556	0.767973	0.212971
BraBZR8	BraBZR11	0.0996517	0.78112	0.127575
BraARR8	BraARR35	0.0943204	0.78147	0.120696
BraARR9	BraARR14	0.153896	0.795452	0.19347
BraARR16	BraARR25	0.163358	0.806637	0.202518
BraBZR7	BraBZR8	0.0959891	0.811157	0.118336
BraBZR7	BraBZR9	0.136688	0.812284	0.168276
BraTCR12/18-4	BraTCR12/18-7	0.257122	0.841513	0.305547
BraARR26	BraARR31	0.218058	0.844331	0.258261
BraARR16	BraARR36	0.186186	0.853782	0.218072
BraARR21	BraARR33	0.146515	0.853902	0.171583
BraARR22	BraARR26	0.20454	0.858267	0.238317
BraARR22	BraARR29	0.159418	0.862374	0.18486
BraGL3-1	BraGL3-2	0.182746	0.887719	0.20586
BraARR18	BraARR33	0.152114	0.890724	0.170775
BraTCR12/18-3	BraTCR12/18-7	0.262952	0.920014	0.285813
BraAREB2-3	BraAREB2-6	0.216723	0.922442	0.234945
BraABI5-3	BraABI5-6	0.19296	0.937294	0.205869
BraBZR9	BraBZR11	0.154124	0.939855	0.163987
BraARR17	BraARR36	0.205306	0.953075	0.215414
BraWRKY25	BraWRKY46	0.343249	0.958387	0.358153
BraGL3-1	BraGL3-3	0.168672	0.963209	0.175114
BraARR17	BraARR25	0.179276	0.967395	0.185318
BraARR14	BraARR16	0.182463	0.970502	0.188009
BraARR14	BraARR17	0.196228	0.993375	0.197536
BraWRKY23	BraWRKY28	0.394191	0.995913	0.395809
BraWRKY32	BraWRKY39	0.239339	1.00059	0.239197
BraWRKY30	BraWRKY32	0.211909	1.00676	0.210487
BraWRKY25	BraWRKY33	0.431985	1.02993	0.419429
BraWRKY12	BraWRKY30	0.188251	1.03276	0.182279
BraWRKY12	BraWRKY48	0.178701	1.04447	0.171092
BraBZR8	BraBZR12	0.138114	1.05185	0.131306
BraWRKY28	BraWRKY46	0.376452	1.05423	0.357086
BraABI5-1	BraABI5-3	0.193883	1.05477	0.183815
BraWRKY3	BraWRKY14	0.253701	1.05966	0.239416
BraARR33	BraARR37	0.137622	1.06112	0.129695
BraMYB21-2	BraMYB21-5	0.308419	1.06993	0.28826
BraTCR12/18-1	BraTCR12/18-7	0.362392	1.0727	0.337833
BraWRKY32	BraWRKY48	0.212194	1.07289	0.197778
BraWRKY23	BraWRKY25	0.416361	1.07714	0.386542
BraWRKY15	BraWRKY23	0.413724	1.08216	0.382313
BraAREB2-2	BraAREB2-6	0.197021	1.08629	0.181371
BraWRKY15	BraWRKY46	0.362164	1.08848	0.332726
BraWRKY12	BraWRKY39	0.239208	1.09626	0.218203
BraARR13	BraARR15	0.20869	1.10912	0.188158
BraMYB21-5	BraMYB24-4	0.271559	1.11427	0.243711
BraMYB21-5	BraMYB24-3	0.264914	1.17836	0.224816
BraBZR9	BraBZR12	0.182518	1.18904	0.1535
BraWRKY28	BraWRKY33	0.393279	1.24194	0.316665
BraBZR1	BraBZR7	0.329851	1.31677	0.2505
BraWRKY16	BraWRKY22	0.346874	1.36922	0.253337
BraBZR1	BraBZR9	0.345633	1.39269	0.248177
BraBZR1	BraBZR11	0.343067	1.43959	0.238309
BraEIN3-2	BraEIL1-2	0.270048	1.50353	0.179608
BraWRKY22	BraWRKY27	0.336966	1.50716	0.223576
BraWRKY2	BraWRKY11	0.292374	1.54084	0.18975
BraBZR4	BraBZR6	0.25397	1.63154	0.155663
BraMYC2/3/4-1	BraMYC2/3/4-4	0.422573	1.78863	0.236256
BraBZR6	BraBZR9	0.353781	1.82061	0.19432
BraWRKY13	BraWRKY24	0.680075	1.88969	0.359888
BraWRKY13	BraWRKY47	0.723231	1.97639	0.365935

## Sheet: Table S2-8
Table S2-8 Ka, Ks and Ka/Ks ratio of Camelina sativa hormone-related TFs in pairs.
Gene_1	Gene_2	Ka	Ks	Ka/Ks
CsaBZR9	CsaBZR11	0	0.0685891	0
CsaBZR15	CsaBZR18	0	0.0970158	0
CsaBZR9	CsaBZR13	0	0.102724	0
CsaBZR11	CsaBZR13	0	0.120093	0
CsaARF20	CsaARF27	0.00193548	0.0933729	0.0207286
CsaARF31	CsaARF41	0.00167606	0.078593	0.0213258
CsaARF23	CsaARF27	0.00258691	0.103117	0.025087
CsaARR49	CsaARR60	0.00210971	0.0504998	0.0417765
CsaEIN3-2	CsaEIN3-3	0.00447012	0.100225	0.044601
CsaARF20	CsaARF23	0.00453443	0.10055	0.0450964
CsaARR63	CsaARR5	0.0023015	0.0480805	0.0478675
CsaBZR10	CsaBZR12	0.0114173	0.218795	0.0521823
CsaBZR8	CsaBZR12	0.0113275	0.215269	0.0526203
CsaMYC3-1	CsaMYC3-3	0.00571499	0.103003	0.0554836
CsaMYC3-2	CsaMYC3-3	0.00639701	0.114325	0.0559543
CsaARR53	CsaARR66	0.00756905	0.134646	0.0562146
CsaARF31	CsaARF5	0.00504793	0.086925	0.0580722
CsaARF29	CsaARF47	0.00534458	0.0908384	0.0588362
CsaARR2	CsaARR66	0.00724453	0.120418	0.0601614
CsaARF29	CsaARF18	0.00388523	0.0621247	0.0625392
CsaABI5-3	CsaABI5-5	0.00804163	0.127347	0.0631474
CsaWRKY45	CsaWRKY55	0.00569083	0.0872889	0.0651953
CsaARF47	CsaARF18	0.00418525	0.0610043	0.0686057
CsaABI5-2	CsaABI5-5	0.00702758	0.100298	0.0700668
CsaARR12	CsaARR32	0.0058168	0.0829861	0.0700937
CsaEIN3-1	CsaEIN3-3	0.00560925	0.0758902	0.0739127
CsaARF41	CsaARF5	0.00475701	0.0642721	0.0740137
CsaARR15	CsaARR22	0.00383387	0.0517447	0.0740922
CsaMYB21-6	CsaMYB24-3	0.00461806	0.0604209	0.0764316
CsaGL3-7	CsaGL3-3	0.00655066	0.0841328	0.077861
CsaBZR18	CsaBZR6	0.0752664	0.960338	0.0783749
CsaBZR3	CsaBZR6	0.011355	0.143128	0.0793345
CsaWRKY1	CsaWRKY45	0.0096186	0.119989	0.0801622
CsaARR60	CsaARR8	0.00847167	0.104778	0.0808537
CsaBZR18	CsaBZR3	0.0797648	0.98073	0.0813321
CsaARF36	CsaARF15	0.00365164	0.0448511	0.0814169
CsaARR59	CsaARR29	0.00834097	0.0992621	0.0840298
CsaARR41	CsaARR5	0.00692046	0.0821614	0.0842301
CsaARR14	CsaARR15	0.00381316	0.0440763	0.0865127
CsaEIN3-1	CsaEIN3-2	0.0100424	0.115445	0.0869891
CsaMYB21-1	CsaMYB21-3	0.00655742	0.0753772	0.0869947
CsaBZR15	CsaBZR3	0.080206	0.917481	0.0874198
CsaBZR16	CsaBZR18	0.0808997	0.920675	0.08787
CsaBZR4	CsaBZR7	0.00549202	0.0612585	0.0896531
CsaBZR15	CsaBZR16	0.0806095	0.895077	0.0900586
CsaBZR15	CsaBZR6	0.0794027	0.872537	0.0910021
CsaWRKY5	CsaWRKY25	0.010261	0.112047	0.0915775
CsaARR2	CsaARR53	0.0101001	0.109242	0.0924559
CsaARF38	CsaARF17	0.00609256	0.0658234	0.0925593
CsaARF37	CsaARF11	0.00822533	0.082423	0.099794
CsaARR61	CsaARR4	0.00852189	0.0852692	0.099941
CsaEIL1-3	CsaEIL1-2	0.0115155	0.1132	0.101727
CsaGL3-1	CsaGL3-3	0.00721723	0.069863	0.103305
CsaARR59	CsaARR35	0.00838201	0.0796611	0.105221
CsaBZR17	CsaBZR4	0.0054939	0.0521383	0.105372
CsaWRKY43	CsaWRKY51	0.00766725	0.0724151	0.105879
CsaARF17	CsaARF19	0.0099257	0.0927623	0.107001
CsaARR57	CsaARR34	0.00887256	0.0826869	0.107303
CsaWRKY12	CsaWRKY25	0.013252	0.123378	0.10741
CsaARF37	CsaARF16	0.00633717	0.0578032	0.109634
CsaABI5-4	CsaABI5-6	0.0025663	0.0229376	0.111882
CsaBZR10	CsaBZR1	0.229657	2.03608	0.112793
CsaARF38	CsaARF19	0.0114579	0.0984594	0.116372
CsaBZR8	CsaBZR1	0.2347	2.00394	0.117119
CsaWRKY5	CsaWRKY12	0.0051202	0.0435958	0.117447
CsaBZR1	CsaBZR5	0.00648653	0.0546599	0.118671
CsaWRKY43	CsaWRKY4	0.0080915	0.0679819	0.119024
CsaARR21	CsaARR32	0.102591	0.857241	0.119676
CsaARR49	CsaARR8	0.0105154	0.0875842	0.120061
CsaARF45	CsaARF1	0.00664487	0.0546638	0.121559
CsaGL3-7	CsaGL3-1	0.00728073	0.0595397	0.122284
CsaARF24	CsaARF28	0.00828309	0.0675034	0.122706
CsaARR36	CsaARR42	0.0167479	0.135732	0.12339
CsaBZR12	CsaBZR1	0.225697	1.80574	0.124988
CsaBZR12	CsaBZR1	0.225697	1.80574	0.124988
CsaWRKY7	CsaWRKY14	0.0104418	0.083351	0.125275
CsaARR68	CsaARR30	0.00639322	0.0486986	0.131281
CsaMYB21-1	CsaMYB21-5	0.0098794	0.0747506	0.132165
CsaARR41	CsaARR63	0.00808633	0.0605982	0.133442
CsaARR29	CsaARR35	0.012057	0.0902946	0.13353
CsaMYB21-10	CsaMYB24-3	0.00681694	0.0509029	0.13392
CsaARF11	CsaARF16	0.011879	0.0879893	0.135005
CsaABI5-2	CsaABI5-3	0.0128684	0.0945029	0.13617
CsaARF26	CsaARF45	0.00726508	0.0528764	0.137397
CsaWRKY42	CsaWRKY23	0.0154085	0.111835	0.137779
CsaEIL3-4	CsaEIL3-3	0.0102478	0.0743111	0.137904
CsaARR12	CsaARR21	0.09756	0.703702	0.138638
CsaARF36	CsaARF10	0.0127382	0.0912478	0.1396
CsaARF26	CsaARF1	0.00907544	0.0634975	0.142926
CsaMYB21-7	CsaMYB21-3	0.553062	3.86576	0.143067
CsaWRKY50	CsaWRKY29	0.00867062	0.0601525	0.144144
CsaBZR8	CsaBZR16	0.344831	2.34937	0.146776
CsaMYB21-2	CsaMYB21-4	0.0088464	0.0602431	0.146845
CsaBZR12	CsaBZR2	0.16959	1.1543	0.14692
CsaBZR10	CsaBZR3	0.341861	2.31129	0.14791
CsaBZR10	CsaBZR16	0.337743	2.27441	0.148497
CsaARR48	CsaARR55	0.210191	1.40118	0.150011
CsaBZR16	CsaBZR6	0.0221556	0.147168	0.150547
CsaWRKY42	CsaWRKY2	0.0210885	0.139818	0.150828
CsaARR55	CsaARR6	0.208717	1.37644	0.151635
CsaARR40	CsaARR4	0.0118106	0.077715	0.151973
CsaGL3-5	CsaGL3-7	0.114596	0.745724	0.153671
CsaARR5	CsaARR11	0.125038	0.800021	0.156293
CsaBZR8	CsaBZR3	0.387063	2.46604	0.156957
CsaARR6	CsaARR24	0.227676	1.44123	0.157973
CsaBZR17	CsaBZR7	0.00825412	0.052176	0.158198
CsaARF30	CsaARF4	0.00973087	0.0607476	0.160185
CsaARR2	CsaARR39	0.180114	1.12381	0.160271
CsaMYB21-6	CsaMYB21-10	0.00640345	0.0396393	0.161543
CsaARR11	CsaARR19	0.0173234	0.107151	0.161672
CsaARR2	CsaARR43	0.18298	1.12849	0.162145
CsaARF8	CsaARF9	0.0114663	0.0707148	0.162149
CsaWRKY43	CsaWRKY25	0.180046	1.10903	0.162346
CsaARR2	CsaARR37	0.215238	1.32209	0.162802
CsaARF10	CsaARF15	0.0154021	0.0944123	0.163136
CsaWRKY30	CsaWRKY37	0.0156293	0.0954508	0.163742
CsaGL3-5	CsaGL3-1	0.11716	0.715143	0.163827
CsaARR20	CsaARR22	0.155717	0.949568	0.163987
CsaARR48	CsaARR24	0.210065	1.27946	0.164182
CsaARR41	CsaARR11	0.127858	0.776823	0.164591
CsaBZR12	CsaBZR3	0.342102	2.07333	0.165001
CsaARR63	CsaARR11	0.127969	0.773159	0.165515
CsaWRKY43	CsaWRKY5	0.185543	1.11767	0.166009
CsaARR37	CsaARR53	0.178772	1.07344	0.166542
CsaMYC3-1	CsaMYC3-2	0.00780379	0.0466371	0.16733
CsaAREB1-2	CsaAREB2-2	0.0158708	0.0947631	0.167479
CsaWRKY49	CsaWRKY19	0.020546	0.122513	0.167705
CsaGL3-5	CsaGL3-3	0.11718	0.698116	0.167852
CsaARR40	CsaARR61	0.0161665	0.0962796	0.167912
CsaWRKY30	CsaWRKY28	0.228847	1.35867	0.168434
CsaARF46	CsaARF2	0.00919708	0.0542036	0.169677
CsaBZR10	CsaBZR6	0.351233	2.06122	0.170401
CsaWRKY51	CsaWRKY4	0.0139706	0.0817623	0.170869
CsaARR39	CsaARR53	0.175691	1.02439	0.171508
CsaARR13	CsaARR22	0.162682	0.944823	0.172182
CsaARF22	CsaARF25	0.00586618	0.0340052	0.172508
CsaBZR8	CsaBZR6	0.364694	2.1125	0.172636
CsaWRKY33	CsaWRKY28	0.24043	1.38713	0.173329
CsaEIL1-1	CsaEIL1-2	0.0258631	0.148806	0.173804
CsaWRKY51	CsaWRKY25	0.176525	1.01379	0.174123
CsaWRKY30	CsaWRKY19	0.2263	1.29934	0.174165
CsaARF13	CsaARF14	0.0103834	0.0593092	0.175071
CsaARR22	CsaARR33	0.166264	0.946893	0.175589
CsaWRKY33	CsaWRKY19	0.241861	1.37701	0.175642
CsaARR57	CsaARR27	0.0134583	0.0761109	0.176825
CsaWRKY2	CsaWRKY23	0.0168448	0.0951671	0.177002
CsaARR39	CsaARR66	0.18118	1.02066	0.177513
CsaWRKY51	CsaWRKY12	0.182818	1.0296	0.177562
CsaARF21	CsaARF28	0.0124592	0.070124	0.177674
CsaARR43	CsaARR53	0.183776	1.03337	0.177842
CsaARR41	CsaARR19	0.129436	0.727329	0.177961
CsaWRKY8	CsaWRKY15	0.016787	0.0942751	0.178064
CsaWRKY49	CsaWRKY28	0.0213013	0.118825	0.179266
CsaWRKY51	CsaWRKY5	0.181821	1.01193	0.179678
CsaWRKY43	CsaWRKY12	0.194767	1.06863	0.182259
CsaARR14	CsaARR20	0.167198	0.912733	0.183184
CsaARF8	CsaARF13	0.166259	0.903014	0.184116
CsaBZR8	CsaBZR18	0.382676	2.07408	0.184504
CsaARR5	CsaARR19	0.126616	0.685433	0.184724
CsaAREB1-2	CsaAREB1-3	0.0114021	0.0614987	0.185404
CsaARR37	CsaARR66	0.210262	1.13393	0.185428
CsaARR41	CsaARR31	0.126725	0.682397	0.185706
CsaWRKY1	CsaWRKY55	0.0144722	0.0778657	0.185862
CsaARR43	CsaARR66	0.190934	1.02201	0.186823
CsaARR5	CsaARR31	0.123913	0.662429	0.187058
CsaARF9	CsaARF13	0.166539	0.88943	0.187242
CsaWRKY33	CsaWRKY37	0.0243168	0.129702	0.187482
CsaWRKY32	CsaWRKY39	0.0172819	0.0919517	0.187945
CsaBZR12	CsaBZR6	0.367994	1.95322	0.188403
CsaMYC4-1	CsaMYC4-2	0.0137627	0.0726211	0.189514
CsaARR63	CsaARR19	0.129548	0.682397	0.189843
CsaARF8	CsaARF14	0.174293	0.917666	0.189931
CsaARF9	CsaARF14	0.171493	0.898403	0.190887
CsaWRKY37	CsaWRKY19	0.225206	1.17566	0.191557
CsaARR63	CsaARR31	0.126835	0.659553	0.192304
CsaARR13	CsaARR14	0.172984	0.898839	0.192453
CsaARR36	CsaARR38	0.0168558	0.0874699	0.192704
CsaARR38	CsaARR42	0.0209402	0.108662	0.192709
CsaARR15	CsaARR20	0.165003	0.854177	0.193171
CsaARF35	CsaARF8	0.172805	0.894477	0.193191
CsaARF35	CsaARF8	0.172805	0.894477	0.193191
CsaMYC4-1	CsaMYC3-1	0.223958	1.15641	0.193666
CsaWRKY37	CsaWRKY28	0.226927	1.16634	0.194562
CsaMYC4-1	CsaMYC3-2	0.223152	1.14681	0.194585
CsaMYB24-1	CsaMYB21-1	0.397214	2.04131	0.194588
CsaWRKY4	CsaWRKY25	0.193682	0.994065	0.194838
CsaEIL1-3	CsaEIL1-1	0.0279077	0.143017	0.195135
CsaBZR8	CsaBZR10	0.00208478	0.010646	0.195827
CsaMYC4-1	CsaMYC3-3	0.213864	1.09051	0.196113
CsaARF35	CsaARF9	0.173091	0.881108	0.196447
CsaWRKY4	CsaWRKY12	0.186556	0.947003	0.196997
CsaWRKY37	CsaWRKY49	0.229134	1.15781	0.197903
CsaMYB24-1	CsaMYB21-5	0.437252	2.2073	0.198093
CsaWRKY4	CsaWRKY5	0.181047	0.913669	0.198154
CsaTCP12-1	CsaTCP12-6	0.0137074	0.0691136	0.198332
CsaWRKY30	CsaWRKY49	0.233135	1.1734	0.198684
CsaARR14	CsaARR33	0.179182	0.897122	0.19973
CsaMYC4-2	CsaMYC3-3	0.198014	0.98883	0.200251
CsaMYC4-2	CsaMYC3-2	0.210354	1.03679	0.202889
CsaWRKY33	CsaWRKY49	0.246027	1.20616	0.203975
CsaMYC4-2	CsaMYC3-1	0.212102	1.03586	0.204761
CsaARR39	CsaARR43	0.0158135	0.0767665	0.205994
CsaMYC4-3	CsaMYC3-2	0.224497	1.08812	0.206315
CsaARR13	CsaARR15	0.17215	0.832721	0.206732
CsaARR49	CsaARR27	0.184653	0.892725	0.206842
CsaMYC3-1	CsaMYC4-3	0.227984	1.08958	0.20924
CsaEIL1-2	CsaEIL2-1	0.658393	3.12842	0.210455
CsaARR27	CsaARR34	0.0179919	0.0842722	0.213497
CsaMYB21-7	CsaMYB21-1	0.402976	1.87744	0.214641
CsaMYC4-3	CsaMYC3-3	0.214226	0.984062	0.217696
CsaMYC4-1	CsaMYC4-3	0.0176365	0.0810059	0.217718
CsaARR60	CsaARR27	0.187575	0.857342	0.218786
CsaMYB21-9	CsaMYB21-4	0.259818	1.18594	0.219082
CsaARR15	CsaARR33	0.175883	0.791052	0.222341
CsaMYB24-2	CsaMYB21-4	0.0161672	0.0726741	0.222462
CsaARR37	CsaARR39	0.0216665	0.097194	0.222921
CsaARR49	CsaARR34	0.201737	0.901648	0.223742
CsaARR56	CsaARR16	0.0163441	0.0727334	0.224713
CsaMYC4-2	CsaMYC4-3	0.014628	0.0648322	0.225629
CsaARR38	CsaARR59	0.207876	0.919476	0.226081
CsaARR42	CsaARR29	0.229133	1.00812	0.227288
CsaARR49	CsaARR57	0.204802	0.899507	0.227683
CsaWRKY31	CsaWRKY38	0.0199347	0.087336	0.228253
CsaARR42	CsaARR59	0.221694	0.968441	0.228919
CsaARR42	CsaARR35	0.229538	0.998141	0.229966
CsaWRKY41	CsaWRKY21	0.0117779	0.0510353	0.23078
CsaWRKY31	CsaWRKY35	0.0210935	0.0913859	0.230818
CsaMYB21-9	CsaMYB21-2	0.275704	1.19181	0.231332
CsaARR37	CsaARR43	0.0218471	0.0943022	0.231671
CsaARR38	CsaARR35	0.219937	0.936691	0.234802
CsaARR8	CsaARR34	0.199284	0.843672	0.23621
CsaARR38	CsaARR29	0.21782	0.919558	0.236874
CsaMYB24-2	CsaMYB21-9	0.280226	1.1781	0.237863
CsaMYB21-8	CsaMYB21-1	0.40853	1.71518	0.238185
CsaARR36	CsaARR59	0.214777	0.891861	0.240819
CsaARR36	CsaARR29	0.215279	0.884165	0.243483
CsaMYB21-7	CsaMYB21-5	0.433345	1.77432	0.244231
CsaAREB2-5	CsaAREB2-8	0.193388	0.787764	0.24549
CsaARR8	CsaARR27	0.203726	0.828688	0.245841
CsaAREB2-1	CsaAREB2-5	0.189443	0.766515	0.247149
CsaARR60	CsaARR34	0.207901	0.841092	0.24718
CsaARR36	CsaARR35	0.219616	0.883739	0.248508
CsaAREB1-3	CsaAREB2-2	0.0242063	0.0971203	0.24924
CsaAREB2-1	CsaAREB2-7	0.200307	0.797369	0.251209
CsaAREB2-1	CsaAREB2-8	0.0189928	0.075367	0.252004
CsaAREB2-1	CsaAREB1-1	0.195823	0.774344	0.252888
CsaAREB2-8	CsaAREB1-1	0.184342	0.726796	0.253637
CsaWRKY57	CsaWRKY21	0.0199519	0.0784079	0.254463
CsaARR57	CsaARR8	0.19937	0.776452	0.256771
CsaWRKY35	CsaWRKY38	0.0229189	0.0887005	0.258386
CsaMYB21-8	CsaMYB21-3	0.533582	2.02755	0.263165
CsaWRKY35	CsaWRKY42	0.275512	1.04643	0.263289
CsaAREB2-5	CsaAREB2-6	0.198452	0.753152	0.263495
CsaARR57	CsaARR60	0.212568	0.805394	0.263931
CsaMYB24-2	CsaMYB21-2	0.0192937	0.0730059	0.264275
CsaMYB21-8	CsaMYB21-5	0.438711	1.64488	0.266713
CsaARF21	CsaARF24	0.0163142	0.0609844	0.267515
CsaARR16	CsaARR25	0.0234044	0.0868304	0.269541
CsaWRKY38	CsaWRKY42	0.283524	1.05022	0.269967
CsaWRKY31	CsaWRKY42	0.272419	0.994039	0.274053
CsaWRKY35	CsaWRKY2	0.273908	0.993246	0.275771
CsaWRKY31	CsaWRKY2	0.27627	0.991317	0.27869
CsaWRKY7	CsaWRKY13	0.338296	1.21364	0.278744
CsaWRKY8	CsaWRKY9	0.0291299	0.104214	0.279521
CsaWRKY19	CsaWRKY28	0.0224211	0.0796768	0.2814
CsaGL3-6	CsaGL3-2	0.00968095	0.0342576	0.282592
CsaWRKY31	CsaWRKY23	0.262456	0.928446	0.282683
CsaWRKY35	CsaWRKY23	0.265451	0.938553	0.28283
CsaWRKY38	CsaWRKY23	0.265839	0.93413	0.284585
CsaAREB2-5	CsaAREB2-7	0.017682	0.0618708	0.285789
CsaAREB2-5	CsaAREB1-1	0.0154446	0.0539039	0.28652
CsaAREB2-6	CsaAREB1-1	0.204943	0.707724	0.289581
CsaARF35	CsaARF13	0.0145022	0.0499758	0.290184
CsaWRKY6	CsaWRKY7	0.375363	1.28982	0.29102
CsaARR48	CsaARR6	0.024825	0.0852845	0.291084
CsaBZR16	CsaBZR3	0.0102359	0.0350852	0.291744
CsaWRKY20	CsaWRKY29	0.0121671	0.0415948	0.292515
CsaWRKY9	CsaWRKY15	0.0302885	0.102649	0.295069
CsaWRKY13	CsaWRKY14	0.348975	1.17773	0.296313
CsaWRKY38	CsaWRKY2	0.283028	0.950867	0.297653
CsaWRKY36	CsaWRKY39	0.0158754	0.0529564	0.299783
CsaARR13	CsaARR20	0.0223897	0.0745534	0.300318
CsaWRKY32	CsaWRKY36	0.0130066	0.0432101	0.301008
CsaAREB2-7	CsaAREB1-1	0.0232727	0.0743036	0.313211
CsaWRKY41	CsaWRKY57	0.0229563	0.0722754	0.317622
CsaARR55	CsaARR24	0.0682947	0.214443	0.318475
CsaMYC2-3	CsaMYC2-4	0.0300086	0.0940331	0.319128
CsaAREB2-3	CsaAREB2-4	0.023023	0.0721191	0.319236
CsaWRKY50	CsaWRKY20	0.0174528	0.0538079	0.324354
CsaWRKY11	CsaWRKY16	0.0453396	0.139651	0.324663
CsaWRKY6	CsaWRKY14	0.377725	1.1531	0.327573
CsaTCP12-7	CsaTCP12-5	0.00721304	0.0218515	0.330093
CsaARF39	CsaARF3	0.0330825	0.099774	0.331575
CsaARR56	CsaARR25	0.0350067	0.103982	0.33666
CsaARR20	CsaARR33	0.0205524	0.0598656	0.34331
CsaARR11	CsaARR31	0.0724389	0.210956	0.343384
CsaAREB2-1	CsaAREB2-6	0.00979949	0.0281723	0.347841
CsaARR13	CsaARR33	0.0243505	0.0668221	0.364408
CsaMYB21-3	CsaMYB21-5	0.0379044	0.102199	0.37089
CsaWRKY6	CsaWRKY13	0.0143717	0.0380862	0.377347
CsaWRKY44	CsaWRKY52	0.0344492	0.0879609	0.391643
CsaWRKY58	CsaWRKY22	0.0259548	0.0644115	0.402953
CsaARF35	CsaARF14	0.0190049	0.0471092	0.403421
CsaAREB2-6	CsaAREB2-8	0.0261881	0.0648923	0.403562
CsaAREB1-2	CsaAREB1-4	0.393587	0.950358	0.414145
CsaARF34	CsaARF44	0.0366254	0.0882128	0.415194
CsaMYB75-8	CsaMYB75-5	0.196309	0.468109	0.419367
CsaAREB1-3	CsaAREB1-4	0.393798	0.914184	0.430765
CsaWRKY54	CsaWRKY3	0.015585	0.0352488	0.442142
CsaWRKY18	CsaWRKY27	0.0150327	0.0339041	0.44339
CsaMYB75-2	CsaMYB75-5	0.283059	0.635833	0.445178
CsaWRKY40	CsaWRKY24	0.0110007	0.024492	0.449156
CsaARF34	CsaARF7	0.0463759	0.103077	0.449913
CsaAREB1-4	CsaAREB2-2	0.407712	0.879879	0.463373
CsaEIL3-2	CsaEIL3-3	0.296269	0.626541	0.472864
CsaMYB75-7	CsaMYB75-2	0.291664	0.615144	0.47414
CsaTCP12-7	CsaTCP12-3	0.00841271	0.0174999	0.480729
CsaTCP18-2	CsaTCP18-3	0.0412205	0.0853509	0.482953
CsaARF44	CsaARF7	0.0383131	0.078052	0.490866
CsaARR10	CsaARR18	0.0260773	0.0528853	0.493091
CsaTCP12-2	CsaTCP12-4	0.0376145	0.0744816	0.505018
CsaEIL3-4	CsaEIL3-2	0.299498	0.572897	0.522777
CsaARR45	CsaARR68	0.0128345	0.024002	0.534727
CsaARR19	CsaARR31	0.096139	0.179097	0.536798
CsaARR50	CsaARR9	0.0733811	0.135728	0.540647
CsaTCP12-3	CsaTCP12-5	0.0071979	0.0131342	0.548026
CsaARR44	CsaARR67	0.0505864	0.0919731	0.550013
CsaARR54	CsaARR23	0.0392246	0.0704518	0.556759
CsaWRKY46	CsaWRKY16	0.476499	0.842052	0.565878
CsaMYB75-10	CsaMYB75-4	0.0234394	0.0409192	0.572821
CsaEIL2-2	CsaEIL2-1	0.0237711	0.0390544	0.608666
CsaARR17	CsaARR23	0.0257411	0.0406032	0.633968
CsaEIL2-2	CsaEIL2-3	0.0478963	0.0732018	0.654305
CsaARR54	CsaARR17	0.0475346	0.0690529	0.688379
CsaTCP18-1	CsaTCP18-2	0.0409166	0.0585981	0.698258
CsaEIL2-3	CsaEIL2-1	0.0453988	0.0637279	0.712384
CsaWRKY6	CsaWRKY26	0.0351636	0.0486558	0.722702
CsaARR58	CsaARR28	0.0593869	0.0819191	0.724946
CsaWRKY56	CsaWRKY24	0.0145224	0.0186056	0.780541
CsaWRKY40	CsaWRKY56	0.0145342	0.0185481	0.783594
CsaTCP18-1	CsaTCP18-3	0.0289891	0.0362415	0.799887
CsaARR45	CsaARR30	0.0193663	0.0238589	0.811703
CsaARF33	CsaARF43	0.0794243	0.0967765	0.820698
CsaMYB21-7	CsaMYB21-8	0.0234423	0.02633	0.890324
CsaMYB21-7	CsaMYB24-1	0.0220794	0.0247803	0.891008
CsaMYB75-1	CsaMYB75-4	0.0176713	0.019429	0.909528
CsaARR46	CsaARR3	0.0499361	0.054481	0.916579
CsaMYB24-1	CsaMYB21-8	0.0219917	0.023516	0.935181
CsaWRKY13	CsaWRKY26	0.0259143	0.0271769	0.953541
CsaWRKY48	CsaWRKY27	0.03489	0.0336191	1.0378
CsaARR14	CsaARR22	0.00768991	0.00716851	1.07273
CsaMYB75-10	CsaMYB75-1	0.0270828	0.0202601	1.33676
CsaWRKY48	CsaWRKY18	0.0281723	0.0167371	1.68323
CsaWRKY33	CsaWRKY50	0.463449	NaN	NaN
CsaWRKY30	CsaWRKY50	0.463714	NaN	NaN
CsaWRKY33	CsaWRKY29	0.50759	NaN	NaN
CsaMYB24-1	CsaMYB21-3	0.547842	NaN	NaN

## Sheet: Table S2-9
Table S2-9 Ka, Ks and Ka/Ks ratio of Capsella rubella hormone-related TFs in pairs.
Gene_1	Gene_2	Ka	Ks	Ka_Ks
CruARF14	CruARF17	0.370672	NaN	NaN
CruWRKY12	CruWRKY35	0.475463	NaN	NaN
CruABI5-1	CruABI5-3	0.572018	NaN	NaN
CruWRKY21	CruWRKY33	0.712691	2.04793	0.348006
CruEIL1-1	CruEIL2-2	0.483359	1.43441	0.336974
CruWRKY21	CruWRKY26	0.370897	1.23523	0.300266
CruWRKY22	CruWRKY27	0.327763	1.11516	0.293914
CruTCR12/18-2	CruTCR12/18-5	0.198662	0.707529	0.280783
CruMYB21-2	CruMYB21-4	0.321258	1.22035	0.26325
CruWRKY19	CruWRKY24	0.344668	1.39473	0.247122
CruWRKY33	CruWRKY39	0.270534	1.10554	0.244707
CruARR8	CruARR19	0.231368	0.94884	0.243843
CruMYC4-1	CruMYC3-1	0.219925	0.983528	0.223608
CruTCR12/18-1	CruTCR12/18-7	0.484722	2.2255	0.217804
CruRGL2-1	CruRGL3-1	0.192359	0.894302	0.215094
CruWRKY36	CruWRKY44	0.159193	0.745137	0.213643
CruMYB21-7	CruMYB21-9	0.21162	1.00896	0.20974
CruARR2	CruARR5	0.193149	0.936366	0.206275
CruAREB2-1	CruAREB2-3	0.188406	0.94116	0.200184
CruWRKY1	CruWRKY23	0.189464	0.969344	0.195456
CruARF12	CruARF14	0.175501	0.910581	0.192735
CruMYB75-5	CruMYB75-8	0.194075	1.00758	0.192616
CruARR1	CruARR3	0.20553	1.0974	0.187288
CruARR11	CruARR15	0.172766	0.925216	0.186731
CruBZR1	CruBZR7	0.370292	2.07181	0.178729
CruMYC2/3/4-1	CruMYC2/3/4-2	0.393693	2.232	0.176386
CruWRKY3	CruWRKY41	0.531643	3.21647	0.165288
CruMYB24-1	CruMYB24-3	0.16684	1.0195	0.163648
CruEIL2-1	CruEIL2-3	0.21142	1.37306	0.153977
CruMYB21-6	CruMYB21-8	0.14706	0.967755	0.15196
CruARR9	CruARR14	0.0811813	0.570892	0.142201
CruARR13	CruARR24	0.142162	1.00671	0.141214
CruRGL1-1	CruRGA-1	0.304535	2.20902	0.13786
CruWRKY17	CruWRKY35	0.210467	1.58675	0.13264
CruGL3-2	CruGL3-4	0.127739	0.975072	0.131005
CruBZR6	CruBZR7	0.238266	1.82645	0.130453
CruWRKY4	CruWRKY40	0.301072	2.49059	0.120884
CruABI5-2	CruABI5-4	0.131078	1.31453	0.0997151
CruBZR2	CruBZR7	0.34354	3.60221	0.0953691
CruBZR1	CruBZR2	0.0708174	0.96675	0.0732531
