# Supplementary material for: Genome-Wide Identification of Brassicaceae Hormone-Related Transcription Factors and Their Roles in Stress Adaptation and Plant Height Regulation in Allotetraploid Rapeseed
Source: Int J Mol Sci. 2022 Aug 6;23(15):8762. doi: 10.3390/ijms23158762 (PMC9369146; doi:10.3390/ijms23158762)
Supplement: Supplementary file 1 [file ijms-23-08762-s001.zip › Supplementary Table S3.xlsx]

## Sheet: Table S3-1
Supplemental Table S3. Ka, Ks and Ka/Ks ratio between Arabidopsis and other Brassicaceae hormone-related TFs in pairs.
Table S3-1 Ka, Ks and Ka/Ks ratio between Arabidopsis and Brassica napus hormone-related TFs in pairs.
Gene_1	Gene_2	Ka	Ks	Ka/Ks
AtARF16	BnaARF1	0.0478004	0.72266	0.066145
AtARF9	BnaARF2	0.0710369	0.38146	0.186224
AtARF9	BnaARF5	0.0647224	0.350863	0.184466
AtARF16	BnaARF6	0.0659824	0.961732	0.0686079
AtARF8	BnaARF7	0.0346722	0.340365	0.101868
AtARF3	BnaARF8	0.0661936	0.403563	0.164023
AtARF11	BnaARF9	0.0685778	0.413053	0.166027
AtARF18	BnaARF9	0.166943	0.703738	0.237224
AtARF3	BnaARF10	0.0746298	0.387368	0.192659
AtARF19	BnaARF11	0.0554153	0.444693	0.124615
AtARF5	BnaARF12	0.0513293	0.423267	0.121269
AtARF10	BnaARF16	0.0507522	0.555752	0.0913215
AtARF19	BnaARF20	0.0485973	0.412981	0.117674
AtARF4	BnaARF26	0.0571889	0.348652	0.164029
AtARF16	BnaARF30	0.047451	0.685869	0.0691838
AtARF9	BnaARF31	0.0890017	0.384708	0.231349
AtARF1	BnaARF32	0.0277546	0.330405	0.0840019
AtARF11	BnaARF33	0.0931711	0.349261	0.266767
AtARF18	BnaARF33	0.189347	0.768628	0.246344
AtARF10	BnaARF36	0.0506326	0.57966	0.0873488
AtARF1	BnaARF37	0.0329287	0.293352	0.11225
AtARF19	BnaARF39	0.0578212	0.448151	0.129022
AtARF5	BnaARF40	0.0557839	0.440172	0.126732
AtARF9	BnaARF47	0.0692679	0.378395	0.183057
AtARF19	BnaARF49	0.0451974	0.36913	0.122443
AtARF5	BnaARF50	0.0555117	0.479126	0.11586
AtARF4	BnaARF53	0.0586374	0.301346	0.194585
AtARF3	BnaARF56	0.0800673	0.379184	0.211157
AtARF8	BnaARF57	0.043313	0.360581	0.12012
AtARR18	BnaARR1	0.133012	0.575317	0.231199
AtARR8	BnaARR5	0.0498626	0.388554	0.128329
AtARR10	BnaARR8	0.129419	0.5074	0.255063
AtARR8	BnaARR9	0.187852	1.05224	0.178527
AtARR10	BnaARR10	0.256636	0.985497	0.260413
AtARR8	BnaARR11	0.0706404	0.381072	0.185373
AtARR8	BnaARR12	0.0724659	0.476521	0.152073
AtARR4	BnaARR17	0.0562412	0.4264	0.131898
AtARR15	BnaARR18	0.172534	0.625603	0.275788
AtARR6	BnaARR19	0.133613	0.917027	0.145703
AtARR6	BnaARR21	0.067406	0.436467	0.154435
AtARR8	BnaARR22	0.15213	0.719717	0.211374
AtARR15	BnaARR23	0.106542	0.47123	0.226093
AtARR15	BnaARR26	0.0994463	0.382902	0.259718
AtARR15	BnaARR28	0.192517	0.735118	0.261886
AtARR4	BnaARR29	0.0598075	0.56761	0.105367
AtARR4	BnaARR31	0.134998	0.870504	0.15508
AtARR20	BnaARR34	0.297919	0.654764	0.455002
AtARR4	BnaARR35	0.0550457	0.491061	0.112096
AtARR10	BnaARR37	0.136485	0.401505	0.339933
AtARR18	BnaARR40	0.186	0.699721	0.26582
AtARR8	BnaARR45	0.0538255	0.364978	0.147476
AtARR4	BnaARR48	0.0485708	0.494035	0.0983145
AtARR6	BnaARR49	0.067406	0.422333	0.159604
AtARR8	BnaARR50	0.0804452	0.486051	0.165508
AtARR8	BnaARR51	0.181395	1.0606	0.171031
AtARR8	BnaARR52	0.0706404	0.369477	0.19119
AtARR4	BnaARR54	0.0542631	0.427477	0.126938
AtARR15	BnaARR55	0.181553	0.607656	0.298776
AtARR15	BnaARR59	0.0861425	0.487435	0.176726
AtARR15	BnaARR62	0.114748	0.44084	0.260293
AtARR10	BnaARR64	0.124374	0.548136	0.226904
AtARR4	BnaARR66	0.0578105	0.523383	0.110455
AtARR15	BnaARR67	0.179078	0.732362	0.244521
AtARR8	BnaARR68	0.176149	0.897548	0.196256
AtARR20	BnaARR69	0.290935	0.626814	0.464149
AtARR4	BnaARR71	0.156397	1.02617	0.152408
AtBZR2	BnaBZR1	0.162171	1.04463	0.155243
AtBZR3	BnaBZR2	0.021808	0.30426	0.0716754
AtBZR1	BnaBZR4	0.057303	0.530009	0.108117
AtBZR3	BnaBZR5	0.0144525	0.286361	0.0504695
AtBZR1	BnaBZR6	0.0818721	1.16979	0.0699886
AtBZR1	BnaBZR8	0.0314791	0.609329	0.0516619
AtBZR1	BnaBZR10	0.0810728	1.02306	0.0792452
AtBZR1	BnaBZR11	0.157428	1.22898	0.128097
AtBZR2	BnaBZR14	0.171369	1.21189	0.141406
AtBZR3	BnaBZR15	0.0234489	0.296563	0.0790689
AtBZR3	BnaBZR18	0.0177023	0.309454	0.0572049
AtBZR2	BnaBZR19	0.188933	0.738541	0.255819
AtBZR1	BnaBZR20	0.0839739	0.923804	0.0909001
AtBZR1	BnaBZR21	0.12559	1.08909	0.115316
AtEIL3	BnaEIL3-2	0.0865448	0.607335	0.142499
AtEIN3	BnaEIN3-2	0.0587675	0.653315	0.0899527
AtEIN3	BnaEIN3-3	0.04475	0.857225	0.0522034
AtEIL3	BnaEIL3-3	0.0685305	0.712644	0.0961637
AtEIN3	BnaEIN3-4	0.0677175	0.769857	0.0879611
AtEIN3	BnaEIN3-5	0.060583	0.684596	0.0884945
AtEIN3	BnaEIN3-6	0.0447649	0.968732	0.0462098
AtEIL3	BnaEIL3-4	0.0741395	0.545987	0.13579
AtEIL3	BnaEIL3-5	0.0706952	0.697333	0.101379
AtGAI	BnaGAI1	0.157449	0.999396	0.157545
AtRGL2	BnaRGL2-1	0.142427	0.850993	0.167366
AtRGL2	BnaRGL2-2	0.150473	0.912613	0.164882
AtMYC4	BnaMYC4-1	0.120778	0.84617	0.142735
AtMYC2	BnaMYC2-1	0.0521549	0.776994	0.067124
AtMYB21	BnaMYB21-1	0.0459225	0.332467	0.138127
AtMYC3	BnaMYC3-1	0.0959683	0.703511	0.136413
AtMYB21	BnaMYB21-2	0.0374462	0.43363	0.0863552
AtMYC3	BnaMYC3-2	0.133211	0.963692	0.13823
AtMYC4	BnaMYC4-2	0.116688	0.870958	0.133977
AtMYC2	BnaMYC2-3	0.050581	0.762019	0.0663775
AtMYC3	BnaMYC3-3	0.0862976	0.680874	0.126745
AtMYB21	BnaMYB21-3	0.0479844	0.322332	0.148866
AtMYC2	BnaMYC2-4	0.0881697	0.765357	0.115201
AtMYB21	BnaMYB21-4	0.108647	0.689366	0.157604
AtMYC3	BnaMYC3-4	0.121287	0.924056	0.131255
AtWRKY53	BnaWRKY2	0.143022	0.495175	0.288831
AtWRKY38	BnaWRKY3	0.179094	0.439307	0.407674
AtWRKY53	BnaWRKY7	0.274832	1.08263	0.253857
AtWRKY54	BnaWRKY10	0.146437	0.518204	0.282586
AtWRKY53	BnaWRKY12	0.156174	0.533386	0.292798
AtWRKY59	BnaWRKY14	0.11256	0.462611	0.243315
AtWRKY54	BnaWRKY15	0.142733	0.409908	0.348208
AtWRKY53	BnaWRKY34	0.136846	0.528531	0.258918
AtWRKY38	BnaWRKY36	0.18151	0.459799	0.39476
AtWRKY54	BnaWRKY40	0.15147	0.5033	0.300954
AtWRKY54	BnaWRKY44	0.141148	0.401477	0.351572
AtWRKY53	BnaWRKY53	0.159212	0.497471	0.320044
AtWRKY59	BnaWRKY56	0.108788	0.569251	0.191107
AtWRKY38	BnaWRKY59	0.16815	0.444705	0.378115
AtWRKY59	BnaWRKY60	0.0988575	0.439193	0.225089

## Sheet: Table S3-2
Table S3-2 Ka, Ks and Ka/Ks ratio between Arabidopsis and Brassica carinata hormone-related TFs in pairs.
Gene_1	Gene_2	Ka	Ks	Ka/Ks
AtARR15	BcaARR5	0.0716788	0.456514	0.157013
AtBZR4	BcaBZR1	0.041066	0.45315	0.0906234
AtARR7	BcaARR5	0.189294	0.715172	0.264683
AtEIL3	BcaEIL3-2	0.0708526	0.554349	0.127812
AtEIL3	BcaEIL3-1	0.0556427	0.59197	0.0939959
AtMYC2	BcaMYC4-1	0.0522059	0.712581	0.0732631
AtARF5	BcaARF8	0.047257	0.522841	0.0903849
AtARR7	BcaARR11	0.0792558	0.353933	0.223929
AtARF19	BcaARF7	0.0524113	0.423378	0.123793
AtBZR2	BcaBZR2	0.0495156	0.551815	0.0897322
AtARF5	BcaARF6	0.0490354	0.472801	0.103713
AtARR11	BcaARR12	0.0719175	0.453658	0.158528
AtBZR2	BcaBZR3	0.234516	0.565632	0.414609
AtARF5	BcaARF9	0.0463463	0.447212	0.103634
AtARR15	BcaARR11	0.184646	0.700393	0.263632
AtBZR1	BcaBZR2	0.0784028	1.05756	0.0741358
AtBZR1	BcaBZR3	0.24283	1.00463	0.241711
AtARF1	BcaARF13	0.0238542	0.276913	0.0861433
AtARR19	BcaARR13	0.323949	0.569165	0.569165
AtEIL3	BcaEIL3-3	0.0780755	0.616146	0.126716
AtBZR4	BcaBZR5	0.0260005	0.492498	0.0527931
AtRGL1	BcaRGL1-1	0.0748665	0.75612	0.099014
AtWRKY66	BcaWRKY14	0.373289	1.1763	0.317341
AtARR7	BcaARR26	0.073644	0.343606	0.214327
AtARF19	BcaARF18	0.0499834	0.400288	0.124869
AtARF5	BcaARF19	0.0550348	0.376316	0.146246
AtARF6	BcaARF20	0.0157751	0.433096	0.0364241
AtARR15	BcaARR26	0.172953	0.57847	0.298984
AtGAI	BcaGAI-1	0.121196	1.12806	0.107438
AtBZR2	BcaBZR6	0.0487637	0.641128	0.0760592
AtBZR1	BcaBZR6	0.0856953	1.24094	0.0690568
AtARR4	BcaARR27	0.054782	0.449954	0.12175
AtARF6	BcaARF23	0.0315767	0.359615	0.087807
AtARF1	BcaARF28	0.0307754	0.293391	0.104896
AtRGL1	BcaRGL1-2	0.0809408	0.75129	0.107736
AtBZR1	BcaBZR7	0.0741832	0.491436	0.150952
AtBZR4	BcaBZR8	0.0218731	0.511763	0.0427406
AtBZR2	BcaBZR7	0.109299	0.807879	0.135291
AtWRKY66	BcaWRKY35	0.323314	1.03059	0.313717
AtARR4	BcaARR42	0.151695	1.07602	0.140978
AtGAI	BcaGAI-2	0.120132	0.988421	0.121539
AtARR7	BcaARR46	0.0964518	0.32781	0.294231
AtARF19	BcaARF41	0.0633811	0.461475	0.137345
AtARF5	BcaARF42	0.0558128	0.436181	0.127958
AtARF6	BcaARF43	0.0236417	0.445216	0.0531017
AtARR4	BcaARR45	0.0654891	0.514785	0.127216
AtARR15	BcaARR46	0.181553	0.607656	0.298776
AtARR4	BcaARR44	0.0485168	0.415785	0.116687
AtARF5	BcaARF41	0.531185	NaN	NaN
AtARF1	BcaARF46	0.0334541	0.275916	0.121247
AtARF5	BcaARF48	0.0549579	0.479126	0.114704
AtARR4	BcaARR56	0.0710249	0.471986	0.150481
AtARR7	BcaARR57	0.0805092	0.31373	0.256619
AtARF19	BcaARF47	0.0475483	0.36973	0.128603
AtARR15	BcaARR57	0.179078	0.732362	0.244521
AtARR4	BcaARR64	0.0557978	0.471705	0.11829
AtARR19	BcaARR55	0.308067	0.536042	0.574707
AtBZR1	BcaBZR12	0.146578	1.13682	0.128936
AtARR11	BcaARR67	0.0777274	0.470774	0.165106
AtARR15	BcaARR68	0.0910728	0.412579	0.22074
AtBZR1	BcaBZR13	0.0338963	0.529197	0.0640522
AtARR7	BcaARR68	0.239299	0.925955	0.258435
AtBZR2	BcaBZR13	0.0786622	0.833453	0.0943811
AtARR11	BcaARR66	0.0774863	0.487037	0.159097
AtEIL3	BcaEIL3-4	0.0707528	0.586482	0.120639
AtBZR4	BcaBZR14	0.0506234	0.50534	0.100177
AtEIL1	BcaEIL1-1	0.0740825	0.610164	0.121414
AtARF11	BcaARF1	0.0787219	0.413245	0.190497
AtARR16	BcaARR3	0.0830386	0.372622	0.222849
AtWRKY54	BcaWRKY2	0.161114	0.428876	0.375667
AtARR8	BcaARR2	0.0487724	0.395265	0.123391
AtARF3	BcaARF5	0.0760976	0.384878	0.197719
AtWRKY54	BcaWRKY4	0.349988	0.913537	0.383113
AtARR16	BcaARR8	0.123788	0.741294	0.166989
AtWRKY54	BcaWRKY5	0.391602	1.07603	0.363931
AtARR8	BcaARR7	0.168175	0.940151	0.178881
AtARF11	BcaARF2	0.168628	0.904466	0.18644
AtARR12	BcaARR22	0.0631762	0.527665	0.119728
AtWRKY59	BcaWRKY18	0.120969	0.478984	0.252554
AtWRKY59	BcaWRKY22	0.112516	0.579319	0.194222
AtEIL1	BcaEIL1-2	0.0930897	0.601222	0.154834
AtARR16	BcaARR33	0.0506284	0.349022	0.145058
AtWRKY54	BcaWRKY27	0.154612	0.512445	0.301714
AtARR8	BcaARR32	0.0540775	0.391642	0.138079
AtARF11	BcaARF24	0.100198	0.367414	0.272712
AtARF3	BcaARF29	0.082139	0.369225	0.222463
AtWRKY54	BcaWRKY31	0.152444	0.429538	0.354902
AtARR8	BcaARR37	0.0783013	0.469808	0.166667
AtARR8	BcaARR38	0.0634108	0.535067	0.11851
AtARR16	BcaARR35	0.12262	0.978094	0.125366
AtWRKY54	BcaWRKY29	0.395834	0.998116	0.396581
AtARR8	BcaARR36	0.181395	1.0606	0.171031
AtARF11	BcaARF27	0.16687	0.959127	0.173981
AtARF3	BcaARF25	0.0851139	0.420418	0.202451
AtARF11	BcaARF30	0.0643316	0.41287	0.155816
AtARR12	BcaARR34	0.0649696	0.490183	0.132541
AtWRKY59	BcaWRKY28	0.0988575	0.439193	0.225089
AtARF11	BcaARF31	0.0656055	0.421804	0.155536
AtRGA	BcaRGA-1	0.0758428	0.722947	0.104908
AtRGA	BcaRGA-2	0.0814746	0.694208	0.117363
AtWRKY54	BcaWRKY50	0.338419	1.05737	0.320057
AtWRKY59	BcaWRKY51	0.111301	0.551825	0.201695
AtARR8	BcaARR61	0.188661	0.889018	0.212213
AtARF11	BcaARF49	0.17027	0.966398	0.17619
AtWRKY54	BcaWRKY53	0.346547	1.02577	0.337841
AtARR8	BcaARR65	0.187503	0.92111	0.203562
AtARR12	BcaARR72	0.23752	1.03555	0.229366
AtARR12	BcaARR73	0.238935	1.04374	0.228921
AtARR5	BcaARR1	0.0292067	0.380103	0.0768389
AtARF18	BcaARF1	0.1718	0.726415	0.236504
AtWRKY70	BcaWRKY2	0.361231	0.946681	0.381576
AtWRKY70	BcaWRKY4	0.144468	0.606911	0.238038
AtWRKY70	BcaWRKY5	0.156308	0.490888	0.318419
AtARF18	BcaARF2	0.0676392	0.342375	0.197559
AtARR5	BcaARR9	0.0416179	0.470251	0.0885013
AtARR1	BcaARR14	0.0882285	0.648203	0.136112
AtEIN3	BcaEIN3-1	0.0599068	0.733825	0.0816364
AtARR1	BcaARR17	0.0756475	0.529823	0.142779
AtEIN3	BcaEIN3-2	0.0647327	0.69772	0.0927775
AtARR22	BcaARR15	0.09482	0.412398	0.229923
AtARR5	BcaARR20	0.0266911	0.498901	0.0534997
AtEIN3	BcaEIN3-3	0.0429737	0.741559	0.0579504
AtARR1	BcaARR21	0.0592662	0.551691	0.107426
AtRGL2	BcaRGL3-1	0.176904	0.973329	0.181751
AtARR5	BcaARR28	0.0378591	0.432765	0.0874819
AtARR5	BcaARR29	0.144754	0.80783	0.179188
AtARR1	BcaARR30	0.0946192	0.702449	0.134699
AtEIN3	BcaEIN3-4	0.0597663	0.661666	0.090327
AtARF18	BcaARF24	0.197933	0.781962	0.253124
AtWRKY70	BcaWRKY27	0.349297	1.15431	0.302602
AtWRKY70	BcaWRKY29	0.175724	0.445739	0.394231
AtARF18	BcaARF27	0.0774544	0.362131	0.213885
AtWRKY70	BcaWRKY31	0.366496	0.997043	0.367583
AtARF18	BcaARF31	0.165314	0.686372	0.240851
AtMYB21	BcaMYB75-7	0.0624479	0.435983	0.143235
AtRGL2	BcaRGL3-2	0.151173	0.931075	0.162364
AtARR1	BcaARR47	0.0581613	0.640874	0.0907531
AtEIN3	BcaEIN3-5	0.0377018	0.812012	0.0464301
AtRGL2	BcaRGL2-1	0.0744856	0.745771	0.0998773
AtBZR1	BcaBZR11	0.0554891	0.561724	0.0987837
AtARR1	BcaARR53	0.236535	1.26417	0.187107
AtMYB21	BcaMYB75-6	0.0469762	0.326712	0.143785
AtBZR1	BcaBZR10	0.0644117	0.530009	0.12153
AtARR5	BcaARR59	0.0292245	0.463705	0.0630238
AtWRKY70	BcaWRKY50	0.171438	0.444937	0.385309
AtARR20	BcaARR62	0.286834	0.644844	0.444812
AtARR20	BcaARR63	0.285636	0.621983	0.459234
AtWRKY70	BcaWRKY53	0.157199	0.494045	0.318188
AtARR1	BcaARR69	0.0322959	0.547336	0.0590056
AtEIN3	BcaEIN3-6	0.0696009	0.764018	0.0910985
AtARR5	BcaARR70	0.0119931	0.427517	0.0280528
AtARR1	BcaARR71	0.205429	1.07412	0.191254
AtARR1	BcaARR76	0.208016	1.04661	0.198751
AtWRKY18	BcaWRKY8	0.0940768	0.462297	0.203499
AtWRKY53	BcaWRKY12	0.26185	1.03314	0.25345
AtARR10	BcaARR22	0.258758	1.07706	0.240245
AtMYC4	BcaMYC2-5	0.216702	1.90967	0.113476
AtWRKY18	BcaWRKY24	0.102019	0.492899	0.206977
AtARR10	BcaARR34	0.239799	0.907595	0.264214
AtMYC4	BcaMYC3-4	0.197666	1.49268	0.132424
AtBZR3	BcaBZR9	0.012826	0.310116	0.0413585
AtMYC4	BcaMYC3-3	0.212587	1.35478	0.156916
AtWRKY18	BcaWRKY56	0.085271	0.421965	0.202081
AtARR10	BcaARR72	0.130378	0.42908	0.303856
AtBZR3	BcaBZR15	0.0234489	0.296563	0.0790689
AtWRKY53	BcaWRKY55	0.139616	0.51986	0.268565
AtARF9	BcaARF52	0.0736958	0.341525	0.215785
AtARR10	BcaARR73	0.146492	0.390401	0.375235
AtWRKY53	BcaWRKY65	0.156779	0.491492	0.318985
AtBZR2	BcaBZR17	0.171427	1.18349	0.144849
AtARF9	BcaARF55	0.0762783	0.355944	0.214298
AtARF9	BcaARF56	0.0738874	0.377069	0.195952
AtBZR3	BcaBZR21	0.0185244	0.328723	0.0563526
AtWRKY18	BcaWRKY66	0.0978783	0.421354	0.232295
AtWRKY53	BcaWRKY61	0.120988	0.504739	0.239703
AtARF9	BcaARF58	0.0968535	0.377656	0.25646
AtWRKY18	BcaWRKY63	0.11029	0.475803	0.231798
AtMYC4	BcaMYC4-2	0.121737	0.831125	0.146472
AtBZR3	BcaBZR16	0.0177023	0.309454	0.0572049
AtARR21	BcaARR4	0.190121	0.417615	0.455255
AtARR6	BcaARR1	0.132929	1.01015	0.131593
AtARR24	BcaARR16	0.0748566	0.434663	0.172218
AtARR18	BcaARR19	0.14679	0.52882	0.27758
AtARF4	BcaARF14	0.136309	0.470717	0.289577
AtARR23	BcaARR18	0.503542	1.51118	0.333212
AtARR21	BcaARR18	0.187858	0.434963	0.431895
AtWRKY38	BcaWRKY11	0.171645	0.297069	0.577793
AtARF8	BcaARF15	0.0285474	0.283843	0.100575
AtARR24	BcaARR24	0.0843441	0.413361	0.204045
AtMYC3	BcaMYC2-5	0.126405	1.11931	0.112931
AtARF4	BcaARF21	0.0660144	0.297428	0.221951
AtARF7	BcaARF22	0.0505636	0.348725	0.144995
AtRGL3	BcaRGL3-1	0.0872059	0.515349	0.169217
AtWRKY38	BcaWRKY23	0.174832	0.464505	0.376383
AtARR6	BcaARR29	0.067406	0.422333	0.159604
AtARF8	BcaARF26	0.0356332	0.36392	0.0979149
AtARF7	BcaARF32	0.0561761	0.444078	0.1265
AtWRKY38	BcaWRKY32	0.220656	0.314825	0.700884
AtARR24	BcaARR41	0.087228	0.414661	0.21036
AtARR18	BcaARR39	0.123901	0.548989	0.22569
AtARF4	BcaARF33	0.0929405	0.374792	0.247979
AtARF7	BcaARF35	0.048655	0.380999	0.127704
AtWRKY38	BcaWRKY39	0.167632	0.447762	0.374377
AtARF4	BcaARF36	0.0561902	0.299653	0.187518
AtMYB24	BcaMYB75-7	0.219707	0.930851	0.236028
AtRGL3	BcaRGL3-2	0.0790502	0.552155	0.143167
AtMYC3	BcaMYC3-4	0.118162	0.932587	0.126704
AtRGL3	BcaRGL2-1	0.158749	0.879296	0.180541
AtMYB24	BcaMYB75-6	0.18933	0.904023	0.20943
AtARR23	BcaARR52	0.564398	4.22877	0.133466
AtMYC3	BcaMYC3-3	0.106001	0.76548	0.138477
AtARR21	BcaARR52	0.181694	0.388165	0.468083
AtARR6	BcaARR59	0.13373	0.998247	0.133965
AtARR24	BcaARR74	0.0753382	0.328217	0.229538
AtMYC3	BcaMYC4-2	0.232002	1.13762	0.203937

## Sheet: Table S3-3
Table S3-3 Ka, Ks and Ka/Ks ratio between Arabidopsis and Brassica juncea hormone-related TFs in pairs.
Gene_1	Gene_2	Ka	Ks	Ka/Ks
AtBZR4	BjuBZR2	0.0172407	0.515285	0.0334585
AtARF16	BjuARF7	0.0329535	0.894734	0.0368305
AtARF16	BjuARF53	0.0308337	0.800987	0.0384946
AtARF6	BjuARF37	0.0182477	0.429777	0.0424586
AtEIN3	BjuEIN3-2	0.0376883	0.813977	0.0463014
AtBZR1	BjuBZR24	0.027341	0.578687	0.0472466
AtBZR1	BjuBZR7	0.0328782	0.648715	0.0506821
AtBZR4	BjuBZR18	0.0273219	0.531629	0.0513928
AtBZR3	BjuBZR22	0.0185344	0.344166	0.0538531
AtEIN3	BjuEIN3-4	0.0433435	0.772279	0.0561241
AtARF6	BjuARF23	0.0245037	0.434268	0.0564252
AtARR5	BjuARR23	0.0267235	0.45058	0.059309
AtBZR2	BjuBZR6	0.0375252	0.618806	0.0606413
AtARF16	BjuARF1	0.0444949	0.72058	0.0617487
AtBZR1	BjuBZR19	0.03537	0.492151	0.0718682
AtMYC2	BjuMYC2-1	0.0539323	0.750021	0.0719077
AtARF16	BjuARF38	0.0422711	0.584086	0.0723715
AtBZR1	BjuBZR6	0.0809371	1.09219	0.0741056
AtMYC2	BjuMYC2-4	0.055483	0.746126	0.0743614
AtBZR2	BjuBZR26	0.0474634	0.633133	0.0749659
AtBZR1	BjuBZR16	0.0796871	1.04764	0.0760633
AtARF6	BjuARF18	0.0280196	0.363293	0.0771269
AtBZR2	BjuBZR24	0.0682717	0.883902	0.077239
AtBZR1	BjuBZR20	0.090769	1.14014	0.0796122
AtARR1	BjuARR19	0.0550146	0.67957	0.080955
AtRGA	BjuRGA-4	0.0811875	0.996456	0.0814763
AtMYB21	BjuMYB21-2	0.0364904	0.436592	0.08358
AtBZR1	BjuBZR8	0.0569358	0.668713	0.0851424
AtEIN3	BjuEIN3-1	0.0552175	0.647095	0.0853313
AtBZR2	BjuBZR20	0.0533933	0.620009	0.086117
AtBZR2	BjuBZR8	0.0912323	1.0408	0.0876556
AtARR5	BjuARR74	0.0341592	0.381438	0.0895538
AtRGA	BjuRGA-3	0.0758526	0.820535	0.092443
AtBZR2	BjuBZR16	0.0508292	0.548369	0.0926916
AtEIN3	BjuEIN3-5	0.0650722	0.695483	0.093564
AtARF5	BjuARF13	0.0497663	0.528022	0.0942504
AtEIL3	BjuEIL3-5	0.056464	0.597703	0.0944685
AtBZR2	BjuBZR7	0.0776148	0.805234	0.0963878
AtBZR3	BjuBZR1	0.0267487	0.27365	0.0977481
AtARF8	BjuARF8	0.0355655	0.35553	0.100035
AtEIN3	BjuEIN3-6	0.0667995	0.665378	0.100393
AtEIL3	BjuEIL3-3	0.0714842	0.707128	0.101091
AtARF8	BjuARF47	0.0309662	0.304157	0.10181
AtARR16	BjuARR6	0.0468472	0.454602	0.103051
AtARR4	BjuARR78	0.0598075	0.56761	0.105367
AtBZR1	BjuBZR11	0.125822	1.19262	0.1055
AtARF5	BjuARF52	0.0464414	0.437589	0.10613
AtBZR2	BjuBZR19	0.0825402	0.773469	0.106714
AtBZR4	BjuBZR23	0.0558822	0.523198	0.106809
AtEIL3	BjuEIL3-2	0.0662255	0.609289	0.108693
AtRGL2	BjuRGL2-2	0.0828137	0.753158	0.109955
AtRGA	BjuRGA-1	0.0747042	0.676886	0.110364
AtARF5	BjuARF31	0.0457521	0.409856	0.11163
AtARR1	BjuARR9	0.0877934	0.759941	0.115527
AtMYC4	BjuMYC3-1	0.205329	1.76265	0.116488
AtRGL2	BjuRGL2-1	0.0979344	0.838129	0.116849
AtARF19	BjuARF20	0.0481184	0.411379	0.116969
AtARR12	BjuARR41	0.0611481	0.516686	0.118347
AtARR1	BjuARR42	0.065416	0.543895	0.120273
AtARF5	BjuARF19	0.0546812	0.451612	0.12108
AtEIL3	BjuEIL3-4	0.070642	0.582353	0.121304
AtEIL1	BjuEIL1-2	0.0749098	0.610164	0.12277
AtARR6	BjuARR74	0.132814	1.08117	0.122843
AtMYC4	BjuMYC3-3	0.211154	1.71726	0.12296
AtBZR1	BjuBZR14	0.0719302	0.577091	0.124643
AtMYC3	BjuMYC3-3	0.128582	1.02901	0.124957
AtARF7	BjuARF3	0.0465613	0.370909	0.125533
AtARF19	BjuARF36	0.0499834	0.397846	0.125635
AtARR8	BjuARR40	0.0655483	0.520746	0.125874
AtBZR1	BjuBZR3	0.0695093	0.54711	0.127048
AtARR8	BjuARR73	0.0498626	0.388554	0.128329
AtARF19	BjuARF30	0.050586	0.394112	0.128354
AtBZR3	BjuBZR10	0.02914	0.224194	0.129977
AtARR1	BjuARR70	0.0874245	0.671997	0.130097
AtARR1	BjuARR67	0.0795423	0.604487	0.131586
AtARF5	BjuARF32	0.0546378	0.413597	0.132104
AtMYC3	BjuMYC3-2	0.106861	0.805233	0.132708
AtRGA	BjuRGA-2	0.0989849	0.743217	0.133184
AtBZR2	BjuBZR11	0.0747038	0.554418	0.134743
AtMYC4	BjuMYC4-1	0.114914	0.845526	0.135908
AtBZR4	BjuBZR9	0.0733248	0.532353	0.137737
AtMYC4	BjuMYC4-2	0.115695	0.839315	0.137844
AtEIL3	BjuEIL3-1	0.0848025	0.614869	0.13792
AtMYB21	BjuMYB21-1	0.0459225	0.332467	0.138127
AtEIL1	BjuEIL1-1	0.0843091	0.610339	0.138135
AtARR8	BjuARR16	0.0634279	0.456327	0.138997
AtMYC3	BjuMYC3-1	0.133211	0.953605	0.139692
AtMYC3	BjuMYC3-4	0.11294	0.800185	0.141142
AtARR6	BjuARR23	0.133613	0.944873	0.141409
AtARR15	BjuARR63	0.0667106	0.471125	0.141598
AtARR11	BjuARR28	0.0759153	0.535815	0.141682
AtARF7	BjuARF46	0.0468346	0.326242	0.143558
AtMYB21	BjuMYB21-3	0.0469762	0.326712	0.143785
AtARR12	BjuARR15	0.0690739	0.46283	0.149243
AtARR4	BjuARR55	0.131987	0.882996	0.149476
AtARF7	BjuARF27	0.05321	0.355018	0.14988
AtRGL3	BjuRGL3-1	0.0813624	0.540365	0.150569
AtARF11	BjuARF24	0.15645	1.01789	0.153701
AtARR8	BjuARR65	0.159636	1.03052	0.154909
AtARR16	BjuARR72	0.0605695	0.390102	0.155266
AtRGL2	BjuRGL3-1	0.148537	0.948035	0.156679
AtARR11	BjuARR51	0.0717796	0.45211	0.158766
AtARF11	BjuARF48	0.0650509	0.408282	0.159328
AtARR6	BjuARR24	0.067406	0.422333	0.159604
AtARR11	BjuARR27	0.0812031	0.507734	0.159932
AtMYC4	BjuMYC3-4	0.217978	1.35966	0.160317
AtARR8	BjuARR17	0.0700145	0.430678	0.162568
AtARF11	BjuARF10	0.0667745	0.408663	0.163397
AtBZR3	BjuBZR12	0.0353136	0.211612	0.166879
AtBZR1	BjuBZR17	0.148467	0.886836	0.167413
AtARR11	BjuARR50	0.0789712	0.467673	0.16886
AtMYB24	BjuMYB21-1	0.183519	1.07203	0.171188
AtARR24	BjuARR68	0.0748566	0.434663	0.172218
AtRGL3	BjuRGL2-1	0.188255	1.0804	0.174245
AtARR12	BjuARR49	0.218234	1.24989	0.174603
AtRGL3	BjuRGL3-2	0.0866053	0.489333	0.176986
AtARF9	BjuARF6	0.0650714	0.367307	0.177158
AtBZR2	BjuBZR21	0.199217	1.12265	0.177453
AtARR6	BjuARR62	0.0663008	0.370706	0.17885
AtRGL2	BjuRGL3-2	0.165334	0.892188	0.185312
AtMYC3	BjuMYC4-2	0.230182	1.23114	0.186967
AtARF11	BjuARF42	0.170297	0.903497	0.188487
AtARF4	BjuARF26	0.0591227	0.310418	0.190461
AtARR5	BjuARR62	0.142091	0.733315	0.193765
AtARF4	BjuARF29	0.059734	0.307603	0.194192
AtMYC3	BjuMYC4-1	0.231621	1.18758	0.195036
AtARR8	BjuARR64	0.185409	0.925017	0.200438
AtARR12	BjuARR79	0.219042	1.09147	0.200686
AtMYB24	BjuMYB21-3	0.186692	0.928267	0.201118
AtARF3	BjuARF49	0.0761271	0.376518	0.202187
AtARR8	BjuARR34	0.177456	0.870338	0.203894
AtARR10	BjuARR41	0.213784	1.04682	0.204222
AtARF3	BjuARF28	0.0730877	0.357499	0.204442
AtARF18	BjuARF42	0.0702544	0.343467	0.204545
AtARR10	BjuARR49	0.125948	0.600428	0.209765
AtARR24	BjuARR4	0.0909685	0.432806	0.210183
AtARF18	BjuARF48	0.153338	0.727966	0.21064
AtARF9	BjuARF2	0.0775404	0.368014	0.2107
AtRGL3	BjuRGL2-2	0.189247	0.858645	0.220402
AtARF18	BjuARF24	0.0793643	0.3541	0.22413
AtARR15	BjuARR26	0.103935	0.457736	0.227062
AtARR12	BjuARR58	0.242087	1.046	0.231442
AtARR7	BjuARR63	0.174025	0.748368	0.232539
AtARF18	BjuARF50	0.0806837	0.344139	0.234451
AtWRKY18	BjuWRKY24	0.102625	0.436297	0.235218
AtARR7	BjuARR56	0.0759712	0.32226	0.235746
AtARR23	BjuARR71	0.450543	1.89307	0.237996
AtBZR2	BjuBZR17	0.0995224	0.416711	0.238829
AtARR8	BjuARR77	0.18901	0.784029	0.241076
AtARR18	BjuARR2	0.133594	0.553414	0.2414
AtARF9	BjuARF39	0.0962629	0.396238	0.242942
AtBZR2	BjuBZR15	0.188549	0.775354	0.243178
AtWRKY53	BjuWRKY8	0.250204	1.02857	0.243254
AtARR8	BjuARR25	0.182041	0.745112	0.244314
AtWRKY70	BjuWRKY46	0.150793	0.615558	0.244969
AtWRKY70	BjuWRKY23	0.153964	0.615823	0.250013
AtARF11	BjuARF44	0.13708	0.543726	0.252113
AtMYB24	BjuMYB21-2	0.19906	0.786232	0.253183
AtARR18	BjuARR61	0.134663	0.527437	0.255316
AtWRKY53	BjuWRKY4	0.143494	0.558558	0.2569
AtARR10	BjuARR79	0.128377	0.496294	0.258672
AtARR10	BjuARR15	0.260686	1.00336	0.259812
AtARR22	BjuARR69	0.101991	0.390865	0.260936
AtARR7	BjuARR31	0.147144	0.563025	0.261345
AtBZR2	BjuBZR5	0.188958	0.718325	0.263053
AtARR7	BjuARR52	0.273854	1.03128	0.265549
AtARR23	BjuARR5	0.476793	1.79135	0.266164
AtARR7	BjuARR26	0.212125	0.787544	0.26935
AtWRKY18	BjuWRKY62	0.108817	0.401539	0.271001
AtARR15	BjuARR32	0.220362	0.793525	0.2777
AtARF18	BjuARF10	0.184148	0.660597	0.27876
AtWRKY18	BjuWRKY37	0.118039	0.423014	0.279044
AtARR15	BjuARR22	0.176781	0.631981	0.279726
AtWRKY54	BjuWRKY12	0.146437	0.518204	0.282586
AtWRKY70	BjuWRKY31	0.34624	1.22035	0.283723
AtWRKY70	BjuWRKY12	0.342095	1.16724	0.29308
AtARR7	BjuARR32	0.104603	0.353609	0.295816
AtARR7	BjuARR22	0.105166	0.354638	0.296545
AtARF18	BjuARF44	0.21968	0.735039	0.298868
AtWRKY53	BjuWRKY59	0.151176	0.492386	0.307028
AtWRKY54	BjuWRKY28	0.340666	1.07805	0.316002
AtARR15	BjuARR56	0.175554	0.551334	0.318418
AtARR7	BjuARR29	0.284696	0.890691	0.319634
AtWRKY53	BjuWRKY15	0.15297	0.478322	0.319806
AtWRKY54	BjuWRKY23	0.344385	1.0473	0.328832
AtWRKY66	BjuWRKY7	0.43406	1.30958	0.331449
AtWRKY70	BjuWRKY48	0.168243	0.498314	0.337624
AtWRKY70	BjuWRKY16	0.164549	0.478578	0.34383
AtWRKY18	BjuWRKY38	0.170514	0.494933	0.344519
AtWRKY70	BjuWRKY30	0.383013	1.10922	0.345299
AtWRKY70	BjuWRKY55	0.370439	1.0701	0.346172
AtWRKY54	BjuWRKY54	0.352116	0.995116	0.353844
AtWRKY54	BjuWRKY55	0.157374	0.438764	0.358675
AtWRKY70	BjuWRKY28	0.176938	0.490146	0.360991
AtWRKY54	BjuWRKY30	0.142664	0.394386	0.361737
AtWRKY38	BjuWRKY6	0.16389	0.450309	0.36395
AtARR10	BjuARR58	0.148392	0.400285	0.370716
AtWRKY38	BjuWRKY33	0.17287	0.465378	0.371461
AtWRKY54	BjuWRKY31	0.143994	0.384443	0.374552
AtWRKY54	BjuWRKY46	0.354566	0.91416	0.38786
AtWRKY70	BjuWRKY54	0.170824	0.43735	0.390589
AtWRKY66	BjuWRKY39	0.469134	1.17197	0.400296
AtWRKY54	BjuWRKY48	0.435059	1.08528	0.400874
AtWRKY59	BjuWRKY17	0.270923	0.670477	0.404075
AtWRKY38	BjuWRKY29	0.166479	0.40366	0.412424
AtWRKY59	BjuWRKY60	0.284922	0.675327	0.421902
AtARR21	BjuARR71	0.173411	0.405323	0.427834
AtWRKY54	BjuWRKY16	0.419894	0.964664	0.435275
AtARR21	BjuARR5	0.173933	0.391449	0.44433
AtARR20	BjuARR35	0.298046	0.653417	0.456135
AtARR20	BjuARR36	0.294982	0.629633	0.468499
AtWRKY66	BjuWRKY35	0.457375	0.960339	0.476264
AtARR19	BjuARR30	0.324993	0.620255	0.523967
AtARR19	BjuARR18	0.322337	0.607476	0.530617
AtARR19	BjuARR44	0.324515	0.573794	0.56556
AtWRKY38	BjuWRKY58	0.173547	0.297069	0.584198
AtARF10	BjuARF14	2.26036	2.49137	0.907274
AtARF3	BjuARF9	NaN	NaN	NaN
AtARF3	BjuARF11	NaN	NaN	NaN
AtARR1	BjuARR47	NaN	NaN	NaN
AtWRKY53	BjuWRKY41	NaN	NaN	NaN
AtARR24	BjuARR33	NaN	NaN	NaN
AtARR24	BjuARR48	NaN	NaN	NaN

## Sheet: Table S3-4
Table S3-4 Ka, Ks and Ka/Ks ratio between Arabidopsis and Brassica nigra hormone-related TFs in pairs.
Gene_1	Gene_2	Ka	Ks	Ka/Ks
AtARF6	BniARF18	0.0157751	0.430242	0.0366657
AtARF16	BniARF9	0.0308126	0.823416	0.0374205
AtBZR1	BniBZR12	0.0287247	0.608063	0.0472397
AtBZR3	BniBZR10	0.0217992	0.369475	0.0590004
AtEIN3	BniEIN3-2	0.0433283	0.731759	0.0592111
AtBZR4	BniBZR11	0.0320988	0.542059	0.0592164
AtARF16	BniARF19	0.0401197	0.65127	0.0616023
AtARR5	BniARR24	0.0304116	0.475196	0.0639981
AtBZR1	BniBZR6	0.0354438	0.504878	0.0702026
AtARR5	BniARR28	0.031622	0.440029	0.0718636
AtBZR1	BniBZR8	0.0877436	1.2201	0.0719149
AtBZR2	BniBZR4	0.045907	0.610524	0.0751928
AtMYC2	BniMYC2-2	0.0568371	0.721797	0.0787439
AtBZR2	BniBZR12	0.0712099	0.899753	0.0791439
AtBZR1	BniBZR4	0.079235	0.992124	0.0798639
AtRGA	BniGAI/RGA-2	0.0813189	1.01096	0.0804375
AtMYB21	BniMYB21-2	0.0364904	0.448415	0.0813763
AtBZR2	BniBZR8	0.0505041	0.599798	0.0842018
AtARF10	BniARF23	0.0479821	0.569669	0.0842281
AtBZR4	BniBZR7	0.0429082	0.500857	0.0856696
AtEIN3	BniEIN3-4	0.0613155	0.713118	0.0859823
AtMYC2	BniMYC2-3	0.0587469	0.674826	0.0870548
AtBZR4	BniBZR13	0.041066	0.45315	0.0906234
AtARF1	BniARF32	0.0271553	0.297936	0.0911449
AtEIL3	BniEIL3-3	0.0556427	0.59197	0.0939959
AtEIN3	BniEIN3-3	0.0664184	0.68136	0.0974792
AtARF8	BniARF2	0.0291085	0.296973	0.0980175
AtBZR2	BniBZR6	0.0835194	0.835596	0.099952
AtRGL1	BniRGL1-1	0.0758361	0.748601	0.101304
AtARF5	BniARF11	0.0457601	0.449243	0.10186
AtRGA	BniGAI/RGA-1	0.0718467	0.700313	0.102592
AtARR5	BniARR42	0.0366896	0.353813	0.103698
AtRGL2	BniRGL2-1	0.0837375	0.791048	0.105856
AtGAI	BniGAI/RGA-2	0.120678	1.13989	0.105868
AtEIL3	BniEIL3-4	0.0717284	0.66375	0.108066
AtARR1	BniARR3	0.06091	0.562898	0.108208
AtARF5	BniARF12	0.0480626	0.433293	0.110924
AtMYC4	BniMYC3-2	0.215696	1.94201	0.111069
AtARF19	BniARF16	0.044472	0.395675	0.112395
AtARR12	BniARR2	0.0603593	0.531903	0.113478
AtARR4	BniARR5	0.0575477	0.485942	0.118425
AtGAI	BniGAI/RGA-1	0.113645	0.95657	0.118805
AtARF5	BniARF17	0.0504122	0.414947	0.121491
AtARR8	BniARR1	0.0634108	0.520746	0.121769
AtEIL1	BniEIL1-2	0.0724448	0.589981	0.122792
AtBZR1	BniBZR2	0.0701077	0.567513	0.123535
AtARR8	BniARR25	0.0579223	0.464628	0.124664
AtARF1	BniARF5	0.0348277	0.278975	0.124842
AtMYC4	BniMYC3-1	0.197178	1.5768	0.12505
AtARR8	BniARR41	0.0509551	0.406311	0.125409
AtARR1	BniARR35	0.0854564	0.675571	0.126495
AtARR4	BniARR18	0.0654891	0.514785	0.127216
AtMYC3	BniMYC3-2	0.124641	0.979635	0.127232
AtEIL3	BniEIL3-2	0.0685554	0.535501	0.128021
AtBZR1	BniBZR3	0.230502	1.76779	0.13039
AtBZR1	BniBZR9	0.246522	1.84503	0.133614
AtARR6	BniARR42	0.135786	1.01015	0.134422
AtARR1	BniARR38	0.0782389	0.575291	0.135999
AtARF7	BniARF4	0.0468752	0.341792	0.137145
AtMYB21	BniMYB21-1	0.0449161	0.326712	0.137479
AtMYC4	BniMYC4-1	0.115183	0.809167	0.142348
AtMYC3	BniMYC3-1	0.109144	0.763406	0.14297
AtARF18	BniARF8	0.369001	2.57685	0.143199
AtBZR1	BniBZR5	0.140761	0.963202	0.146139
AtARF19	BniARF10	0.0687468	0.452366	0.151972
AtARR16	BniARR40	0.0610177	0.391783	0.155744
AtARR7	BniARR14	0.158215	1.00843	0.156892
AtARF11	BniARF35	0.0643442	0.403675	0.159396
AtARR4	BniARR17	0.13886	0.867908	0.159993
AtARR4	BniARR10	0.0843126	0.525879	0.160327
AtBZR3	BniBZR1	0.0636111	0.39157	0.162451
AtRGL3	BniRGL3-1	0.0877884	0.529438	0.165815
AtARR11	BniARR12	0.0799283	0.467351	0.171024
AtBZR2	BniBZR9	0.178907	1.04219	0.171665
AtARR24	BniARR37	0.0748566	0.434663	0.172218
AtARR12	BniARR9	0.218234	1.24989	0.174603
AtRGL2	BniRGL3-1	0.170345	0.974462	0.174809
AtARF3	BniARF1	0.0690261	0.392205	0.175995
AtARR15	BniARR30	0.0740907	0.419933	0.176435
AtARF11	BniARF27	0.169502	0.951246	0.17819
AtARR6	BniARR27	0.0688726	0.383778	0.179459
AtARF18	BniARF27	0.0684404	0.363431	0.188317
AtWRKY59	BniWRKY6	0.112516	0.597428	0.188334
AtARF11	BniARF33	0.0787219	0.413245	0.190497
AtARR11	BniARR13	0.0814077	0.423784	0.192097
AtARR16	BniARR33	0.134813	0.701161	0.192272
AtARR24	BniARR15	0.0842483	0.436172	0.193154
AtMYC3	BniMYC4-1	0.233405	1.19193	0.195821
AtARF3	BniARF24	0.0761271	0.388207	0.196099
AtARF4	BniARF3	0.0602691	0.307013	0.196308
AtARR1	BniARR7	0.261006	1.31182	0.198964
AtARR10	BniARR2	0.213851	1.06869	0.200106
AtWRKY18	BniWRKY15	0.0928564	0.463207	0.200464
AtARR8	BniARR31	0.188204	0.932628	0.2018
AtARR1	BniARR21	0.214804	1.06377	0.201927
AtBZR2	BniBZR5	0.0889987	0.43952	0.202491
AtARR5	BniARR27	0.146422	0.722607	0.20263
AtRGL2	BniRGL3-2	0.238546	1.16951	0.203971
AtMYB24	BniMYB21-1	0.18933	0.904023	0.20943
AtARR8	BniARR32	0.214347	1.02311	0.209506
AtARR10	BniARR9	0.125948	0.600428	0.209765
AtRGL3	BniRGL2-1	0.187224	0.888983	0.210605
AtARF18	BniARF34	0.0742698	0.340911	0.217857
AtARF9	BniARF8	0.0777902	0.356125	0.218435
AtARR12	BniARR20	0.232073	1.05781	0.21939
AtARR7	BniARR19	0.0759856	0.344388	0.22064
AtARR15	BniARR14	0.106704	0.477855	0.223297
AtARR8	BniARR43	0.194298	0.864433	0.224769
AtARR24	BniARR8	0.0752956	0.329021	0.228848
AtWRKY70	BniWRKY39	0.140101	0.609484	0.229869
AtARR22	BniARR36	0.09482	0.412398	0.229923
AtWRKY18	BniWRKY24	0.0978287	0.422298	0.231658
AtARF18	BniARF33	0.1718	0.726415	0.236504
AtARR7	BniARR11	0.0840116	0.353395	0.237727
AtWRKY53	BniWRKY26	0.118858	0.497607	0.238859
AtARF18	BniARF35	0.166794	0.696782	0.239377
AtBZR2	BniBZR3	0.18874	0.785815	0.240184
AtMYB24	BniMYB21-2	0.19906	0.807055	0.24665
AtBZR2	BniBZR6	0.4589	1.84453	0.248789
AtARR23	BniARR39	0.444673	1.78292	0.249408
AtARF9	BniARF20	0.0941635	0.373703	0.251974
AtWRKY59	BniWRKY3	0.120969	0.478984	0.252554
AtWRKY53	BniWRKY28	0.263758	1.01779	0.259148
AtWRKY70	BniWRKY1	0.340968	1.2266	0.277978
AtRGL3	BniRGL3-2	0.202912	0.72878	0.278427
AtARR18	BniARR23	0.145863	0.523854	0.278442
AtARR7	BniARR30	0.220363	0.78684	0.28006
AtARR15	BniARR11	0.194201	0.660235	0.29414
AtWRKY18	BniWRKY13	0.130922	0.436191	0.300147
AtARR15	BniARR19	0.186981	0.613648	0.304704
AtWRKY53	BniWRKY12	0.156309	0.510985	0.305898
AtARR23	BniARR22	0.503542	1.59781	0.315145
AtWRKY70	BniWRKY41	0.162939	0.50841	0.320487
AtWRKY70	BniWRKY35	0.376956	1.16971	0.322263
AtWRKY70	BniWRKY48	0.370439	1.0701	0.346172
AtWRKY54	BniWRKY48	0.157374	0.438764	0.358675
AtWRKY54	BniWRKY52	0.349561	0.973661	0.359017
AtWRKY70	BniWRKY52	0.15241	0.420845	0.362152
AtWRKY54	BniWRKY35	0.153951	0.422067	0.364754
AtWRKY54	BniWRKY39	0.345225	0.930046	0.371191
AtWRKY54	BniWRKY41	0.384119	1.03283	0.371909
AtWRKY38	BniWRKY7	0.173984	0.458348	0.37959
AtWRKY54	BniWRKY1	0.142071	0.367224	0.386879
AtARR10	BniARR20	0.144379	0.369855	0.390367
AtARR21	BniARR39	0.186849	0.467907	0.39933
AtARR21	BniARR6	0.170876	0.406031	0.420844
AtARR21	BniARR22	0.187858	0.434963	0.431895
AtWRKY66	BniWRKY31	0.408898	0.944475	0.432937
AtARR23	BniARR26	0.360267	0.827353	0.435445
AtARR20	BniARR44	0.289371	0.61774	0.468435
AtARR19	BniARR29	0.784977	1.37577	0.570572
AtARR19	BniARR34	0.32545	0.569165	0.571802
AtWRKY38	BniWRKY27	0.171645	0.288923	0.594085
AtBZR2	BniBZR9	0.340458	NaN	NaN
AtBZR1	BniBZR9	0.317117	NaN	NaN
AtWRKY18	BniWRKY42	0.46049	NaN	NaN
AtARR23	BniARR6	0.554819	NaN	NaN

## Sheet: Table S3-5
Table S3-5 Ka, Ks and Ka/Ks ratio between Arabidopsis and Brassica oleracea hormone-related TFs in pairs.
Gene_1	Gene_2	Ka	Ks	Ka/Ks
AtARR5	BolARR3	0.0119931	0.427517	0.0280528
AtARF16	BolARF26	0.0314056	0.82533	0.0380522
AtARR1	BolARR4	0.0234623	0.592368	0.0396077
AtBZR4	BolBZR3	0.0218731	0.511763	0.0427406
AtEIN3	BolEIN3-3	0.0377018	0.819956	0.0459803
AtARF6	BolARF20	0.0236417	0.442296	0.0534523
AtBZR1	BolBZR5	0.0327772	0.578303	0.0566782
AtARF16	BolARF1	0.0405849	0.710776	0.0570993
AtBZR3	BolBZR9	0.0177047	0.309289	0.0572431
AtARR5	BolARR35	0.0279838	0.471205	0.0593877
AtBZR3	BolBZR2	0.0217962	0.312704	0.0697025
AtBZR2	BolBZR4	0.0425083	0.605808	0.0701679
AtBZR1	BolBZR4	0.0818721	1.09235	0.0749507
AtARR5	BolARR15	0.0328653	0.432765	0.0759427
AtMYC2	BolMYC2/3/4-4	0.0559439	0.726585	0.0769957
AtBZR2	BolBZR11	0.0482672	0.623161	0.0774555
AtBZR2	BolBZR5	0.0719282	0.880249	0.0817135
AtMYB21	BolMYB21-2	0.0354979	0.429798	0.082592
AtEIN3	BolEIN3-1	0.0701196	0.821125	0.0853946
AtEIN3	BolEIN3-2	0.0554281	0.647189	0.0856444
AtARF6	BolARF9	0.0315822	0.359355	0.0878859
AtBZR1	BolBZR11	0.081757	0.928516	0.0880513
AtARF10	BolARF12	0.0526561	0.589195	0.0893695
AtARR1	BolARR23	0.0581613	0.640874	0.0907531
AtARF1	BolARF3	0.0296458	0.316492	0.0936699
AtBZR1	BolBZR8	0.0554891	0.561724	0.0987837
AtARF8	BolARF15	0.0356332	0.358087	0.0995097
AtBZR4	BolBZR7	0.0506234	0.50534	0.100177
AtEIL3	BolEIL3-4	0.0706952	0.697333	0.101379
AtARR4	BolARR38	0.0541833	0.503752	0.10756
AtBZR1	BolBZR10	0.252033	2.32025	0.108623
AtARF5	BolARF28	0.0542742	0.487307	0.111376
AtRGL2	BnoRGL2-1	0.086827	0.778098	0.111589
AtRGL1	BnoRGL1-1	0.0838408	0.745593	0.112448
AtMYC2	BolMYC2/3/4-6	0.0860789	0.758792	0.113442
AtARR4	BolARR33	0.0597889	0.510795	0.117051
AtBZR1	BolBZR1	0.234247	1.99171	0.117611
AtRGA	BnoRGA1	0.0831236	0.704817	0.117936
AtGAI	BnoGAI1	0.120132	0.988421	0.121539
AtARF19	BolARF18	0.0556014	0.45523	0.122139
AtMYC4	BolMYC3-2	0.195303	1.59476	0.122465
AtARF19	BolARF27	0.046813	0.374129	0.125125
AtARR4	BolARR20	0.0562588	0.445899	0.126169
AtARR24	BolARR39	0.0756158	0.598881	0.126262
AtARF7	BolARF4	0.0561761	0.444078	0.1265
AtARF18	BolARF25	0.383219	3.01891	0.126939
AtBZR1	BolBZR12	0.146652	1.15269	0.127226
AtBZR2	BolBZR1	0.341887	2.68422	0.127369
AtARF7	BolARF34	0.048655	0.378868	0.128422
AtARF5	BolARF19	0.0558128	0.433202	0.128838
AtARF1	BolARF13	0.037678	0.2918	0.129123
AtEIL3	BolEIL3-3	0.0719737	0.555945	0.129462
AtARR6	BolARR35	0.132303	1.01359	0.130529
AtMYC3	BolMYC3-2	0.122081	0.91957	0.132759
AtARR1	BolARR13	0.0954264	0.707285	0.134919
AtARR8	BolARR11	0.0540775	0.391642	0.138079
AtMYC3	BolMYC3-1	0.106001	0.76548	0.138477
AtMYC4	BolMYC3/4-1	0.121667	0.852323	0.142748
AtBZR2	BolBZR1	0.169169	1.18349	0.142941
AtRGL3	BnoRGL3-1	0.0800156	0.557451	0.143538
AtARR12	BolARR18	0.0696965	0.48454	0.143841
AtBZR2	BolBZR6	0.142907	0.990834	0.144229
AtARR16	BolARR10	0.0506284	0.349022	0.145058
AtARF11	BolARF10	0.0618426	0.417155	0.148249
AtMYB21	BolMYB21-1	0.0479844	0.322332	0.148866
AtARR4	BolARR40	0.156397	1.02617	0.152408
AtEIL1	BolEIL1-1	0.0930897	0.601222	0.154834
AtMYC4	BolMYC3-1	0.212587	1.35478	0.156916
AtARR8	BolARR16	0.0725364	0.456768	0.158803
AtARR11	BolARR27	0.0774863	0.487037	0.159097
AtARR6	BolARR14	0.067406	0.422333	0.159604
AtRGL2	BnoRGL3-1	0.152251	0.939743	0.162014
AtBZR1	BolBZR6	0.112663	0.687265	0.16393
AtARR15	BolARR26	0.0826807	0.499019	0.165686
AtARR8	BolARR17	0.181395	1.0606	0.171031
AtMYB24	BolMYB21-1	0.183519	1.07203	0.171188
AtARR11	BolARR28	0.0786666	0.454406	0.173119
AtARR5	BolARR14	0.144754	0.80783	0.179188
AtARF11	BolARF14	0.17131	0.951007	0.180136
AtARR12	BolARR31	0.221074	1.21832	0.181458
AtARF11	BolARF29	0.194817	1.07108	0.181889
AtARR1	BolARR30	0.225436	1.18703	0.189916
AtARR1	BolARR2	0.2045	1.07412	0.190389
AtARR8	BolARR36	0.17116	0.897548	0.190698
AtARR8	BolARR9	0.071347	0.373436	0.191056
AtARR8	BolARR19	0.071347	0.373436	0.191056
AtWRKY59	BolWRKY43	0.107452	0.560952	0.191553
AtRGL3	BnoRGL2-1	0.182766	0.94216	0.193986
AtMYC3	BolMYC3/4-1	0.234382	1.19335	0.196408
AtARF9	BolARF25	0.0768857	0.390806	0.196736
AtARF4	BolARF33	0.0605449	0.303979	0.199175
AtARF3	BolARF16	0.0738648	0.365803	0.201925
AtWRKY18	BolWRKY1	0.0907964	0.442824	0.205039
AtWRKY18	BolWRKY17	0.101155	0.489219	0.206768
AtARR7	BolARR29	0.153047	0.735984	0.207949
AtARR24	BolARR8	0.087228	0.414661	0.21036
AtARF3	BolARF11	0.0800673	0.379184	0.211157
AtARF18	BolARF14	0.0809481	0.382827	0.211448
AtARF9	BolARF2	0.0766457	0.357529	0.214376
AtARR18	BolARR6	0.123714	0.540196	0.229017
AtARR7	BolARR34	0.0804791	0.34744	0.231635
AtEIL1	BolEIL2-2	0.521085	2.24296	0.23232
AtARF18	BolARF29	0.0868055	0.371285	0.233798
AtWRKY53	BolWRKY9	0.275966	1.17247	0.235371
AtARR10	BolARR31	0.126486	0.534697	0.236556
AtBZR2	BolBZR6	0.499193	2.09363	0.238434
AtARF18	BolARF10	0.161941	0.672185	0.240918
AtARR15	BolARR29	0.105338	0.436149	0.241519
AtARR12	BolARR1	0.255333	1.03575	0.246519
AtMYB24	BolMYB21-2	0.20403	0.806249	0.253061
AtARR15	BolARR21	0.166569	0.656337	0.253785
AtBZR2	BolBZR10	0.188933	0.738541	0.255819
AtARF11	BolARF7	0.105839	0.413706	0.255831
AtWRKY53	BolWRKY2	0.136846	0.528531	0.258918
AtARR10	BolARR18	0.245552	0.946128	0.259534
AtWRKY18	BolWRKY38	0.107048	0.410782	0.260596
AtARF18	BolARF7	0.208406	0.793186	0.262745
AtARR8	BolARR25	0.21628	0.811633	0.266475
AtARR23	BolARR5	0.499177	1.7588	0.283817
AtARR7	BolARR26	0.233888	0.79877	0.29281
AtWRKY70	BolWRKY14	0.346855	1.18114	0.293661
AtARR7	BolARR21	0.0964518	0.32781	0.294231
AtWRKY70	BolWRKY24	0.351633	1.18175	0.297553
AtWRKY54	BolWRKY14	0.153039	0.5033	0.304071
AtWRKY70	BolWRKY29	0.15489	0.495503	0.312592
AtARR15	BolARR34	0.249739	0.785187	0.318064
AtWRKY66	BolWRKY8	0.322083	1.01245	0.318124
AtWRKY53	BolWRKY37	0.162548	0.498543	0.326046
AtWRKY54	BolWRKY42	0.334401	1.02168	0.327304
AtWRKY54	BolWRKY20	0.140574	0.429363	0.327402
AtWRKY70	BolWRKY20	0.336708	0.999093	0.337014
AtWRKY54	BolWRKY29	0.346547	1.02577	0.337841
AtWRKY54	BolWRKY24	0.139464	0.41078	0.33951
AtWRKY38	BolWRKY49	0.16573	0.458133	0.361749
AtWRKY70	BolWRKY42	0.166171	0.449016	0.370078
AtARR10	BolARR1	0.152127	0.403028	0.377461
AtWRKY54	BolWRKY23	0.393178	0.999096	0.393534
AtWRKY70	BolWRKY23	0.175724	0.445739	0.394231
AtARF4	BolARF5	0.158203	0.387425	0.408344
AtARR21	BolARR5	0.184093	0.422715	0.435501
AtARR20	BolARR37	0.295537	0.636442	0.464358
AtARR19	BolARR32	0.308578	0.535636	0.576096
AtARR19	BolARR22	0.341856	0.565604	0.604409
AtBZR1	BolBZR1	0.313119	NaN	NaN
AtWRKY18	BolWRKY32	0.450855	NaN	NaN

## Sheet: Table S3-6
Table S3-6 Ka, Ks and Ka/Ks ratio between Arabidopsis and Brassica rapa hormone-related TFs in pairs.
Gene_1	Gene_2	Ka	Ks	Ka/Ks
AtARR5	BraARR2	0.0121979	0.437123	0.0279049
AtBZR4	BraBZR3	0.0172407	0.515285	0.0334585
AtARF5	BraARF14	0.0184131	0.418525	0.0439951
AtBZR1	BraBZR8	0.0314791	0.609329	0.0516619
AtEIN3	BraEIN3-3	0.0457227	0.833777	0.054838
AtBZR2	BraBZR7	0.0381064	0.619656	0.061496
AtARF16	BraARF1	0.0440859	0.696552	0.0632916
AtBZR3	BraBZR5	0.0193273	0.286662	0.0674221
AtARR5	BraARR23	0.0273662	0.403954	0.0677459
AtBZR3	BraBZR2	0.021808	0.30426	0.0716754
AtBZR1	BraBZR7	0.0819289	1.13113	0.0724312
AtMYC2	BraMYC2-1	0.0547654	0.733436	0.0746696
AtBZR2	BraBZR11	0.0474634	0.633133	0.0749659
AtEIN3	BraEIN3-1	0.0740141	0.94009	0.0787308
AtARF16	BraARF7	0.0722308	0.909108	0.0794524
AtARF6	BraARF22	0.0295393	0.369573	0.0799282
AtARR1	BraARR20	0.0550727	0.668917	0.0823312
AtBZR1	BraBZR11	0.0841298	1.02151	0.0823584
AtBZR1	BraBZR9	0.0559082	0.67138	0.0832736
AtEIN3	BraEIN3-2	0.0544344	0.646612	0.0841841
AtARF1	BraARF3	0.0282895	0.323151	0.0875429
AtBZR2	BraBZR9	0.095563	1.07859	0.0886
AtMYB21	BraMYB21-6	0.0394698	0.43363	0.0910219
AtARF5	BraARF17	0.0494637	0.524008	0.094395
AtBZR2	BraBZR8	0.0761249	0.805234	0.0945376
AtEIL3	BraEIL3-4	0.0693868	0.697009	0.0995494
AtARF10	BraARF18	0.0557285	0.556453	0.10015
AtARR16	BraARR8	0.0468472	0.454602	0.103051
AtRGL1	BraRGL1-1	0.0765407	0.729457	0.104928
AtARR4	BraARR18	0.056294	0.532044	0.105807
AtRGA	BraRGA/GAI-2	0.0971285	0.89023	0.109105
AtBZR1	BraBZR4	0.0563872	0.507272	0.111158
AtBZR1	BraBZR1	0.233754	2.00123	0.116805
AtARR4	BraARR37	0.0568693	0.482663	0.117824
AtARF18	BraARF6	0.359048	3.04507	0.117911
AtBZR4	BraBZR10	0.0607543	0.513372	0.118344
AtARF19	BraARF24	0.0481283	0.405124	0.118799
AtARF5	BraARF23	0.0553408	0.46327	0.119457
AtBZR1	BraBZR6	0.252285	2.10144	0.120053
AtARF8	BraARF9	0.0424318	0.351191	0.120823
AtARF19	BraARF13	0.0554113	0.452756	0.122387
AtARF7	BraARF4	0.0461379	0.373138	0.123648
AtEIL3	BraEIL3-3	0.0713819	0.574763	0.124194
AtGAI	BraRGA/GAI-1	0.1268	0.998164	0.127034
AtBZR2	BraBZR1	0.352935	2.77684	0.1271
AtBZR1	BraBZR12	0.157428	1.22898	0.128097
AtARR8	BraARR9	0.0498626	0.388554	0.128329
AtARR1	BraARR11	0.0944948	0.729708	0.129497
AtARR24	BraARR32	0.0719266	0.553991	0.129833
AtRGA	BraRGA/GAI-1	0.101792	0.768636	0.132431
AtEIL1	BraEIL1-1	0.0834724	0.623597	0.133856
AtEIL3	BraEIL3-2	0.084063	0.623572	0.134809
AtARR4	BraARR21	0.0581905	0.4264	0.136469
AtARR11	BraARR28	0.0749272	0.543412	0.137883
AtMYB21	BraMYB21-1	0.0480004	0.342268	0.140242
AtARR16	BraARR35	0.107208	0.760653	0.140942
AtARR8	BraARR17	0.0656252	0.456327	0.143812
AtRGL3	BraRGL3-1	0.0800639	0.544723	0.146981
AtARR6	BraARR23	0.137077	0.923595	0.148417
AtARR4	BraARR33	0.134799	0.906841	0.148647
AtBZR2	BraBZR1	0.162171	1.08789	0.14907
AtARR11	BraARR27	0.075921	0.506029	0.150033
AtRGL2	BraRGL2-1	0.117546	0.780469	0.15061
AtARR12	BraARR15	0.0695015	0.460037	0.151078
AtGAI	BraRGA/GAI-2	0.137407	0.905355	0.151771
AtARR6	BraARR24	0.067406	0.422333	0.159604
AtARF7	BraARF31	0.0557766	0.346823	0.160822
AtARF11	BraARF11	0.0667745	0.408663	0.163397
AtRGL2	BraRGL3-1	0.14941	0.905217	0.165055
AtARF4	BraARF30	0.0595392	0.347722	0.171227
AtARR5	BraARR24	0.144754	0.832156	0.17395
AtARR1	BraARR12	0.225777	1.28684	0.17545
AtARF3	BraARF10	0.0686691	0.385352	0.178198
AtMYB24	BraMYB21-1	0.180973	1.01193	0.178838
AtARR8	BraARR14	0.187993	1.04683	0.179583
AtARF11	BraARF8	0.167276	0.899725	0.185919
AtEIL1	BraEIL2-2	0.479612	2.55802	0.187494
AtARF9	BraARF6	0.0672318	0.355983	0.188862
AtWRKY18	BraWRKY-1	0.0875564	0.463569	0.188875
AtARR8	BraARR16	0.0727906	0.381072	0.191015
AtARR1	BraARR1	0.206506	1.07656	0.191821
AtRGL3	BraRGL2-1	0.205185	1.04335	0.19666
AtARF9	BraARF2	0.0716526	0.361125	0.198415
AtARF3	BraARF12	0.0791073	0.395544	0.199996
AtARR12	BraARR13	0.22071	1.09941	0.200754
AtBZR2	BraBZR12	0.118481	0.574131	0.206366
AtWRKY18	BraWRKY-37	0.103141	0.490055	0.210467
AtWRKY59	BraWRKY-47	0.109893	0.513495	0.21401
AtARR24	BraARR6	0.0909685	0.412535	0.220511
AtARF18	BraARF8	0.080898	0.357855	0.226064
AtARR7	BraARR29	0.215067	0.937099	0.229503
AtARR8	BraARR36	0.203866	0.884902	0.230382
AtARR15	BraARR26	0.106542	0.457736	0.232758
AtARR18	BraARR4	0.132641	0.560411	0.236685
AtWRKY53	BraWRKY-2	0.140172	0.587213	0.238708
AtBZR2	BraBZR9	0.44314	1.85174	0.239311
AtMYB24	BraMYB21-6	0.20714	0.853411	0.24272
AtWRKY59	BraWRKY-24	0.11256	0.462611	0.243315
AtARR8	BraARR25	0.185567	0.758303	0.244714
AtARF18	BraARF11	0.166056	0.670039	0.24783
AtWRKY53	BraWRKY-11	0.274832	1.08263	0.253857
AtARR10	BraARR13	0.128358	0.502656	0.255359
AtWRKY70	BraWRKY-33	0.151178	0.588519	0.256878
AtARF18	BraARF29	0.0979659	0.37926	0.258308
AtARR10	BraARR15	0.25725	0.98995	0.259862
AtARR15	BraARR29	0.0989367	0.379034	0.261023
AtARR15	BraARR31	0.195266	0.738151	0.264533
AtARR23	BraARR3	0.504769	1.89702	0.266086
AtARR23	BraARR7	0.476793	1.79135	0.266164
AtARR7	BraARR26	0.215133	0.787544	0.27317
AtARR15	BraARR22	0.172534	0.625603	0.275788
AtARR7	BraARR31	0.0876417	0.313499	0.27956
AtWRKY54	BraWRKY-15	0.146437	0.518204	0.282586
AtBZR2	BraBZR6	0.198151	0.683613	0.289859
AtWRKY18	BraWRKY-21	0.117491	0.403872	0.290912
AtARR7	BraARR22	0.100243	0.344093	0.291326
AtWRKY70	BraWRKY-15	0.342095	1.16724	0.29308
AtWRKY54	BraWRKY-46	0.33516	1.0579	0.316817
AtWRKY53	BraWRKY-19	0.15297	0.478322	0.319806
AtWRKY70	BraWRKY-28	0.331974	1.03668	0.320229
AtWRKY54	BraWRKY-28	0.146157	0.440134	0.332073
AtWRKY70	BraWRKY-23	0.155521	0.454125	0.342462
AtWRKY54	BraWRKY-25	0.137869	0.402538	0.342499
AtWRKY70	BraWRKY-46	0.169497	0.4879	0.347402
AtWRKY70	BraWRKY-25	0.377945	1.08504	0.348323
AtWRKY54	BraWRKY-23	0.400381	1.08817	0.367939
AtARR21	BraARR3	0.186195	0.490564	0.379554
AtWRKY66	BraWRKY-8	0.431974	1.08359	0.398649
AtWRKY38	BraWRKY-49	0.166479	0.40366	0.412424
AtARR21	BraARR7	0.17391	0.395941	0.439232
AtARR19	BraARR19	0.322337	0.607476	0.530617
AtWRKY38	BraWRKY-5	0.175271	0.327242	0.5356
AtARR19	BraARR30	0.320825	0.506692	0.633175
AtBZR1	BraBZR1	0.291092	NaN	NaN
AtWRKY18	BraWRKY-36	0.446306	NaN	NaN

## Sheet: Table S3-7
Table S3-7 Ka, Ks and Ka/Ks ratio between Arabidopsis and Camelina sativa hormone-related TFs in pairs.
Gene_1	Gene_2	Ka	Ks	Ka/Ks
AtBZR1	CsaBZR8	0.345614	3.72444	0.0927963
AtBZR1	CsaBZR10	0.332413	3.45234	0.0962861
AtARR4	CsaARR48	0.062756	0.455011	0.137922
AtARR7	CsaARR49	0.0504761	0.270683	0.186477
AtBZR2	CsaBZR15	0.0211519	0.361272	0.0585485
AtARF5	CsaARF30	0.0222356	0.27921	0.0796377
AtARF6	CsaARF31	0.0067243	0.233419	0.0288079
AtARF22	CsaARF34	0.15247	0.497232	0.306637
AtARR19	CsaARR50	0.265559	0.488502	0.54362
AtARR15	CsaARR49	0.154819	0.678527	0.228169
AtBZR1	CsaBZR15	0.0795867	0.994268	0.0800456
AtARR11	CsaARR56	0.0257227	0.32211	0.0798568
AtEIL3	CsaEIL3-4	0.0409184	0.281322	0.14545
AtARR15	CsaARR57	0.0385354	0.229889	0.167626
AtBZR1	CsaBZR16	0.0277283	0.358817	0.077277
AtARR7	CsaARR57	0.168329	0.730655	0.230382
AtBZR2	CsaBZR16	0.0641869	0.812318	0.0790169
AtBZR4	CsaBZR17	0.00687684	0.293822	0.0234048
AtARR4	CsaARR55	0.157159	1.15641	0.135902
AtARR7	CsaARR60	0.0391393	0.24242	0.161452
AtARF19	CsaARF39	0.0468353	0.247646	0.189122
AtBZR2	CsaBZR18	0.0208651	0.387768	0.0538081
AtARF6	CsaARF41	0.00995905	0.235904	0.0422165
AtMYC2	CsaMYC2-2	0.0602877	0.413834	0.145681
AtARF13	CsaARF43	0.250663	0.543276	0.461391
AtARF22	CsaARF44	0.162046	0.481359	0.336644
AtARR15	CsaARR60	0.159945	0.649034	0.246436
AtBZR1	CsaBZR18	0.0759907	1.07383	0.0707661
AtMYB75	CsaMYB75-10	0.123434	0.366814	0.336502
AtARR4	CsaARR6	0.075051	0.409089	0.183459
AtARR7	CsaARR8	0.0532996	0.289142	0.184337
AtARF19	CsaARF3	0.0241799	0.219235	0.110292
AtARF5	CsaARF4	0.0257021	0.259482	0.0990515
AtARF6	CsaARF5	0.0073857	0.226849	0.0325577
AtARF22	CsaARF7	0.167088	0.483992	0.345229
AtARR19	CsaARR9	0.282546	0.462637	0.610729
AtARR15	CsaARR8	0.152871	0.685865	0.222887
AtARR11	CsaARR16	0.0291072	0.284014	0.102485
AtMYB75	CsaMYB75-1	0.113084	0.310278	0.36446
AtARF1	CsaARF12	0.0158937	0.203003	0.0782929
AtRGL1	CsaRGL1-2	0.0364354	0.389358	0.0935783
AtARR11	CsaARR25	0.0270776	0.281861	0.0960672
AtEIL3	CsaEIL3-2	0.326701	0.979045	0.333693
AtARR15	CsaARR27	0.0411924	0.234746	0.175477
AtBZR1	CsaBZR3	0.0162168	0.39224	0.0413442
AtARR7	CsaARR27	0.171956	0.75915	0.226511
AtBZR2	CsaBZR3	0.101811	0.856419	0.11888
AtBZR4	CsaBZR4	0.00549579	0.312797	0.0175698
AtMYB75	CsaMYB75-4	0.115248	0.308861	0.37314
AtEIL3	CsaEIL3-3	0.0357416	0.285821	0.125049
AtARR15	CsaARR34	0.0426009	0.262152	0.162504
AtBZR1	CsaBZR6	0.017606	0.362732	0.0485373
AtARR7	CsaARR34	0.19722	0.751647	0.262384
AtBZR2	CsaBZR6	0.0613729	0.764929	0.0802335
AtBZR4	CsaBZR7	0.00549453	0.294199	0.0186762
AtARR12	CsaARR36	0.213531	1.13939	0.187408
AtARR12	CsaARR38	0.21353	1.15501	0.184873
AtARR12	CsaARR42	0.24549	1.21631	0.201832
AtWRKY59	CsaWRKY48	0.0541173	0.212177	0.255058
AtARR12	CsaARR59	0.0408765	0.241787	0.16906
AtEIL1	CsaEIL1-3	0.0459627	0.355668	0.129229
AtARF11	CsaARF35	0.183477	0.926071	0.198124
AtARF10	CsaARF37	0.0347952	0.29178	0.119252
AtARF3	CsaARF36	0.0210553	0.193743	0.108677
AtARF11	CsaARF35	0.183477	0.926071	0.198124
AtWRKY54	CsaWRKY7	0.0805209	0.33871	0.237728
AtARR8	CsaARR14	0.0456944	0.311663	0.146614
AtARF11	CsaARF8	0.0527552	0.280927	0.187789
AtARR16	CsaARR12	0.0956118	0.583278	0.163921
AtWRKY54	CsaWRKY6	0.404503	1.0375	0.389881
AtARR8	CsaARR13	0.183377	0.818857	0.223942
AtARF11	CsaARF13	0.181747	0.891413	0.203886
AtARR8	CsaARR15	0.0403641	0.295306	0.136685
AtARF11	CsaARF9	0.0550865	0.291164	0.189194
AtARF3	CsaARF10	0.0293023	0.195365	0.149988
AtEIL1	CsaEIL1-1	0.0448783	0.37288	0.120356
AtARF10	CsaARF11	0.031607	0.311762	0.101382
AtARR16	CsaARR21	0.0516041	0.286451	0.18015
AtWRKY54	CsaWRKY14	0.0805025	0.303074	0.26562
AtARR8	CsaARR22	0.0446856	0.327454	0.136464
AtWRKY54	CsaWRKY13	0.371816	1.01487	0.366369
AtARR8	CsaARR20	0.179161	0.724241	0.247378
AtWRKY59	CsaWRKY18	0.0505408	0.243069	0.207928
AtARR12	CsaARR29	0.0405897	0.218805	0.185507
AtEIL1	CsaEIL1-2	0.0434749	0.359848	0.120815
AtARF10	CsaARF16	0.0363042	0.29095	0.124778
AtARF3	CsaARF15	0.0217313	0.195988	0.110881
AtARF11	CsaARF14	0.185345	0.920611	0.201328
AtWRKY59	CsaWRKY27	0.0483595	0.2642	0.183042
AtARR12	CsaARR35	0.0438654	0.223851	0.195958
AtARR16	CsaARR32	0.100614	0.713604	0.140995
AtWRKY54	CsaWRKY26	0.392253	1.01265	0.387355
AtARR8	CsaARR33	0.19422	0.807965	0.240381
AtARR1	CsaARR2	0.028148	0.412046	0.0683129
AtEIN3	CsaEIN3-1	0.0175836	0.289722	0.0606913
AtMYB21	CsaMYB21-7	0.225706	0.974662	0.231574
AtBZR1	CsaBZR8	0.275317	1.58397	0.173814
AtARR1	CsaARR37	0.194367	1.17514	0.165399
AtARR5	CsaARR41	0.112355	0.704795	0.159415
AtBZR1	CsaBZR10	0.267096	1.65539	0.161349
AtMYB21	CsaMYB24-1	0.227451	0.974462	0.233412
AtARR1	CsaARR39	0.170027	1.03738	0.1639
AtMYB21	CsaMYB21-8	0.240931	0.986127	0.244321
AtBZR1	CsaBZR12	0.259573	2.28833	0.113433
AtARR1	CsaARR43	0.173145	1.01294	0.170933
AtARR1	CsaARR53	0.0241969	0.446523	0.0541897
AtEIN3	CsaEIN3-2	0.023694	0.385446	0.0614716
AtARF18	CsaARF35	0.0529576	0.217772	0.243179
AtARR20	CsaARR54	0.154531	0.329752	0.468629
AtARR5	CsaARR63	0.112451	0.661383	0.170025
AtARR1	CsaARR66	0.0254945	0.439984	0.0579442
AtEIN3	CsaEIN3-3	0.0216494	0.340887	0.0635091
AtARR5	CsaARR5	0.109595	0.625818	0.175123
AtARR5	CsaARR11	0.0156287	0.365341	0.0427784
AtBZR1	CsaBZR1	0.0212599	0.268392	0.0792122
AtWRKY70	CsaWRKY6	0.0962884	0.26931	0.357538
AtMYB21	CsaMYB21-1	0.038004	0.315321	0.120525
AtARF18	CsaARF8	0.174234	0.810822	0.214886
AtWRKY70	CsaWRKY7	0.336907	1.2624	0.266879
AtARF18	CsaARF13	0.0455461	0.203921	0.223352
AtARR20	CsaARR17	0.159963	0.311053	0.514261
AtARF18	CsaARF9	0.176331	0.792629	0.222463
AtWRKY70	CsaWRKY10	0.333274	1.16264	0.286652
AtARR5	CsaARR19	0.021697	0.297477	0.0729365
AtWRKY70	CsaWRKY13	0.0954158	0.261258	0.365216
AtMYB21	CsaMYB21-3	0.199456	0.507261	0.393201
AtWRKY70	CsaWRKY14	0.332439	1.20566	0.275733
AtARF18	CsaARF14	0.0523766	0.212026	0.24703
AtARR20	CsaARR23	0.149881	0.329655	0.454659
AtBZR1	CsaBZR5	0.0178226	0.268126	0.0664711
AtWRKY70	CsaWRKY26	0.0960941	0.236235	0.406774
AtMYB21	CsaMYB21-5	0.066394	0.424797	0.156296
AtARR5	CsaARR31	0.0143947	0.285405	0.050436
AtWRKY53	CsaWRKY31	0.0771403	0.34508	0.223544
AtARF9	CsaARF21	0.0404119	0.233158	0.173324
AtARF16	CsaARF20	0.0141281	0.359105	0.0393426
AtWRKY18	CsaWRKY30	0.0541914	0.262221	0.206663
AtARR10	CsaARR36	0.0649042	0.314599	0.206308
AtBZR2	CsaBZR8	0.150773	0.455712	0.330852
AtMYC4	CsaMYC4-1	0.0576657	0.324455	0.177731
AtBZR3	CsaBZR9	0.0100985	0.185246	0.0545142
AtMYC4	CsaMYC3-1	0.199337	1.07195	0.185958
AtWRKY53	CsaWRKY35	0.0711957	0.344147	0.206876
AtARF9	CsaARF24	0.0427686	0.219943	0.194453
AtARF16	CsaARF23	0.0147958	0.376122	0.0393378
AtWRKY18	CsaWRKY33	0.0679747	0.297987	0.228113
AtARR10	CsaARR38	0.0647668	0.311756	0.207748
AtBZR2	CsaBZR10	0.146797	0.45575	0.3221
AtMYC4	CsaMYC4-2	0.0549651	0.330725	0.166196
AtBZR3	CsaBZR11	0.0108867	0.201198	0.0541092
AtWRKY18	CsaWRKY37	0.0534878	0.279202	0.191574
AtWRKY53	CsaWRKY38	0.065373	0.336933	0.194024
AtARF9	CsaARF28	0.0394341	0.224652	0.175535
AtARF16	CsaARF27	0.0131294	0.375314	0.0349825
AtARR10	CsaARR42	0.0728613	0.317241	0.229672
AtBZR2	CsaBZR12	0.161239	0.563811	0.285981
AtMYC4	CsaMYC4-3	0.0600564	0.321745	0.186659
AtBZR3	CsaBZR13	0.0100972	0.218398	0.0462333
AtWRKY53	CsaWRKY42	0.287269	1.08829	0.263963
AtWRKY18	CsaWRKY49	0.212487	1.01831	0.208667
AtARR10	CsaARR59	0.209408	0.926051	0.22613
AtMYC4	CsaMYC3-2	0.203596	1.08593	0.187486
AtWRKY53	CsaWRKY2	0.285369	1.00109	0.28506
AtMYC4	CsaMYC3-3	0.200161	0.992255	0.201724
AtWRKY18	CsaWRKY19	0.220456	1.119	0.197012
AtARR10	CsaARR29	0.208248	0.947271	0.21984
AtBZR2	CsaBZR3	0.41843	2.59159	0.161457
AtWRKY53	CsaWRKY23	0.282295	0.920549	0.30666
AtWRKY18	CsaWRKY28	0.207114	1.10694	0.187104
AtARR10	CsaARR35	0.205849	0.915074	0.224953
AtMYC3	CsaMYC4-1	0.209358	1.05216	0.198979
AtARF8	CsaARF22	0.0166174	0.205475	0.0808732
AtMYB24	CsaMYB21-7	0.048746	0.139364	0.349774
AtARR18	CsaARR40	0.0553214	0.201401	0.274683
AtARF4	CsaARF26	0.0301033	0.227826	0.132133
AtARR6	CsaARR41	0.0262452	0.24246	0.108246
AtARF8	CsaARF25	0.0144261	0.209689	0.0687979
AtMYB24	CsaMYB24-1	0.05654	0.161222	0.350697
AtMYC3	CsaMYC4-2	0.204587	0.944263	0.216663
AtMYC3	CsaMYC3-1	0.0398765	0.381029	0.104655
AtMYC3	CsaMYC4-3	0.211905	0.998861	0.212146
AtMYB24	CsaMYB21-8	0.0648869	0.162679	0.398865
AtARR21	CsaARR44	0.142073	0.315016	0.451001
AtARF7	CsaARF29	0.00779418	0.183161	0.0425538
AtWRKY38	CsaWRKY41	0.0901515	0.273496	0.329626
AtARR24	CsaARR45	0.0452937	0.316532	0.143093
AtARR23	CsaARR44	0.512664	1.76519	0.29043
AtARR18	CsaARR61	0.0530794	0.217244	0.244331
AtARF4	CsaARF45	0.0277744	0.19208	0.144598
AtARR6	CsaARR63	0.0274822	0.193898	0.141735
AtMYC3	CsaMYC3-2	0.0402857	0.411386	0.0979266
AtARR18	CsaARR4	0.0542909	0.197078	0.275478
AtARF4	CsaARF1	0.0296863	0.210959	0.14072
AtARR6	CsaARR5	0.0262452	0.25355	0.103511
AtARR21	CsaARR67	0.140257	0.275886	0.508385
AtARF7	CsaARF47	0.0114542	0.173249	0.0661139
AtWRKY38	CsaWRKY57	0.0836427	0.240195	0.348228
AtMYC3	CsaMYC3-3	0.0469079	0.420616	0.111522
AtARR24	CsaARR68	0.038491	0.373473	0.103062
AtARR23	CsaARR67	0.508596	1.8184	0.279694
AtARR6	CsaARR11	0.134127	0.898701	0.149245
AtARR6	CsaARR19	0.135702	0.841571	0.161249
AtARF7	CsaARF18	0.0149216	0.193632	0.0770617
AtWRKY38	CsaWRKY21	0.082681	0.28568	0.289418
AtARR24	CsaARR30	0.0419287	0.370675	0.113115
AtARR6	CsaARR31	0.131558	0.754754	0.174306

## Sheet: Table S3-8
Table S3-8 Ka, Ks and Ka/Ks ratio between Arabidopsis and Capsella rubella hormone-related TFs in pairs.
Gene_1	Gene_2	Ka	Ks	Ka/Ks
AtARR4	CruARR1	0.0546192	0.43918	0.124366
AtGAI	CruGAI-1	0.0359656	0.387232	0.0928786
AtARR7	CruARR2	0.0578056	0.239621	0.241237
AtARF19	CruARF1	0.0229659	0.24687	0.0930285
AtBZR2	CruBZR1	0.0557829	0.447108	0.124764
AtARF5	CruARF3	0.0241278	0.249313	0.0967773
AtARF6	CruARF4	0.00755169	0.243533	0.0310088
AtMYC2	CruMYC2-1	0.0357551	0.389722	0.0917451
AtARF22	CruARF5	0.175748	0.568022	0.309404
AtARR15	CruARR2	0.190435	0.619215	0.307543
AtBZR1	CruBZR1	0.073709	0.930481	0.079216
AtRGL1	CruRGL1-1	0.0325387	0.345813	0.0940933
AtARR11	CruARR4	0.0308556	0.279145	0.110536
AtEIL3	CruEIL3-1	0.0377269	0.369026	0.102234
AtARR15	CruARR5	0.0501352	0.250194	0.200385
AtBZR1	CruBZR2	0.0121679	0.415267	0.0293014
AtBZR4	CruBZR3	0.00563052	0.285073	0.0197511
AtARR7	CruARR5	0.166339	0.68625	0.242388
AtBZR2	CruBZR2	0.057809	0.849051	0.0680866
AtMYB75	CruMYB75-1	0.117312	0.455855	0.257345
AtARF1	CruARF8	0.0144821	0.203144	0.0712897
AtARR4	CruARR3	0.175442	1.13128	0.155082
AtGAI	CruRGA-1	0.108867	0.997988	0.109086
AtRGL1	CruRGA-1	0.299439	2.34048	0.127939
AtBZR2	CruBZR7	0.36869	1.66398	0.221571
AtBZR1	CruBZR7	0.340076	NaN	NaN
AtRGA	CruGAI-1	0.114864	1.05459	0.108918
AtRGA	CruRGL1-1	0.301362	2.26477	0.133065
AtWRKY59	CruWRKY16	0.0728047	0.393042	0.185234
AtARR12	CruARR8	0.0430459	0.230356	0.186867
AtEIL1	CruEIL1-1	0.0334758	0.348656	0.0960139
AtARF10	CruARF10	0.034578	0.295697	0.116937
AtARF3	CruARF11	0.020611	0.218575	0.0942973
AtARR16	CruARR9	0.0637544	0.225834	0.282306
AtARR8	CruARR11	0.046343	0.366702	0.126378
AtARF11	CruARF12	0.0573142	0.287493	0.199359
AtRGA	CruRGA-1	0.0713748	0.497223	0.143547
AtARF11	CruARF14	0.192584	0.865779	0.222441
AtARR16	CruARR14	0.105909	0.592862	0.178641
AtARR8	CruARR15	0.18152	0.778264	0.233237
AtEIL1	CruEIL2-2	0.491222	1.70483	0.288136
AtARR12	CruARR19	0.241177	0.996251	0.242085
AtRGL2	CruRGL2-1	0.0540228	0.366635	0.147348
AtARR1	CruARR7	0.0226915	0.389363	0.0582784
AtEIN3	CruEIN3-1	0.0223535	0.343601	0.0650566
AtMYB21	CruMYB21-5	0.30986	1.60193	0.19343
AtARF18	CruARF12	0.182631	0.82738	0.220734
AtWRKY70	CruWRKY20	0.399377	1.19517	0.334159
AtARR5	CruARR13	0.0168377	0.359366	0.046854
AtBZR1	CruBZR6	0.0299228	0.290416	0.103034
AtARF18	CruARF14	0.0549696	0.234188	0.234724
AtARR20	CruARR16	0.155818	0.298207	0.522515
AtMYB21	CruMYB21-7	0.0136589	0.324545	0.0420863
AtRGL2	CruRGL3-1	0.191329	0.956636	0.200002
AtMYB21	CruMYB21-9	0.212166	1.14119	0.185916
AtARF18	CruARF17	0.366296	NaN	NaN
AtARR5	CruARR24	0.118782	0.905119	0.131233
AtBZR2	CruBZR1	0.479865	2.01027	0.238707
AtWRKY18	CruWRKY12	0.4364	NaN	NaN
AtBZR2	CruBZR2	0.451359	2.57465	0.175309
AtWRKY18	CruWRKY17	0.208716	1.21096	0.172356
AtARR10	CruARR8	0.218959	0.984913	0.222313
AtARF9	CruARF14	0.358489	NaN	NaN
AtBZR2	CruBZR6	0.36472	1.93213	0.188766
AtWRKY53	CruWRKY33	0.288949	0.941063	0.307045
AtWRKY53	CruWRKY39	0.0554313	0.345366	0.1605
AtARF9	CruARF17	0.0464713	0.237437	0.19572
AtARF16	CruARF16	0.0178334	0.32279	0.0552477
AtWRKY18	CruWRKY35	0.0550187	0.316461	0.173856
AtARR10	CruARR19	0.0805169	0.245714	0.327686
AtBZR2	CruBZR7	0.13494	0.424816	0.317644
AtMYC4	CruMYC4-1	0.0671381	0.350994	0.19128
AtBZR3	CruBZR8	0.0155971	0.208022	0.0749783
AtMYC4	CruMYC3-1	0.208525	1.05359	0.197919
AtRGL3	CruRGL2-1	0.172899	0.856947	0.201762
AtARR6	CruARR13	0.13466	0.840376	0.160238
AtMYB24	CruMYB21-7	0.190597	0.938523	0.203082
AtARR21	CruARR17	0.148211	0.403777	0.367062
AtRGL3	CruRGL3-1	0.0585363	0.377025	0.155258
AtARF7	CruARF15	0.0167368	0.216377	0.0773505
AtWRKY38	CruWRKY30	0.0810744	0.294106	0.275664
AtARR24	CruARR18	0.0590169	0.334036	0.176678
AtARR23	CruARR17	0.5	2.52281	0.198192
AtMYC3	CruMYC4-1	0.197973	1.06345	0.186161
AtARF8	CruARF19	0.0147485	0.230826	0.0638945
AtMYB24	CruMYB21-9	0.0697933	0.214758	0.324986
AtARR18	CruARR22	0.0661004	0.217376	0.304083
AtARF4	CruARF20	0.0289316	0.216222	0.133805
AtARR6	CruARR24	0.0336123	0.19861	0.169238
AtMYC3	CruMYC3-1	0.0304931	0.361606	0.084327
