# Supplementary material for: Genome-Wide Identification of Brassicaceae Hormone-Related Transcription Factors and Their Roles in Stress Adaptation and Plant Height Regulation in Allotetraploid Rapeseed
Source: Int J Mol Sci. 2022 Aug 6;23(15):8762. doi: 10.3390/ijms23158762 (PMC9369146; doi:10.3390/ijms23158762)
Supplement: Supplementary file 1 [file ijms-23-08762-s001.zip › Supplementary Table S4.xlsx]

## Sheet: TableS4-1
Supplemental Table S4. The genes interacting with rapeseed hormone-related TFs identified in traits-related modules.
Table S4-1 The genes interacting with rapeseed hormone-related TFs identified in "green" module.
fromNode	toNode	weight
BnaA01g00050D	BnaARR8	0.706967
BnaA01g00050D	BnaARR14	0.709331
BnaA01g00150D	BnaWRKY27	0.709386
BnaA01g00150D	BnaWRKY60	0.71967
BnaA01g00180D	BnaWRKY27	0.709712
BnaA01g00280D	BnaWRKY27	0.731456
BnaA01g00280D	BnaWRKY60	0.732026
BnaA01g00360D	BnaARF47	0.702747
BnaA01g00380D	BnaWRKY27	0.724777
BnaA01g00380D	BnaMYB75-11	0.705484
BnaA01g00400D	BnaWRKY27	0.707766
BnaA01g00410D	BnaWRKY60	0.700272
BnaA01g00420D	BnaBZR4	0.715904
BnaA01g00420D	BnaWRKY20	0.719303
BnaA01g00420D	BnaWRKY27	0.725717
BnaA01g00420D	BnaAREB2-6	0.714312
BnaA01g00420D	BnaARF47	0.703869
BnaA01g00420D	BnaARR67	0.721369
BnaA01g00420D	BnaWRKY60	0.728432
BnaA01g00420D	BnaMYB75-11	0.730855
BnaA01g00450D	BnaWRKY27	0.708889
BnaA01g00450D	BnaWRKY60	0.708347
BnaA01g00540D	BnaBZR4	0.716845
BnaA01g00540D	BnaWRKY20	0.715088
BnaA01g00540D	BnaWRKY27	0.71952
BnaA01g00540D	BnaWRKY60	0.717685
BnaA01g00540D	BnaMYB75-11	0.715687
BnaA01g00650D	BnaWRKY27	0.722751
BnaA01g00650D	BnaWRKY60	0.709932
BnaA01g00780D	BnaWRKY27	0.730806
BnaA01g00780D	BnaWRKY60	0.731598
BnaA01g00800D	BnaWRKY27	0.730321
BnaA01g00800D	BnaWRKY60	0.727741
BnaA01g00930D	BnaWRKY27	0.7207
BnaA01g00930D	BnaWRKY60	0.73113
BnaA01g01280D	BnaWRKY60	0.704756
BnaA01g01360D	BnaWRKY27	0.719984
BnaA01g01360D	BnaWRKY60	0.702381
BnaA01g01430D	BnaBZR4	0.724424
BnaA01g01430D	BnaWRKY20	0.727408
BnaA01g01430D	BnaWRKY27	0.716862
BnaA01g01430D	BnaAREB2-6	0.703861
BnaA01g01430D	BnaARF47	0.708635
BnaA01g01430D	BnaARR67	0.701405
BnaA01g01430D	BnaWRKY60	0.71312
BnaA01g01430D	BnaMYB75-11	0.725544
BnaA01g01600D	BnaWRKY27	0.716604
BnaA01g01600D	BnaWRKY60	0.7251
BnaA01g01980D	BnaWRKY60	0.707984
BnaA01g02160D	BnaWRKY27	0.71924
BnaA01g02160D	BnaWRKY56	0.704227
BnaA01g02160D	BnaWRKY60	0.714378
BnaA01g02270D	BnaWRKY27	0.713407
BnaA01g02270D	BnaWRKY56	0.709752
BnaA01g02340D	BnaWRKY60	0.703037
BnaA01g02370D	BnaBZR4	0.703343
BnaA01g02370D	BnaWRKY20	0.700801
BnaA01g02370D	BnaWRKY27	0.709784
BnaA01g02370D	BnaWRKY60	0.715706
BnaA01g02370D	BnaMYB75-11	0.716403
BnaA01g02440D	BnaWRKY27	0.716132
BnaA01g02440D	BnaWRKY60	0.721177
BnaA01g02440D	BnaMYB75-11	0.71437
BnaA01g02620D	BnaWRKY27	0.726524
BnaA01g02620D	BnaWRKY60	0.713669
BnaA01g02940D	BnaBZR4	0.727354
BnaA01g02940D	BnaWRKY20	0.728083
BnaA01g02940D	BnaWRKY27	0.726689
BnaA01g02940D	BnaARF47	0.705096
BnaA01g02940D	BnaWRKY60	0.728571
BnaA01g02940D	BnaMYB75-11	0.736319
BnaA01g02950D	BnaWRKY27	0.724407
BnaA01g02950D	BnaWRKY60	0.719224
BnaA01g03200D	BnaWRKY27	0.727903
BnaA01g03260D	BnaWRKY27	0.728702
BnaA01g03260D	BnaWRKY60	0.727481
BnaA01g03450D	BnaBZR4	0.703591
BnaA01g03450D	BnaWRKY20	0.702812
BnaA01g03450D	BnaWRKY27	0.710567
BnaA01g03450D	BnaWRKY60	0.714251
BnaA01g03450D	BnaMYB75-11	0.714993
BnaA01g03520D	BnaWRKY27	0.710448
BnaA01g03520D	BnaWRKY60	0.718343
BnaA01g03520D	BnaMYB75-11	0.701502
BnaA01g03840D	BnaWRKY27	0.705838
BnaA01g03860D	BnaWRKY27	0.729715
BnaA01g03860D	BnaWRKY60	0.733748
BnaA01g03860D	BnaMYB75-11	0.700192
BnaA01g04110D	BnaWRKY60	0.702178
BnaA01g04160D	BnaBZR4	0.723806
BnaA01g04160D	BnaWRKY20	0.726859
BnaA01g04160D	BnaWRKY27	0.727266
BnaA01g04160D	BnaAREB2-6	0.714998
BnaA01g04160D	BnaARF47	0.709779
BnaA01g04160D	BnaARR67	0.719625
BnaA01g04160D	BnaWRKY56	0.727537
BnaA01g04160D	BnaWRKY60	0.727855
BnaA01g04160D	BnaMYB75-11	0.733959
BnaA01g04420D	BnaWRKY27	0.726675
BnaA01g04420D	BnaWRKY60	0.735152
BnaA01g04440D	BnaWRKY60	0.703108
BnaA01g04450D	BnaBZR4	0.719223
BnaA01g04450D	BnaWRKY20	0.720101
BnaA01g04450D	BnaWRKY27	0.714604
BnaA01g04450D	BnaWRKY60	0.71297
BnaA01g04450D	BnaMYB75-11	0.723432
BnaA01g04620D	BnaARR50	0.700965
BnaA01g04750D	BnaWRKY27	0.701272
BnaA01g05080D	BnaWRKY27	0.729247
BnaA01g05080D	BnaWRKY56	0.721258
BnaA01g05080D	BnaWRKY60	0.717383
BnaA01g05670D	BnaWRKY20	0.703101
BnaA01g05670D	BnaWRKY27	0.719908
BnaA01g05670D	BnaAREB2-6	0.717991
BnaA01g05670D	BnaWRKY36	0.70374
BnaA01g05670D	BnaARF47	0.713009
BnaA01g05670D	BnaARR67	0.719648
BnaA01g05670D	BnaWRKY56	0.71939
BnaA01g05670D	BnaWRKY60	0.718189
BnaA01g05670D	BnaMYB75-11	0.711384
BnaA01g05760D	BnaWRKY27	0.7202
BnaA01g05840D	BnaBZR4	0.705383
BnaA01g05840D	BnaWRKY27	0.726785
BnaA01g05840D	BnaWRKY56	0.708552
BnaA01g05840D	BnaWRKY60	0.729887
BnaA01g06220D	BnaARR6	0.710111
BnaA01g06220D	BnaWRKY20	0.705494
BnaA01g06220D	BnaWRKY27	0.72186
BnaA01g06220D	BnaAREB2-6	0.722051
BnaA01g06220D	BnaWRKY36	0.706841
BnaA01g06220D	BnaARR50	0.700055
BnaA01g06220D	BnaARF47	0.719204
BnaA01g06220D	BnaARR67	0.72034
BnaA01g06220D	BnaWRKY56	0.722018
BnaA01g06220D	BnaWRKY60	0.718713
BnaA01g06220D	BnaMYB75-11	0.711684
BnaA01g06700D	BnaWRKY27	0.716786
BnaA01g06700D	BnaWRKY56	0.713826
BnaA01g06730D	BnaWRKY27	0.731221
BnaA01g06730D	BnaWRKY56	0.720096
BnaA01g06730D	BnaWRKY60	0.72437
BnaA01g06740D	BnaWRKY60	0.703376
BnaA01g06830D	BnaBZR4	0.731716
BnaA01g06830D	BnaWRKY20	0.730281
BnaA01g06830D	BnaWRKY27	0.719834
BnaA01g06830D	BnaARF47	0.701109
BnaA01g06830D	BnaWRKY60	0.716929
BnaA01g06830D	BnaMYB75-11	0.729306
BnaA01g07150D	BnaWRKY27	0.70517
BnaA01g07540D	BnaWRKY27	0.702578
BnaA01g07540D	BnaWRKY60	0.708119
BnaA01g08120D	BnaARF47	0.710278
BnaA01g08160D	BnaWRKY27	0.713142
BnaA01g08160D	BnaWRKY60	0.719253
BnaA01g08160D	BnaMYB75-11	0.70551
BnaA01g08240D	BnaBZR4	0.724187
BnaA01g08240D	BnaWRKY20	0.718016
BnaA01g08240D	BnaWRKY27	0.722822
BnaA01g08240D	BnaWRKY60	0.723011
BnaA01g08240D	BnaMYB75-11	0.720858
BnaA01g08260D	BnaBZR4	0.731923
BnaA01g08260D	BnaWRKY20	0.733635
BnaA01g08260D	BnaWRKY27	0.729439
BnaA01g08260D	BnaAREB2-6	0.715612
BnaA01g08260D	BnaARF47	0.712329
BnaA01g08260D	BnaARR67	0.71891
BnaA01g08260D	BnaWRKY56	0.730327
BnaA01g08260D	BnaWRKY60	0.729427
BnaA01g08260D	BnaMYB75-11	0.738614
BnaA01g08690D	BnaBZR4	0.731731
BnaA01g08690D	BnaWRKY20	0.729264
BnaA01g08690D	BnaWRKY27	0.719374
BnaA01g08690D	BnaARR67	0.701947
BnaA01g08690D	BnaWRKY56	0.718343
BnaA01g08690D	BnaWRKY60	0.718236
BnaA01g08690D	BnaMYB75-11	0.731427
BnaA01g09110D	BnaWRKY27	0.726209
BnaA01g09110D	BnaWRKY60	0.728101
BnaA01g09250D	BnaWRKY60	0.711117
BnaA01g09270D	BnaBZR4	0.706963
BnaA01g09270D	BnaWRKY27	0.727826
BnaA01g09380D	BnaWRKY27	0.7111
BnaA01g09380D	BnaWRKY60	0.707803
BnaA01g09550D	BnaWRKY27	0.728506
BnaA01g09550D	BnaWRKY56	0.710413
BnaA01g09550D	BnaWRKY60	0.73242
BnaA01g09640D	BnaBZR4	0.718968
BnaA01g09640D	BnaWRKY20	0.708892
BnaA01g09640D	BnaWRKY27	0.727639
BnaA01g09640D	BnaWRKY60	0.727211
BnaA01g09640D	BnaMYB75-11	0.708136
BnaA01g09770D	BnaWRKY27	0.717843
BnaA01g09770D	BnaWRKY60	0.718309
BnaA01g09770D	BnaMYB75-11	0.707292
BnaA01g09990D	BnaWRKY27	0.729233
BnaA01g09990D	BnaWRKY60	0.731733
BnaA01g09990D	BnaMYB75-11	0.702863
BnaA01g10370D	BnaWRKY27	0.72938
BnaA01g10370D	BnaMYB75-11	0.701329
BnaA01g10540D	BnaBZR4	0.716123
BnaA01g10540D	BnaWRKY27	0.720268
BnaA01g10540D	BnaWRKY60	0.72409
BnaA01g10540D	BnaMYB75-11	0.717754
BnaA01g10550D	BnaBZR4	0.706342
BnaA01g10550D	BnaWRKY27	0.710736
BnaA01g11130D	BnaWRKY27	0.721514
BnaA01g11130D	BnaWRKY56	0.700193
BnaA01g11130D	BnaWRKY60	0.731318
BnaA01g11190D	BnaBZR4	0.713674
BnaA01g11190D	BnaWRKY20	0.707593
BnaA01g11190D	BnaWRKY27	0.71777
BnaA01g11190D	BnaWRKY60	0.72214
BnaA01g11190D	BnaMYB75-11	0.718311
BnaA01g11250D	BnaWRKY27	0.708341
BnaA01g12230D	BnaWRKY27	0.717802
BnaA01g12230D	BnaWRKY60	0.707155
BnaA01g12350D	BnaWRKY27	0.719183
BnaA01g12350D	BnaWRKY60	0.708724
BnaA01g12390D	BnaWRKY27	0.719851
BnaA01g12390D	BnaWRKY60	0.715328
BnaA01g12700D	BnaBZR4	0.722553
BnaA01g12700D	BnaWRKY20	0.718929
BnaA01g12700D	BnaWRKY27	0.71755
BnaA01g12700D	BnaWRKY60	0.719035
BnaA01g12700D	BnaMYB75-11	0.725544
BnaA01g13430D	BnaWRKY27	0.707761
BnaA01g13430D	BnaWRKY60	0.707488
BnaA01g13430D	BnaMYB75-11	0.70144
BnaA01g13510D	BnaWRKY27	0.731066
BnaA01g13610D	BnaWRKY27	0.710427
BnaA01g13770D	BnaWRKY27	0.730077
BnaA01g13770D	BnaWRKY60	0.730639
BnaA01g14100D	BnaWRKY27	0.705273
BnaA01g14130D	BnaWRKY27	0.72183
BnaA01g14130D	BnaWRKY60	0.707673
BnaA01g14180D	BnaAREB2-6	0.700169
BnaA01g14270D	BnaBZR4	0.714622
BnaA01g14270D	BnaWRKY20	0.712362
BnaA01g14270D	BnaWRKY27	0.720638
BnaA01g14270D	BnaWRKY60	0.717145
BnaA01g14270D	BnaMYB75-11	0.709815
BnaA01g14290D	BnaARF47	0.700448
BnaA01g14400D	BnaBZR4	0.731832
BnaA01g14400D	BnaWRKY20	0.734778
BnaA01g14400D	BnaWRKY27	0.732526
BnaA01g14400D	BnaARF47	0.715862
BnaA01g14400D	BnaWRKY60	0.732482
BnaA01g14400D	BnaMYB75-11	0.740164
BnaA01g14470D	BnaBZR4	0.709599
BnaA01g14470D	BnaWRKY27	0.728615
BnaA01g14470D	BnaWRKY60	0.729095
BnaA01g14640D	BnaWRKY27	0.727433
BnaA01g14640D	BnaWRKY60	0.727695
BnaA01g14880D	BnaWRKY27	0.723335
BnaA01g14880D	BnaWRKY60	0.733087
BnaA01g14940D	BnaWRKY27	0.716278
BnaA01g14940D	BnaWRKY60	0.731068
BnaA01g15010D	BnaWRKY27	0.726761
BnaA01g15010D	BnaWRKY56	0.712972
BnaA01g15010D	BnaWRKY60	0.720805
BnaA01g15100D	BnaBZR4	0.723163
BnaA01g15100D	BnaWRKY20	0.718909
BnaA01g15100D	BnaWRKY27	0.718689
BnaA01g15100D	BnaWRKY60	0.720577
BnaA01g15100D	BnaMYB75-11	0.726076
BnaA01g15230D	BnaBZR4	0.712852
BnaA01g15230D	BnaWRKY20	0.713527
BnaA01g15230D	BnaWRKY27	0.720167
BnaA01g15230D	BnaWRKY60	0.712457
BnaA01g15230D	BnaMYB75-11	0.704033
BnaA01g15350D	BnaWRKY27	0.731059
BnaA01g15350D	BnaWRKY60	0.731596
BnaA01g15350D	BnaMYB75-11	0.700635
BnaA01g15490D	BnaBZR4	0.730379
BnaA01g15490D	BnaWRKY27	0.720884
BnaA01g15490D	BnaARF47	0.701199
BnaA01g15490D	BnaWRKY60	0.721539
BnaA01g15490D	BnaMYB75-11	0.733743
BnaA01g15620D	BnaWRKY27	0.724892
BnaA01g15640D	BnaBZR4	0.715474
BnaA01g15640D	BnaARR14	0.70053
BnaA01g15640D	BnaWRKY20	0.724905
BnaA01g15640D	BnaWRKY27	0.736556
BnaA01g15640D	BnaARF47	0.72246
BnaA01g15640D	BnaWRKY60	0.736851
BnaA01g15640D	BnaMYB75-11	0.734539
BnaA01g15780D	BnaWRKY27	0.705461
BnaA01g15960D	BnaMYB75-11	0.701721
BnaA01g16380D	BnaWRKY27	0.722806
BnaA01g16380D	BnaWRKY60	0.723704
BnaA01g16380D	BnaMYB75-11	0.709807
BnaA01g16600D	BnaWRKY27	0.73033
BnaA01g16600D	BnaWRKY60	0.727794
BnaA01g16700D	BnaARF47	0.708375
BnaA01g16890D	BnaWRKY27	0.710883
BnaA01g16890D	BnaWRKY60	0.720272
BnaA01g17040D	BnaWRKY27	0.729157
BnaA01g17040D	BnaWRKY56	0.716849
BnaA01g17040D	BnaWRKY60	0.721453
BnaA01g17450D	BnaWRKY27	0.703746
BnaA01g17450D	BnaWRKY60	0.70709
BnaA01g17990D	BnaWRKY27	0.725361
BnaA01g17990D	BnaWRKY60	0.730001
BnaA01g18410D	BnaWRKY27	0.70537
BnaA01g18470D	BnaBZR4	0.706213
BnaA01g18470D	BnaWRKY20	0.702556
BnaA01g18470D	BnaWRKY27	0.713195
BnaA01g18470D	BnaWRKY60	0.718114
BnaA01g18470D	BnaMYB75-11	0.715831
BnaA01g18740D	BnaWRKY27	0.719956
BnaA01g18740D	BnaWRKY60	0.726796
BnaA01g18840D	BnaBZR4	0.711892
BnaA01g18840D	BnaWRKY20	0.714083
BnaA01g18840D	BnaWRKY27	0.717931
BnaA01g18840D	BnaWRKY56	0.704163
BnaA01g18840D	BnaWRKY60	0.71011
BnaA01g18840D	BnaMYB75-11	0.705178
BnaA01g18870D	BnaBZR4	0.701103
BnaA01g18870D	BnaWRKY27	0.72615
BnaA01g18870D	BnaWRKY60	0.72833
BnaA01g19110D	BnaBZR4	0.708551
BnaA01g19110D	BnaWRKY27	0.723009
BnaA01g19110D	BnaWRKY60	0.720357
BnaA01g19110D	BnaMYB75-11	0.702304
BnaA01g19280D	BnaBZR4	0.71626
BnaA01g19280D	BnaWRKY20	0.70774
BnaA01g19280D	BnaWRKY27	0.72232
BnaA01g19280D	BnaWRKY60	0.725451
BnaA01g19280D	BnaMYB75-11	0.714927
BnaA01g19400D	BnaBZR4	0.722822
BnaA01g19400D	BnaWRKY27	0.715615
BnaA01g20040D	BnaARF47	0.714965
BnaA01g20430D	BnaWRKY27	0.718653
BnaA01g20430D	BnaWRKY60	0.722183
BnaA01g20460D	BnaBZR4	0.702066
BnaA01g20460D	BnaWRKY27	0.729972
BnaA01g20460D	BnaWRKY60	0.730104
BnaA01g20560D	BnaWRKY27	0.70464
BnaA01g21000D	BnaBZR4	0.71333
BnaA01g21000D	BnaWRKY27	0.720002
BnaA01g21000D	BnaWRKY60	0.712295
BnaA01g21000D	BnaMYB75-11	0.704595
BnaA01g21380D	BnaWRKY60	0.706533
BnaA01g21520D	BnaWRKY27	0.721777
BnaA01g21520D	BnaWRKY60	0.720356
BnaA01g21750D	BnaWRKY27	0.728793
BnaA01g21750D	BnaWRKY60	0.729567
BnaA01g21750D	BnaMYB75-11	0.705748
BnaA01g22250D	BnaWRKY27	0.703546
BnaA01g22460D	BnaWRKY27	0.707346
BnaA01g22460D	BnaWRKY60	0.701701
BnaA01g22500D	BnaWRKY27	0.701016
BnaA01g22670D	BnaBZR4	0.72556
BnaA01g22670D	BnaWRKY27	0.729446
BnaA01g22670D	BnaARF47	0.70663
BnaA01g22670D	BnaMYB75-11	0.737484
BnaA01g23510D	BnaWRKY27	0.714728
BnaA01g23510D	BnaWRKY60	0.721133
BnaA01g23510D	BnaMYB75-11	0.708167
BnaA01g23630D	BnaBZR4	0.70107
BnaA01g23630D	BnaWRKY27	0.718058
BnaA01g23630D	BnaWRKY60	0.708536
BnaA01g23840D	BnaBZR4	0.731604
BnaA01g23840D	BnaWRKY27	0.71939
BnaA01g23840D	BnaARF47	0.708275
BnaA01g24530D	BnaBZR4	0.701479
BnaA01g24530D	BnaWRKY27	0.726783
BnaA01g24530D	BnaWRKY60	0.720601
BnaA01g24550D	BnaWRKY27	0.706258
BnaA01g24550D	BnaWRKY60	0.717221
BnaA01g24870D	BnaWRKY27	0.704313
BnaA01g24870D	BnaARR67	0.704114
BnaA01g24870D	BnaWRKY60	0.709749
BnaA01g24870D	BnaMYB75-11	0.707453
BnaA01g24920D	BnaWRKY27	0.718208
BnaA01g24920D	BnaWRKY60	0.707821
BnaA01g24940D	BnaWRKY27	0.720466
BnaA01g24940D	BnaWRKY60	0.703635
BnaA01g25020D	BnaWRKY60	0.70003
BnaA01g25290D	BnaBZR4	0.709596
BnaA01g25290D	BnaWRKY20	0.705851
BnaA01g25290D	BnaWRKY27	0.720133
BnaA01g25290D	BnaWRKY56	0.702166
BnaA01g25290D	BnaWRKY60	0.72023
BnaA01g25290D	BnaMYB75-11	0.709752
BnaA01g25300D	BnaWRKY27	0.711056
BnaA01g25400D	BnaARR8	0.706287
BnaA01g25400D	BnaARR14	0.71063
BnaA01g25400D	BnaWRKY18	0.707937
BnaA01g25400D	BnaWRKY27	0.713516
BnaA01g25400D	BnaAREB2-6	0.715569
BnaA01g25400D	BnaWRKY36	0.713935
BnaA01g25400D	BnaARR50	0.700195
BnaA01g25400D	BnaARF47	0.700855
BnaA01g25400D	BnaARR67	0.720808
BnaA01g25400D	BnaWRKY56	0.710471
BnaA01g25400D	BnaWRKY60	0.715236
BnaA01g25400D	BnaMYB75-11	0.700107
BnaA01g25890D	BnaBZR4	0.731434
BnaA01g25890D	BnaWRKY20	0.730652
BnaA01g25890D	BnaWRKY27	0.723479
BnaA01g25890D	BnaARF47	0.70328
BnaA01g25890D	BnaWRKY60	0.724334
BnaA01g25890D	BnaMYB75-11	0.735871
BnaA01g26170D	BnaWRKY27	0.719006
BnaA01g26170D	BnaWRKY60	0.708644
BnaA01g26230D	BnaBZR4	0.722722
BnaA01g26230D	BnaWRKY20	0.722831
BnaA01g26230D	BnaWRKY27	0.715891
BnaA01g26230D	BnaWRKY60	0.714695
BnaA01g26230D	BnaMYB75-11	0.726116
BnaA01g26780D	BnaWRKY60	0.714207
BnaA01g26860D	BnaWRKY27	0.703225
BnaA01g27380D	BnaBZR4	0.731409
BnaA01g27380D	BnaWRKY20	0.726808
BnaA01g27380D	BnaWRKY27	0.721182
BnaA01g27380D	BnaWRKY60	0.721233
BnaA01g27380D	BnaMYB75-11	0.730042
BnaA01g27400D	BnaBZR4	0.731573
BnaA01g27400D	BnaWRKY20	0.727095
BnaA01g27400D	BnaWRKY27	0.721091
BnaA01g27400D	BnaWRKY60	0.721046
BnaA01g27400D	BnaMYB75-11	0.730185
BnaA01g27550D	BnaWRKY27	0.732817
BnaA01g27800D	BnaWRKY36	0.702092
BnaA01g27900D	BnaWRKY27	0.712174
BnaA01g28110D	BnaBZR4	0.727516
BnaA01g28110D	BnaWRKY20	0.720907
BnaA01g28110D	BnaWRKY27	0.724233
BnaA01g28110D	BnaWRKY60	0.723706
BnaA01g28110D	BnaMYB75-11	0.721898
BnaA01g28200D	BnaWRKY27	0.709035
BnaA01g28200D	BnaWRKY60	0.72593
BnaA01g28390D	BnaWRKY27	0.714023
BnaA01g28550D	BnaWRKY60	0.710566
BnaA01g28580D	BnaWRKY27	0.708151
BnaA01g28580D	BnaWRKY60	0.714903
BnaA01g28580D	BnaMYB75-11	0.707944
BnaA01g28900D	BnaWRKY27	0.729178
BnaA01g28900D	BnaWRKY60	0.733203
BnaA01g28980D	BnaBZR4	0.71275
BnaA01g28980D	BnaWRKY27	0.729619
BnaA01g28980D	BnaARF47	0.71148
BnaA01g28980D	BnaWRKY60	0.731274
BnaA01g28980D	BnaMYB75-11	0.730516
BnaA01g29270D	BnaBZR4	0.717293
BnaA01g29270D	BnaWRKY20	0.719118
BnaA01g29270D	BnaWRKY27	0.718126
BnaA01g29270D	BnaWRKY56	0.704781
BnaA01g29270D	BnaWRKY60	0.710847
BnaA01g29270D	BnaMYB75-11	0.71106
BnaA01g29410D	BnaBZR4	0.726547
BnaA01g29410D	BnaWRKY20	0.729845
BnaA01g29410D	BnaWRKY27	0.731716
BnaA01g29410D	BnaAREB2-6	0.719585
BnaA01g29410D	BnaARF47	0.713044
BnaA01g29410D	BnaARR67	0.72461
BnaA01g29410D	BnaWRKY56	0.731519
BnaA01g29410D	BnaWRKY60	0.732819
BnaA01g29410D	BnaMYB75-11	0.737993
BnaA01g29420D	BnaWRKY27	0.705369
BnaA01g29420D	BnaWRKY60	0.722714
BnaA01g29440D	BnaBZR4	0.731579
BnaA01g29440D	BnaWRKY27	0.718529
BnaA01g29520D	BnaWRKY27	0.723418
BnaA01g29520D	BnaMYB75-11	0.702951
BnaA01g29540D	BnaBZR4	0.710155
BnaA01g29540D	BnaWRKY20	0.714512
BnaA01g29540D	BnaWRKY27	0.723202
BnaA01g29540D	BnaAREB2-6	0.713219
BnaA01g29540D	BnaARF47	0.701137
BnaA01g29540D	BnaARR67	0.720388
BnaA01g29540D	BnaWRKY60	0.726328
BnaA01g29540D	BnaMYB75-11	0.727024
BnaA01g30320D	BnaBZR4	0.730122
BnaA01g30320D	BnaWRKY27	0.718626
BnaA01g30320D	BnaWRKY60	0.718821
BnaA01g30320D	BnaMYB75-11	0.73175
BnaA01g30390D	BnaBZR4	0.719509
BnaA01g30390D	BnaWRKY20	0.714522
BnaA01g30390D	BnaWRKY27	0.72015
BnaA01g30390D	BnaWRKY60	0.721831
BnaA01g30390D	BnaMYB75-11	0.72062
BnaA01g30460D	BnaWRKY27	0.730077
BnaA01g30460D	BnaWRKY60	0.729967
BnaA01g30630D	BnaWRKY27	0.730134
BnaA01g30630D	BnaWRKY60	0.728801
BnaA01g31010D	BnaWRKY27	0.724975
BnaA01g31010D	BnaWRKY60	0.715363
BnaA01g31960D	BnaWRKY27	0.730789
BnaA01g31960D	BnaMYB75-11	0.703784
BnaA01g32050D	BnaBZR4	0.706563
BnaA01g32050D	BnaWRKY20	0.706934
BnaA01g32050D	BnaWRKY27	0.720149
BnaA01g32050D	BnaWRKY60	0.713003
BnaA01g32150D	BnaWRKY60	0.707421
BnaA01g32150D	BnaMYB75-11	0.700914
BnaA01g32370D	BnaWRKY27	0.71918
BnaA01g32400D	BnaARR12	0.701823
BnaA01g32400D	BnaWRKY20	0.702926
BnaA01g32400D	BnaWRKY27	0.716201
BnaA01g32400D	BnaWRKY56	0.703361
BnaA01g32400D	BnaWRKY60	0.706527
BnaA01g32660D	BnaWRKY27	0.702243
BnaA01g32660D	BnaMYB75-11	0.7029
BnaA01g32690D	BnaWRKY27	0.725595
BnaA01g32690D	BnaWRKY56	0.705709
BnaA01g32690D	BnaWRKY60	0.73354
BnaA01g32900D	BnaARR67	0.704915
BnaA01g32900D	BnaWRKY60	0.70046
BnaA01g33230D	BnaWRKY27	0.723424
BnaA01g33230D	BnaWRKY60	0.725991
BnaA01g33230D	BnaMYB75-11	0.707648
BnaA01g33250D	BnaBZR4	0.725347
BnaA01g33250D	BnaWRKY20	0.717996
BnaA01g33250D	BnaWRKY27	0.724845
BnaA01g33250D	BnaWRKY60	0.724695
BnaA01g33250D	BnaMYB75-11	0.719233
BnaA01g33350D	BnaWRKY27	0.720781
BnaA01g33350D	BnaWRKY60	0.719471
BnaA01g33350D	BnaMYB75-11	0.707334
BnaA01g33580D	BnaWRKY27	0.728435
BnaA01g33580D	BnaWRKY60	0.729302
BnaA01g33870D	BnaWRKY27	0.706224
BnaA01g34060D	BnaARR8	0.702496
BnaA01g34060D	BnaARR14	0.706424
BnaA01g34060D	BnaWRKY27	0.710427
BnaA01g34060D	BnaARF47	0.701767
BnaA01g34060D	BnaWRKY60	0.71059
BnaA01g34410D	BnaARF47	0.706109
BnaA01g34540D	BnaWRKY60	0.714518
BnaA01g34610D	BnaWRKY27	0.706343
BnaA01g34610D	BnaWRKY60	0.714881
BnaA01g34880D	BnaWRKY27	0.713994
BnaA01g34880D	BnaWRKY56	0.702737
BnaA01g34880D	BnaWRKY60	0.701465
BnaA01g35060D	BnaWRKY27	0.706756
BnaA01g35060D	BnaWRKY60	0.715802
BnaA01g35060D	BnaMYB75-11	0.704341
BnaA01g35340D	BnaWRKY27	0.715584
BnaA01g35340D	BnaWRKY60	0.701261
BnaA01g35430D	BnaWRKY27	0.714309
BnaA01g35710D	BnaWRKY27	0.713093
BnaA01g36120D	BnaWRKY27	0.722297
BnaA01g36120D	BnaWRKY60	0.711374
BnaA01g36120D	BnaMYB75-11	0.700669
BnaA01g36310D	BnaBZR4	0.726035
BnaA01g36310D	BnaWRKY20	0.720805
BnaA01g36310D	BnaWRKY27	0.719528
BnaA01g36310D	BnaWRKY60	0.721653
BnaA01g36310D	BnaMYB75-11	0.727883
BnaA01g37050D	BnaBZR4	0.711482
BnaA01g37050D	BnaWRKY27	0.710847
BnaA01g37050D	BnaARF47	0.7071
BnaA01g37050D	BnaWRKY60	0.703645
BnaA01g37050D	BnaMYB75-11	0.712118
BnaA01g37100D	BnaWRKY60	0.70142
BnaA01g37100D	BnaMYB75-11	0.703597
BnaA01g37220D	BnaWRKY20	0.709101
BnaA01g37220D	BnaWRKY27	0.71595
BnaA01g37220D	BnaARF47	0.714398
BnaA01g37220D	BnaWRKY60	0.711641
BnaA01g37220D	BnaMYB75-11	0.711095
BnaA02g00100D	BnaBZR4	0.703857
BnaA02g00100D	BnaWRKY27	0.72971
BnaA02g00100D	BnaWRKY60	0.729657
BnaA02g00190D	BnaBZR4	0.72903
BnaA02g00190D	BnaWRKY20	0.728718
BnaA02g00190D	BnaWRKY27	0.71965
BnaA02g00190D	BnaARF47	0.702456
BnaA02g00190D	BnaWRKY60	0.719246
BnaA02g00190D	BnaMYB75-11	0.731658
BnaA02g00360D	BnaBZR4	0.716417
BnaA02g00360D	BnaWRKY27	0.718979
BnaA02g00360D	BnaMYB75-11	0.711298
BnaA02g00400D	BnaWRKY27	0.704062
BnaA02g00400D	BnaWRKY60	0.723522
BnaA02g00480D	BnaWRKY27	0.709298
BnaA02g00480D	BnaWRKY60	0.716274
BnaA02g00520D	BnaWRKY27	0.704057
BnaA02g01600D	BnaBZR4	0.717094
BnaA02g01600D	BnaWRKY20	0.721085
BnaA02g01600D	BnaWRKY27	0.722284
BnaA02g01600D	BnaARF47	0.705141
BnaA02g01600D	BnaWRKY60	0.722903
BnaA02g01600D	BnaMYB75-11	0.72814
BnaA02g01680D	BnaARF47	0.705271
BnaA02g01690D	BnaWRKY27	0.707411
BnaA02g01690D	BnaWRKY60	0.711375
BnaA02g01690D	BnaMYB75-11	0.704908
BnaA02g01820D	BnaWRKY27	0.732303
BnaA02g01820D	BnaWRKY60	0.726647
BnaA02g02020D	BnaBZR4	0.730072
BnaA02g02020D	BnaWRKY20	0.726678
BnaA02g02020D	BnaWRKY27	0.722482
BnaA02g02020D	BnaWRKY60	0.719471
BnaA02g02020D	BnaMYB75-11	0.724411
BnaA02g02100D	BnaWRKY27	0.703774
BnaA02g02290D	BnaBZR4	0.731648
BnaA02g02290D	BnaWRKY20	0.728447
BnaA02g02290D	BnaWRKY27	0.718831
BnaA02g02290D	BnaARR67	0.704737
BnaA02g02290D	BnaWRKY56	0.718741
BnaA02g02290D	BnaWRKY60	0.719229
BnaA02g02290D	BnaMYB75-11	0.733217
BnaA02g02350D	BnaWRKY27	0.704849
BnaA02g02350D	BnaARR67	0.700798
BnaA02g02350D	BnaWRKY56	0.700568
BnaA02g02350D	BnaWRKY60	0.709576
BnaA02g02350D	BnaMYB75-11	0.71077
BnaA02g02520D	BnaWRKY27	0.718768
BnaA02g02520D	BnaWRKY60	0.708123
BnaA02g02610D	BnaWRKY27	0.700632
BnaA02g02610D	BnaWRKY60	0.709946
BnaA02g02940D	BnaWRKY27	0.734962
BnaA02g02940D	BnaARF47	0.720762
BnaA02g03070D	BnaWRKY27	0.72719
BnaA02g03070D	BnaWRKY60	0.71829
BnaA02g03180D	BnaWRKY27	0.724349
BnaA02g03180D	BnaWRKY56	0.712716
BnaA02g03180D	BnaWRKY60	0.714203
BnaA02g03400D	BnaARR8	0.708284
BnaA02g03400D	BnaARR14	0.709447
BnaA02g03400D	BnaWRKY18	0.708536
BnaA02g03400D	BnaAREB2-6	0.702382
BnaA02g03400D	BnaWRKY36	0.711758
BnaA02g03400D	BnaARR50	0.705448
BnaA02g03400D	BnaARR67	0.705516
BnaA02g03450D	BnaBZR4	0.720667
BnaA02g03450D	BnaWRKY20	0.716207
BnaA02g03450D	BnaWRKY27	0.721423
BnaA02g03450D	BnaWRKY60	0.720576
BnaA02g03450D	BnaMYB75-11	0.718073
BnaA02g03720D	BnaWRKY27	0.716086
BnaA02g03720D	BnaWRKY60	0.702551
BnaA02g03760D	BnaARF47	0.701702
BnaA02g04090D	BnaBZR4	0.715918
BnaA02g04090D	BnaWRKY27	0.732684
BnaA02g04090D	BnaARF47	0.718563
BnaA02g04090D	BnaMYB75-11	0.732575
BnaA02g04180D	BnaBZR4	0.706329
BnaA02g04180D	BnaWRKY20	0.715975
BnaA02g04180D	BnaWRKY27	0.726983
BnaA02g04180D	BnaARF47	0.715184
BnaA02g04180D	BnaWRKY60	0.726424
BnaA02g04180D	BnaMYB75-11	0.724411
BnaA02g04210D	BnaWRKY27	0.709056
BnaA02g04260D	BnaWRKY27	0.705854
BnaA02g04260D	BnaMYB75-11	0.702976
BnaA02g04350D	BnaWRKY27	0.715128
BnaA02g04630D	BnaWRKY27	0.710603
BnaA02g04790D	BnaWRKY27	0.725971
BnaA02g04790D	BnaWRKY60	0.712579
BnaA02g04870D	BnaWRKY27	0.729101
BnaA02g04870D	BnaWRKY56	0.712356
BnaA02g04870D	BnaWRKY60	0.732843
BnaA02g04960D	BnaBZR4	0.727887
BnaA02g04960D	BnaWRKY27	0.722966
BnaA02g04990D	BnaBZR4	0.731873
BnaA02g04990D	BnaWRKY20	0.730681
BnaA02g04990D	BnaWRKY27	0.723525
BnaA02g04990D	BnaAREB2-6	0.707178
BnaA02g04990D	BnaARF47	0.7029
BnaA02g04990D	BnaARR67	0.712046
BnaA02g04990D	BnaWRKY60	0.724545
BnaA02g04990D	BnaMYB75-11	0.736217
BnaA02g05110D	BnaBZR4	0.701669
BnaA02g05110D	BnaWRKY20	0.702013
BnaA02g05110D	BnaWRKY27	0.719523
BnaA02g05110D	BnaWRKY60	0.71254
BnaA02g05150D	BnaWRKY27	0.728497
BnaA02g05150D	BnaWRKY60	0.729441
BnaA02g05150D	BnaMYB75-11	0.707225
BnaA02g05310D	BnaBZR4	0.719233
BnaA02g05310D	BnaWRKY27	0.717638
BnaA02g05320D	BnaWRKY36	0.701583
BnaA02g05320D	BnaARR50	0.705233
BnaA02g05360D	BnaWRKY27	0.729425
BnaA02g05360D	BnaWRKY60	0.719607
BnaA02g05420D	BnaWRKY27	0.701039
BnaA02g05420D	BnaARF47	0.700688
BnaA02g05770D	BnaWRKY27	0.703666
BnaA02g05840D	BnaWRKY27	0.726737
BnaA02g05940D	BnaBZR4	0.703193
BnaA02g05940D	BnaWRKY27	0.721864
BnaA02g05940D	BnaWRKY60	0.725895
BnaA02g05940D	BnaMYB75-11	0.703026
BnaA02g06340D	BnaWRKY27	0.720523
BnaA02g06340D	BnaWRKY56	0.705389
BnaA02g06340D	BnaWRKY60	0.716608
BnaA02g06420D	BnaWRKY27	0.705145
BnaA02g06420D	BnaARF47	0.708404
BnaA02g07170D	BnaWRKY27	0.725558
BnaA02g07170D	BnaWRKY60	0.732077
BnaA02g07230D	BnaWRKY27	0.720149
BnaA02g07230D	BnaWRKY60	0.712139
BnaA02g07620D	BnaWRKY27	0.72748
BnaA02g07620D	BnaWRKY56	0.708872
BnaA02g07620D	BnaWRKY60	0.734351
BnaA02g07730D	BnaWRKY27	0.730554
BnaA02g07840D	BnaBZR4	0.704916
BnaA02g07840D	BnaWRKY27	0.728657
BnaA02g07840D	BnaWRKY60	0.73022
BnaA02g07980D	BnaWRKY27	0.718549
BnaA02g07980D	BnaWRKY60	0.732276
BnaA02g08040D	BnaWRKY27	0.716713
BnaA02g08090D	BnaBZR4	0.731572
BnaA02g08090D	BnaARR12	0.709996
BnaA02g08090D	BnaWRKY20	0.734344
BnaA02g08090D	BnaWRKY27	0.727499
BnaA02g08090D	BnaAREB2-6	0.714221
BnaA02g08090D	BnaARF47	0.715334
BnaA02g08090D	BnaARR67	0.715078
BnaA02g08090D	BnaWRKY56	0.729411
BnaA02g08090D	BnaWRKY60	0.725487
BnaA02g08090D	BnaMYB75-11	0.735867
BnaA02g08150D	BnaWRKY27	0.726571
BnaA02g08150D	BnaWRKY60	0.719949
BnaA02g08170D	BnaBZR4	0.717871
BnaA02g08170D	BnaWRKY27	0.722251
BnaA02g08170D	BnaWRKY60	0.724643
BnaA02g08170D	BnaMYB75-11	0.716173
BnaA02g08300D	BnaBZR4	0.702823
BnaA02g08300D	BnaWRKY27	0.715626
BnaA02g08300D	BnaWRKY60	0.721743
BnaA02g08300D	BnaMYB75-11	0.709921
BnaA02g08890D	BnaWRKY27	0.71705
BnaA02g08890D	BnaWRKY60	0.724182
BnaA02g09180D	BnaWRKY27	0.716691
BnaA02g09180D	BnaWRKY60	0.722649
BnaA02g09180D	BnaMYB75-11	0.717952
BnaA02g09190D	BnaWRKY27	0.712528
BnaA02g09230D	BnaWRKY27	0.707582
BnaA02g09460D	BnaWRKY27	0.711373
BnaA02g09460D	BnaWRKY60	0.718499
BnaA02g09460D	BnaMYB75-11	0.707298
BnaA02g09600D	BnaWRKY27	0.721659
BnaA02g09600D	BnaWRKY56	0.70153
BnaA02g09600D	BnaWRKY60	0.72779
BnaA02g09680D	BnaWRKY27	0.728447
BnaA02g10190D	BnaWRKY27	0.71041
BnaA02g10190D	BnaWRKY60	0.715379
BnaA02g10220D	BnaWRKY27	0.722585
BnaA02g10220D	BnaWRKY56	0.702729
BnaA02g10220D	BnaWRKY60	0.727992
BnaA02g10260D	BnaWRKY27	0.715048
BnaA02g10260D	BnaWRKY60	0.729274
BnaA02g10410D	BnaWRKY27	0.723349
BnaA02g10410D	BnaWRKY60	0.733397
BnaA02g10640D	BnaWRKY27	0.715183
BnaA02g10640D	BnaWRKY60	0.707985
BnaA02g10690D	BnaWRKY27	0.72715
BnaA02g10820D	BnaWRKY60	0.70384
BnaA02g10850D	BnaWRKY20	0.703881
BnaA02g10850D	BnaWRKY27	0.718883
BnaA02g10850D	BnaWRKY60	0.722846
BnaA02g10850D	BnaMYB75-11	0.719228
BnaA02g11080D	BnaWRKY27	0.727953
BnaA02g11080D	BnaWRKY60	0.732569
BnaA02g11230D	BnaWRKY60	0.706158
BnaA02g11620D	BnaWRKY27	0.700177
BnaA02g11620D	BnaWRKY60	0.705941
BnaA02g11760D	BnaWRKY27	0.705881
BnaA02g11760D	BnaWRKY56	0.705895
BnaA02g11840D	BnaWRKY27	0.727222
BnaA02g11840D	BnaWRKY60	0.726938
BnaA02g11840D	BnaMYB75-11	0.708057
BnaA02g11950D	BnaWRKY27	0.730231
BnaA02g11950D	BnaWRKY60	0.73367
BnaA02g11950D	BnaMYB75-11	0.70105
BnaA02g12020D	BnaBZR4	0.720461
BnaA02g12020D	BnaWRKY27	0.723181
BnaA02g12020D	BnaMYB75-11	0.717504
BnaA02g12160D	BnaBZR4	0.726815
BnaA02g12160D	BnaWRKY20	0.725141
BnaA02g12160D	BnaWRKY27	0.720922
BnaA02g12160D	BnaWRKY56	0.710419
BnaA02g12160D	BnaWRKY60	0.716778
BnaA02g12160D	BnaMYB75-11	0.721667
BnaA02g12320D	BnaARR8	0.700494
BnaA02g12320D	BnaARR14	0.707538
BnaA02g12320D	BnaWRKY18	0.703059
BnaA02g12320D	BnaWRKY27	0.721994
BnaA02g12320D	BnaAREB2-6	0.719344
BnaA02g12320D	BnaWRKY36	0.710742
BnaA02g12320D	BnaARF47	0.702983
BnaA02g12320D	BnaARR67	0.726489
BnaA02g12320D	BnaWRKY60	0.725325
BnaA02g12320D	BnaMYB75-11	0.714725
BnaA02g12570D	BnaWRKY27	0.715465
BnaA02g12570D	BnaWRKY60	0.713766
BnaA02g13070D	BnaBZR4	0.713703
BnaA02g13070D	BnaWRKY20	0.715158
BnaA02g13070D	BnaWRKY27	0.718551
BnaA02g13070D	BnaWRKY56	0.704613
BnaA02g13070D	BnaWRKY60	0.711083
BnaA02g13070D	BnaMYB75-11	0.706721
BnaA02g13150D	BnaWRKY20	0.709616
BnaA02g13150D	BnaWRKY27	0.721237
BnaA02g13150D	BnaARF47	0.71637
BnaA02g13150D	BnaWRKY60	0.718393
BnaA02g13150D	BnaMYB75-11	0.714956
BnaA02g13180D	BnaWRKY27	0.719328
BnaA02g13320D	BnaBZR4	0.71967
BnaA02g13320D	BnaWRKY20	0.720851
BnaA02g13320D	BnaWRKY27	0.725359
BnaA02g13320D	BnaWRKY60	0.729423
BnaA02g13320D	BnaMYB75-11	0.733536
BnaA02g13390D	BnaBZR4	0.72348
BnaA02g13390D	BnaWRKY20	0.71611
BnaA02g13390D	BnaWRKY27	0.723614
BnaA02g13390D	BnaWRKY60	0.724711
BnaA02g13390D	BnaMYB75-11	0.719837
BnaA02g14400D	BnaWRKY27	0.711294
BnaA02g14400D	BnaWRKY60	0.725583
BnaA02g14990D	BnaWRKY27	0.728111
BnaA02g14990D	BnaWRKY60	0.73461
BnaA02g14990D	BnaMYB75-11	0.700841
BnaA02g15150D	BnaWRKY20	0.705955
BnaA02g15150D	BnaWRKY27	0.712235
BnaA02g15150D	BnaAREB2-6	0.706342
BnaA02g15150D	BnaARF47	0.704869
BnaA02g15150D	BnaARR67	0.705232
BnaA02g15150D	BnaWRKY56	0.713218
BnaA02g15150D	BnaWRKY60	0.709673
BnaA02g15150D	BnaMYB75-11	0.710298
BnaA02g15200D	BnaWRKY27	0.719367
BnaA02g15200D	BnaWRKY60	0.704749
BnaA02g15240D	BnaBZR4	0.714952
BnaA02g15240D	BnaWRKY20	0.708442
BnaA02g15240D	BnaWRKY27	0.717991
BnaA02g15240D	BnaWRKY60	0.72247
BnaA02g15240D	BnaMYB75-11	0.719161
BnaA02g15390D	BnaBZR4	0.701946
BnaA02g15390D	BnaWRKY27	0.710526
BnaA02g15390D	BnaWRKY60	0.715397
BnaA02g15390D	BnaMYB75-11	0.713435
BnaA02g15620D	BnaWRKY27	0.720577
BnaA02g15960D	BnaWRKY27	0.713496
BnaA02g15960D	BnaWRKY60	0.721045
BnaA02g16570D	BnaWRKY27	0.719716
BnaA02g16680D	BnaBZR4	0.706227
BnaA02g16680D	BnaWRKY20	0.71668
BnaA02g16680D	BnaWRKY27	0.718155
BnaA02g16680D	BnaAREB2-6	0.712048
BnaA02g16680D	BnaARF47	0.717212
BnaA02g16680D	BnaARR67	0.708756
BnaA02g16680D	BnaWRKY60	0.712963
BnaA02g16680D	BnaMYB75-11	0.716295
BnaA02g16870D	BnaBZR4	0.708892
BnaA02g16870D	BnaWRKY27	0.724368
BnaA02g16970D	BnaBZR4	0.7291
BnaA02g16970D	BnaWRKY20	0.724722
BnaA02g16970D	BnaWRKY27	0.72118
BnaA02g16970D	BnaWRKY60	0.720971
BnaA02g16970D	BnaMYB75-11	0.727578
BnaA02g17040D	BnaWRKY27	0.702398
BnaA02g17230D	BnaBZR4	0.714796
BnaA02g17230D	BnaWRKY20	0.703893
BnaA02g17230D	BnaWRKY27	0.728545
BnaA02g17230D	BnaWRKY60	0.727844
BnaA02g17230D	BnaMYB75-11	0.702049
BnaA02g17390D	BnaBZR4	0.721831
BnaA02g17390D	BnaWRKY27	0.732126
BnaA02g17390D	BnaARF47	0.718921
BnaA02g17390D	BnaWRKY60	0.731438
BnaA02g17390D	BnaMYB75-11	0.734596
BnaA02g17730D	BnaWRKY27	0.725476
BnaA02g17730D	BnaWRKY56	0.710141
BnaA02g17730D	BnaWRKY60	0.722498
BnaA02g18450D	BnaBZR4	0.714199
BnaA02g18450D	BnaWRKY20	0.713066
BnaA02g18450D	BnaWRKY27	0.722086
BnaA02g18450D	BnaWRKY60	0.714928
BnaA02g18450D	BnaMYB75-11	0.703706
BnaA02g18700D	BnaWRKY27	0.713759
BnaA02g18780D	BnaWRKY27	0.723669
BnaA02g18780D	BnaWRKY60	0.72634
BnaA02g19260D	BnaWRKY27	0.723616
BnaA02g19300D	BnaWRKY27	0.722232
BnaA02g19300D	BnaWRKY60	0.728359
BnaA02g19440D	BnaWRKY27	0.721115
BnaA02g19770D	BnaWRKY27	0.723128
BnaA02g19860D	BnaWRKY27	0.710564
BnaA02g19860D	BnaWRKY60	0.70294
BnaA02g19950D	BnaWRKY60	0.708508
BnaA02g20140D	BnaWRKY27	0.731948
BnaA02g20140D	BnaWRKY60	0.729803
BnaA02g20170D	BnaBZR4	0.724017
BnaA02g20170D	BnaWRKY20	0.721375
BnaA02g20170D	BnaWRKY27	0.716174
BnaA02g20170D	BnaWRKY60	0.71926
BnaA02g20170D	BnaMYB75-11	0.730121
BnaA02g20180D	BnaWRKY27	0.717313
BnaA02g20180D	BnaWRKY60	0.728757
BnaA02g20180D	BnaMYB75-11	0.701494
BnaA02g20230D	BnaWRKY27	0.729376
BnaA02g20230D	BnaWRKY60	0.732265
BnaA02g20240D	BnaWRKY27	0.724885
BnaA02g20240D	BnaWRKY60	0.714687
BnaA02g20310D	BnaWRKY27	0.704171
BnaA02g20410D	BnaBZR4	0.73033
BnaA02g20410D	BnaWRKY27	0.724932
BnaA02g20410D	BnaARF47	0.703604
BnaA02g20510D	BnaWRKY27	0.711016
BnaA02g20520D	BnaWRKY27	0.705698
BnaA02g20520D	BnaWRKY60	0.718455
BnaA02g20760D	BnaWRKY27	0.72453
BnaA02g20760D	BnaMYB75-11	0.701802
BnaA02g21070D	BnaWRKY27	0.722673
BnaA02g21070D	BnaWRKY60	0.709621
BnaA02g21750D	BnaBZR4	0.720888
BnaA02g21750D	BnaWRKY20	0.716629
BnaA02g21750D	BnaWRKY27	0.716429
BnaA02g21750D	BnaWRKY60	0.719807
BnaA02g21750D	BnaMYB75-11	0.726552
BnaA02g22320D	BnaBZR4	0.708889
BnaA02g22320D	BnaWRKY27	0.727915
BnaA02g22320D	BnaWRKY60	0.729183
BnaA02g22550D	BnaBZR4	0.713526
BnaA02g22550D	BnaWRKY20	0.703442
BnaA02g22550D	BnaWRKY27	0.726169
BnaA02g22550D	BnaWRKY60	0.727832
BnaA02g22550D	BnaMYB75-11	0.706388
BnaA02g22690D	BnaBZR4	0.721039
BnaA02g22690D	BnaWRKY27	0.717198
BnaA02g23330D	BnaARR67	0.703557
BnaA02g23340D	BnaWRKY27	0.70976
BnaA02g23500D	BnaBZR4	0.71912
BnaA02g23500D	BnaWRKY20	0.710595
BnaA02g23500D	BnaWRKY27	0.723184
BnaA02g23500D	BnaWRKY60	0.72583
BnaA02g23500D	BnaMYB75-11	0.716547
BnaA02g23650D	BnaWRKY27	0.700733
BnaA02g23650D	BnaWRKY60	0.705863
BnaA02g23660D	BnaWRKY27	0.730641
BnaA02g23660D	BnaWRKY60	0.731231
BnaA02g23880D	BnaWRKY27	0.715216
BnaA02g23880D	BnaWRKY60	0.725727
BnaA02g23880D	BnaMYB75-11	0.704687
BnaA02g24150D	BnaBZR4	0.703754
BnaA02g24150D	BnaWRKY20	0.709231
BnaA02g24150D	BnaWRKY27	0.723902
BnaA02g24150D	BnaWRKY60	0.728662
BnaA02g24150D	BnaMYB75-11	0.72544
BnaA02g24170D	BnaBZR4	0.730539
BnaA02g24170D	BnaWRKY20	0.726933
BnaA02g24170D	BnaWRKY27	0.720348
BnaA02g24170D	BnaWRKY60	0.720044
BnaA02g24170D	BnaMYB75-11	0.730011
BnaA02g24900D	BnaWRKY60	0.71925
BnaA02g25020D	BnaARF47	0.703429
BnaA02g25420D	BnaWRKY27	0.715985
BnaA02g25490D	BnaWRKY27	0.730761
BnaA02g25810D	BnaBZR4	0.709656
BnaA02g25810D	BnaWRKY27	0.715395
BnaA02g26210D	BnaWRKY27	0.710886
BnaA02g26940D	BnaWRKY60	0.70048
BnaA02g26990D	BnaBZR4	0.717878
BnaA02g26990D	BnaWRKY20	0.708252
BnaA02g26990D	BnaWRKY27	0.727077
BnaA02g26990D	BnaWRKY60	0.726848
BnaA02g26990D	BnaMYB75-11	0.708364
BnaA02g27010D	BnaWRKY27	0.708009
BnaA02g27140D	BnaBZR4	0.720811
BnaA02g27140D	BnaWRKY20	0.723103
BnaA02g27140D	BnaWRKY27	0.71704
BnaA02g27140D	BnaARF47	0.702416
BnaA02g27140D	BnaWRKY60	0.71039
BnaA02g27140D	BnaMYB75-11	0.716486
BnaA02g27160D	BnaBZR4	0.726633
BnaA02g27160D	BnaWRKY27	0.717551
BnaA02g27160D	BnaWRKY60	0.71779
BnaA02g27160D	BnaMYB75-11	0.729511
BnaA02g27520D	BnaWRKY27	0.709315
BnaA02g27520D	BnaWRKY60	0.726863
BnaA02g27890D	BnaWRKY27	0.724228
BnaA02g27920D	BnaARR14	0.701623
BnaA02g27920D	BnaARF47	0.70802
BnaA02g28150D	BnaBZR4	0.731074
BnaA02g28150D	BnaWRKY27	0.721346
BnaA02g28150D	BnaARF47	0.701452
BnaA02g28150D	BnaWRKY60	0.722047
BnaA02g28150D	BnaMYB75-11	0.734366
BnaA02g28200D	BnaWRKY27	0.706889
BnaA02g28260D	BnaWRKY27	0.706005
BnaA02g28260D	BnaMYB75-11	0.70158
BnaA02g28550D	BnaWRKY27	0.728083
BnaA02g28550D	BnaWRKY60	0.723563
BnaA02g28660D	BnaARF47	0.72041
BnaA02g28680D	BnaARF47	0.700532
BnaA02g28950D	BnaWRKY27	0.706778
BnaA02g28950D	BnaWRKY60	0.720872
BnaA02g29010D	BnaARF47	0.723359
BnaA02g29070D	BnaARR8	0.704249
BnaA02g29070D	BnaARR14	0.708547
BnaA02g29070D	BnaWRKY27	0.715561
BnaA02g29070D	BnaARF47	0.706034
BnaA02g29070D	BnaWRKY60	0.715851
BnaA02g29070D	BnaMYB75-11	0.702197
BnaA02g29080D	BnaBZR4	0.714002
BnaA02g29080D	BnaWRKY20	0.720767
BnaA02g29080D	BnaWRKY27	0.73075
BnaA02g29080D	BnaAREB2-6	0.722106
BnaA02g29080D	BnaARF47	0.71213
BnaA02g29080D	BnaARR67	0.727715
BnaA02g29080D	BnaWRKY56	0.729447
BnaA02g29080D	BnaWRKY60	0.732552
BnaA02g29080D	BnaMYB75-11	0.731872
BnaA02g29820D	BnaAREB2-6	0.702156
BnaA02g29820D	BnaARR67	0.701659
BnaA02g29950D	BnaBZR4	0.723683
BnaA02g29950D	BnaWRKY20	0.720871
BnaA02g29950D	BnaWRKY27	0.716946
BnaA02g29950D	BnaWRKY60	0.718262
BnaA02g29950D	BnaMYB75-11	0.727341
BnaA02g30070D	BnaWRKY27	0.723821
BnaA02g30070D	BnaWRKY60	0.711381
BnaA02g30290D	BnaWRKY27	0.71983
BnaA02g30290D	BnaWRKY56	0.70431
BnaA02g30290D	BnaWRKY60	0.715301
BnaA02g30430D	BnaBZR4	0.716134
BnaA02g30430D	BnaWRKY20	0.720298
BnaA02g30430D	BnaWRKY27	0.721559
BnaA02g30430D	BnaAREB2-6	0.710638
BnaA02g30430D	BnaARF47	0.704755
BnaA02g30430D	BnaARR67	0.71366
BnaA02g30430D	BnaWRKY56	0.72162
BnaA02g30430D	BnaWRKY60	0.722052
BnaA02g30430D	BnaMYB75-11	0.72719
BnaA02g30910D	BnaWRKY27	0.709405
BnaA02g31320D	BnaWRKY60	0.706483
BnaA02g31320D	BnaMYB75-11	0.702939
BnaA02g31570D	BnaWRKY27	0.730295
BnaA02g31570D	BnaWRKY60	0.733467
BnaA02g31590D	BnaBZR4	0.709386
BnaA02g31590D	BnaWRKY20	0.7184
BnaA02g31590D	BnaWRKY27	0.727848
BnaA02g31590D	BnaAREB2-6	0.721369
BnaA02g31590D	BnaARF47	0.71455
BnaA02g31590D	BnaARR67	0.722819
BnaA02g31590D	BnaWRKY60	0.727594
BnaA02g31590D	BnaMYB75-11	0.726613
BnaA02g31900D	BnaWRKY27	0.721454
BnaA02g31900D	BnaWRKY56	0.712954
BnaA02g31900D	BnaWRKY60	0.714391
BnaA02g31900D	BnaMYB75-11	0.70643
BnaA02g32170D	BnaWRKY27	0.717468
BnaA02g32450D	BnaWRKY60	0.717198
BnaA02g33190D	BnaWRKY27	0.730261
BnaA02g33370D	BnaWRKY27	0.728026
BnaA02g33370D	BnaWRKY60	0.719475
BnaA02g33390D	BnaBZR4	0.705179
BnaA02g33390D	BnaWRKY20	0.708417
BnaA02g33390D	BnaWRKY27	0.709453
BnaA02g33390D	BnaWRKY56	0.707814
BnaA02g33390D	BnaWRKY60	0.708242
BnaA02g33390D	BnaMYB75-11	0.713716
BnaA02g34060D	BnaWRKY60	0.714269
BnaA02g34280D	BnaBZR4	0.725568
BnaA02g34280D	BnaWRKY20	0.718476
BnaA02g34280D	BnaWRKY27	0.723242
BnaA02g34280D	BnaWRKY60	0.724001
BnaA02g34280D	BnaMYB75-11	0.72175
BnaA02g34380D	BnaWRKY27	0.730232
BnaA02g34380D	BnaWRKY56	0.713707
BnaA02g34380D	BnaWRKY60	0.731356
BnaA02g34420D	BnaWRKY27	0.718745
BnaA02g34420D	BnaWRKY60	0.729909
BnaA02g34470D	BnaBZR4	0.72316
BnaA02g34470D	BnaWRKY20	0.719764
BnaA02g34470D	BnaWRKY27	0.719777
BnaA02g34470D	BnaWRKY60	0.719252
BnaA02g34470D	BnaMYB75-11	0.722886
BnaA02g34760D	BnaBZR4	0.716468
BnaA02g34760D	BnaWRKY27	0.715032
BnaA02g34830D	BnaWRKY20	0.701706
BnaA02g34830D	BnaWRKY27	0.709744
BnaA02g34830D	BnaWRKY60	0.712205
BnaA02g34830D	BnaMYB75-11	0.712921
BnaA02g34860D	BnaWRKY27	0.706723
BnaA02g34860D	BnaWRKY60	0.716477
BnaA02g34880D	BnaWRKY27	0.721371
BnaA02g34880D	BnaWRKY60	0.724261
BnaA02g35040D	BnaWRKY60	0.701757
BnaA02g35120D	BnaBZR4	0.704045
BnaA02g35120D	BnaWRKY27	0.711892
BnaA02g35120D	BnaMYB75-11	0.710841
BnaA02g35170D	BnaWRKY60	0.720214
BnaA02g35230D	BnaWRKY27	0.71256
BnaA02g35230D	BnaWRKY60	0.720547
BnaA02g35500D	BnaARF47	0.702436
BnaA02g35670D	BnaWRKY27	0.706381
BnaA02g35820D	BnaWRKY27	0.722456
BnaA02g35820D	BnaWRKY60	0.73054
BnaA02g35870D	BnaWRKY27	0.709385
BnaA02g35870D	BnaWRKY60	0.719778
BnaA02g36270D	BnaWRKY27	0.702478
BnaA02g36790D	BnaBZR4	0.725098
BnaA02g36790D	BnaWRKY27	0.716655
BnaA02g36790D	BnaARF47	0.70597
BnaA02g36840D	BnaWRKY27	0.716468
BnaA02g37140D	BnaWRKY20	0.702251
BnaA02g37140D	BnaWRKY27	0.707669
BnaA03g00100D	BnaWRKY27	0.702226
BnaA03g00100D	BnaWRKY60	0.721129
BnaA03g00380D	BnaWRKY27	0.730065
BnaA03g00380D	BnaWRKY60	0.721902
BnaA03g00460D	BnaWRKY27	0.707204
BnaA03g00460D	BnaMYB75-11	0.705245
BnaA03g00830D	BnaWRKY27	0.721097
BnaA03g00830D	BnaWRKY60	0.707827
BnaA03g01120D	BnaWRKY27	0.725977
BnaA03g01300D	BnaBZR4	0.704189
BnaA03g01300D	BnaWRKY27	0.721034
BnaA03g01300D	BnaWRKY60	0.725114
BnaA03g01300D	BnaMYB75-11	0.704555
BnaA03g01740D	BnaBZR4	0.706749
BnaA03g01740D	BnaWRKY27	0.725821
BnaA03g01740D	BnaARF47	0.715898
BnaA03g01740D	BnaWRKY60	0.724504
BnaA03g01740D	BnaMYB75-11	0.723417
BnaA03g02080D	BnaWRKY27	0.713451
BnaA03g02080D	BnaWRKY60	0.720635
BnaA03g02080D	BnaMYB75-11	0.702488
BnaA03g02400D	BnaBZR4	0.712953
BnaA03g02400D	BnaWRKY20	0.714118
BnaA03g02400D	BnaWRKY27	0.718658
BnaA03g02400D	BnaWRKY60	0.71143
BnaA03g02400D	BnaMYB75-11	0.706012
BnaA03g02420D	BnaARF47	0.700332
BnaA03g02720D	BnaBZR4	0.731272
BnaA03g02720D	BnaWRKY27	0.719416
BnaA03g02720D	BnaWRKY60	0.717773
BnaA03g02720D	BnaMYB75-11	0.730363
BnaA03g02820D	BnaWRKY27	0.729187
BnaA03g02820D	BnaWRKY60	0.729889
BnaA03g02820D	BnaMYB75-11	0.705251
BnaA03g02870D	BnaWRKY27	0.716395
BnaA03g02870D	BnaWRKY60	0.718533
BnaA03g02870D	BnaMYB75-11	0.708531
BnaA03g03240D	BnaWRKY27	0.729641
BnaA03g03240D	BnaWRKY60	0.726902
BnaA03g03380D	BnaWRKY20	0.704605
BnaA03g03380D	BnaWRKY27	0.708381
BnaA03g03380D	BnaAREB2-6	0.700871
BnaA03g03380D	BnaARF47	0.701348
BnaA03g03380D	BnaARR67	0.70244
BnaA03g03380D	BnaWRKY60	0.705812
BnaA03g03380D	BnaMYB75-11	0.708234
BnaA03g04030D	BnaWRKY27	0.70538
BnaA03g04140D	BnaWRKY27	0.718589
BnaA03g04140D	BnaWRKY60	0.710497
BnaA03g04190D	BnaWRKY27	0.716341
BnaA03g04200D	BnaARR14	0.702166
BnaA03g04200D	BnaWRKY18	0.700772
BnaA03g04200D	BnaWRKY27	0.710502
BnaA03g04200D	BnaAREB2-6	0.714682
BnaA03g04200D	BnaWRKY36	0.709826
BnaA03g04200D	BnaARR50	0.705231
BnaA03g04200D	BnaARF47	0.708857
BnaA03g04200D	BnaARR67	0.714052
BnaA03g04200D	BnaWRKY60	0.707875
BnaA03g04330D	BnaWRKY27	0.70517
BnaA03g04330D	BnaWRKY60	0.703327
BnaA03g04440D	BnaBZR4	0.71349
BnaA03g04440D	BnaARR14	0.702356
BnaA03g04440D	BnaWRKY20	0.722484
BnaA03g04440D	BnaWRKY27	0.735874
BnaA03g04440D	BnaAREB2-6	0.72941
BnaA03g04440D	BnaWRKY36	0.709363
BnaA03g04440D	BnaARF47	0.719392
BnaA03g04440D	BnaARR67	0.73438
BnaA03g04440D	BnaWRKY56	0.734502
BnaA03g04440D	BnaWRKY60	0.737194
BnaA03g04440D	BnaMYB75-11	0.733958
BnaA03g04690D	BnaWRKY27	0.713629
BnaA03g04690D	BnaWRKY60	0.704215
BnaA03g04820D	BnaBZR4	0.719604
BnaA03g04820D	BnaWRKY20	0.724842
BnaA03g04820D	BnaWRKY27	0.72985
BnaA03g04820D	BnaARF47	0.71272
BnaA03g04820D	BnaWRKY60	0.730731
BnaA03g04820D	BnaMYB75-11	0.733509
BnaA03g04830D	BnaBZR4	0.71482
BnaA03g04830D	BnaWRKY20	0.709167
BnaA03g04830D	BnaWRKY27	0.722922
BnaA03g04830D	BnaWRKY60	0.721629
BnaA03g04830D	BnaMYB75-11	0.709237
BnaA03g05310D	BnaWRKY27	0.716469
BnaA03g05380D	BnaWRKY27	0.728249
BnaA03g05380D	BnaWRKY60	0.735252
BnaA03g05660D	BnaWRKY27	0.718504
BnaA03g05660D	BnaWRKY60	0.723953
BnaA03g05810D	BnaWRKY27	0.703467
BnaA03g05810D	BnaARF47	0.702381
BnaA03g05820D	BnaARF47	0.70288
BnaA03g06050D	BnaWRKY27	0.707564
BnaA03g06140D	BnaWRKY27	0.719295
BnaA03g06140D	BnaWRKY60	0.729045
BnaA03g06510D	BnaWRKY60	0.711762
BnaA03g07130D	BnaWRKY60	0.71205
BnaA03g07380D	BnaWRKY27	0.712359
BnaA03g07380D	BnaWRKY60	0.722493
BnaA03g07390D	BnaWRKY27	0.715641
BnaA03g07920D	BnaBZR4	0.711285
BnaA03g07920D	BnaWRKY27	0.725805
BnaA03g07920D	BnaARF47	0.70914
BnaA03g07980D	BnaWRKY27	0.707058
BnaA03g07980D	BnaWRKY60	0.703132
BnaA03g08070D	BnaWRKY27	0.724559
BnaA03g08070D	BnaWRKY60	0.72827
BnaA03g08070D	BnaMYB75-11	0.706664
BnaA03g08110D	BnaWRKY27	0.714744
BnaA03g08270D	BnaBZR4	0.730928
BnaA03g08270D	BnaWRKY27	0.725219
BnaA03g08270D	BnaARF47	0.713461
BnaA03g08270D	BnaWRKY60	0.722952
BnaA03g08270D	BnaMYB75-11	0.734228
BnaA03g08490D	BnaWRKY27	0.700311
BnaA03g08490D	BnaWRKY60	0.706226
BnaA03g08640D	BnaARR6	0.706133
BnaA03g08640D	BnaWRKY27	0.714284
BnaA03g08640D	BnaAREB2-6	0.715949
BnaA03g08640D	BnaWRKY36	0.702568
BnaA03g08640D	BnaARF47	0.712567
BnaA03g08640D	BnaARR67	0.713999
BnaA03g08640D	BnaWRKY56	0.714466
BnaA03g08640D	BnaWRKY60	0.711111
BnaA03g08640D	BnaMYB75-11	0.702656
BnaA03g09170D	BnaWRKY27	0.703918
BnaA03g09710D	BnaBZR4	0.731281
BnaA03g09710D	BnaWRKY20	0.733968
BnaA03g09710D	BnaWRKY27	0.732074
BnaA03g09710D	BnaAREB2-6	0.71923
BnaA03g09710D	BnaARF47	0.714679
BnaA03g09710D	BnaARR67	0.722567
BnaA03g09710D	BnaWRKY60	0.732333
BnaA03g09710D	BnaMYB75-11	0.739903
BnaA03g09800D	BnaBZR4	0.710742
BnaA03g09800D	BnaWRKY27	0.725695
BnaA03g09800D	BnaWRKY60	0.728013
BnaA03g09800D	BnaMYB75-11	0.704275
BnaA03g09920D	BnaWRKY27	0.728843
BnaA03g10440D	BnaWRKY27	0.709121
BnaA03g10700D	BnaWRKY27	0.713573
BnaA03g10700D	BnaWRKY60	0.712463
BnaA03g10910D	BnaARR8	0.706201
BnaA03g10910D	BnaARR14	0.707951
BnaA03g11250D	BnaBZR4	0.704698
BnaA03g11250D	BnaWRKY20	0.711394
BnaA03g11250D	BnaWRKY27	0.709973
BnaA03g11250D	BnaARF47	0.701596
BnaA03g11250D	BnaWRKY60	0.703015
BnaA03g11250D	BnaMYB75-11	0.706617
BnaA03g11340D	BnaWRKY27	0.711453
BnaA03g11340D	BnaWRKY60	0.714082
BnaA03g11610D	BnaBZR4	0.720873
BnaA03g11610D	BnaWRKY20	0.727613
BnaA03g11610D	BnaWRKY27	0.726725
BnaA03g11610D	BnaARF47	0.71868
BnaA03g11610D	BnaWRKY60	0.72379
BnaA03g11610D	BnaMYB75-11	0.729559
BnaA03g11710D	BnaWRKY27	0.7093
BnaA03g11710D	BnaWRKY60	0.718835
BnaA03g11990D	BnaWRKY27	0.721703
BnaA03g11990D	BnaWRKY60	0.730937
BnaA03g12040D	BnaWRKY27	0.727639
BnaA03g12040D	BnaWRKY60	0.734379
BnaA03g12050D	BnaWRKY27	0.701792
BnaA03g12050D	BnaWRKY60	0.719683
BnaA03g12250D	BnaWRKY27	0.731448
BnaA03g12450D	BnaWRKY27	0.708074
BnaA03g12490D	BnaBZR4	0.726043
BnaA03g12490D	BnaWRKY20	0.728419
BnaA03g12490D	BnaWRKY27	0.716466
BnaA03g12490D	BnaARF47	0.708066
BnaA03g12490D	BnaWRKY60	0.712754
BnaA03g12490D	BnaMYB75-11	0.726162
BnaA03g12600D	BnaWRKY27	0.7248
BnaA03g12600D	BnaWRKY56	0.710961
BnaA03g12600D	BnaWRKY60	0.718633
BnaA03g13030D	BnaWRKY27	0.725438
BnaA03g13030D	BnaWRKY60	0.717565
BnaA03g13290D	BnaWRKY27	0.735639
BnaA03g13290D	BnaARF47	0.717975
BnaA03g13520D	BnaWRKY27	0.723374
BnaA03g13520D	BnaWRKY60	0.729103
BnaA03g13550D	BnaWRKY27	0.705252
BnaA03g13550D	BnaWRKY60	0.71311
BnaA03g13670D	BnaWRKY27	0.728157
BnaA03g13670D	BnaWRKY60	0.717575
BnaA03g13950D	BnaWRKY27	0.712083
BnaA03g13950D	BnaWRKY60	0.71158
BnaA03g13950D	BnaMYB75-11	0.701363
BnaA03g14010D	BnaWRKY27	0.715251
BnaA03g14010D	BnaWRKY60	0.72084
BnaA03g14010D	BnaMYB75-11	0.719025
BnaA03g14420D	BnaARF47	0.705237
BnaA03g14730D	BnaWRKY27	0.722023
BnaA03g14730D	BnaWRKY60	0.714506
BnaA03g14730D	BnaMYB75-11	0.705725
BnaA03g14980D	BnaBZR4	0.727194
BnaA03g14980D	BnaWRKY20	0.731236
BnaA03g14980D	BnaWRKY27	0.734504
BnaA03g14980D	BnaARF47	0.715751
BnaA03g14980D	BnaWRKY60	0.735726
BnaA03g14980D	BnaMYB75-11	0.739872
BnaA03g15250D	BnaBZR4	0.729485
BnaA03g15250D	BnaWRKY20	0.733003
BnaA03g15250D	BnaWRKY27	0.732809
BnaA03g15250D	BnaAREB2-6	0.720376
BnaA03g15250D	BnaARF47	0.715877
BnaA03g15250D	BnaARR67	0.724367
BnaA03g15250D	BnaWRKY60	0.733035
BnaA03g15250D	BnaMYB75-11	0.739389
BnaA03g15360D	BnaWRKY27	0.709383
BnaA03g15360D	BnaWRKY60	0.718045
BnaA03g15900D	BnaWRKY27	0.729664
BnaA03g15900D	BnaWRKY56	0.714703
BnaA03g15900D	BnaWRKY60	0.726727
BnaA03g16160D	BnaBZR4	0.731381
BnaA03g16160D	BnaWRKY20	0.729071
BnaA03g16160D	BnaWRKY27	0.719024
BnaA03g16160D	BnaAREB2-6	0.701416
BnaA03g16160D	BnaARR67	0.706248
BnaA03g16160D	BnaWRKY56	0.720038
BnaA03g16160D	BnaWRKY60	0.719856
BnaA03g16160D	BnaMYB75-11	0.73344
BnaA03g16310D	BnaWRKY27	0.711596
BnaA03g16310D	BnaWRKY60	0.717244
BnaA03g16470D	BnaBZR4	0.703676
BnaA03g16470D	BnaWRKY27	0.729667
BnaA03g16470D	BnaWRKY60	0.729883
BnaA03g16770D	BnaWRKY27	0.709287
BnaA03g16770D	BnaARR67	0.709911
BnaA03g16770D	BnaWRKY56	0.705701
BnaA03g16770D	BnaWRKY60	0.715564
BnaA03g16770D	BnaMYB75-11	0.713044
BnaA03g16880D	BnaWRKY27	0.708283
BnaA03g16880D	BnaAREB2-6	0.710321
BnaA03g16880D	BnaWRKY36	0.702427
BnaA03g16880D	BnaARF47	0.704903
BnaA03g16880D	BnaARR67	0.710629
BnaA03g16880D	BnaWRKY60	0.706031
BnaA03g16960D	BnaWRKY27	0.719836
BnaA03g16960D	BnaWRKY60	0.724987
BnaA03g17000D	BnaBZR4	0.725186
BnaA03g17000D	BnaARR12	0.701422
BnaA03g17000D	BnaWRKY20	0.730022
BnaA03g17000D	BnaWRKY27	0.730657
BnaA03g17000D	BnaAREB2-6	0.719711
BnaA03g17000D	BnaARF47	0.715999
BnaA03g17000D	BnaARR67	0.721921
BnaA03g17000D	BnaWRKY56	0.731179
BnaA03g17000D	BnaWRKY60	0.730115
BnaA03g17000D	BnaMYB75-11	0.735567
BnaA03g17080D	BnaARF47	0.712346
BnaA03g17170D	BnaWRKY27	0.715783
BnaA03g17170D	BnaARF47	0.705467
BnaA03g17170D	BnaWRKY60	0.71557
BnaA03g17170D	BnaMYB75-11	0.707439
BnaA03g17540D	BnaWRKY27	0.728612
BnaA03g17540D	BnaWRKY56	0.712439
BnaA03g17540D	BnaWRKY60	0.731882
BnaA03g17540D	BnaMYB75-11	0.702412
BnaA03g17800D	BnaBZR4	0.71912
BnaA03g17800D	BnaWRKY27	0.717189
BnaA03g17960D	BnaWRKY60	0.706451
BnaA03g17970D	BnaWRKY27	0.731539
BnaA03g17970D	BnaWRKY60	0.725717
BnaA03g18090D	BnaWRKY27	0.726849
BnaA03g18090D	BnaWRKY60	0.734402
BnaA03g18300D	BnaWRKY27	0.712421
BnaA03g18300D	BnaWRKY60	0.722207
BnaA03g18490D	BnaWRKY27	0.717438
BnaA03g18490D	BnaAREB2-6	0.718954
BnaA03g18490D	BnaWRKY36	0.706589
BnaA03g18490D	BnaARR50	0.701731
BnaA03g18490D	BnaARF47	0.71647
BnaA03g18490D	BnaARR67	0.716869
BnaA03g18490D	BnaWRKY60	0.713883
BnaA03g18490D	BnaMYB75-11	0.705078
BnaA03g18590D	BnaWRKY60	0.710629
BnaA03g18710D	BnaBZR4	0.725131
BnaA03g18710D	BnaWRKY27	0.72624
BnaA03g18710D	BnaARF47	0.70195
BnaA03g18800D	BnaWRKY27	0.716651
BnaA03g19280D	BnaARR14	0.707469
BnaA03g19460D	BnaWRKY27	0.731996
BnaA03g19460D	BnaWRKY60	0.730472
BnaA03g19490D	BnaWRKY27	0.720983
BnaA03g19490D	BnaWRKY60	0.710792
BnaA03g19550D	BnaWRKY27	0.711822
BnaA03g19550D	BnaWRKY60	0.716372
BnaA03g19550D	BnaMYB75-11	0.706048
BnaA03g19990D	BnaARR14	0.705452
BnaA03g19990D	BnaWRKY27	0.710776
BnaA03g19990D	BnaMYB75-11	0.702018
BnaA03g20070D	BnaWRKY27	0.717703
BnaA03g20070D	BnaWRKY60	0.702499
BnaA03g20540D	BnaWRKY27	0.727862
BnaA03g20540D	BnaWRKY60	0.721664
BnaA03g20590D	BnaWRKY27	0.728445
BnaA03g20590D	BnaWRKY56	0.71014
BnaA03g20590D	BnaWRKY60	0.733577
BnaA03g20840D	BnaWRKY27	0.716453
BnaA03g20840D	BnaWRKY60	0.720407
BnaA03g20840D	BnaMYB75-11	0.705884
BnaA03g20930D	BnaBZR4	0.716386
BnaA03g20930D	BnaWRKY20	0.714004
BnaA03g20930D	BnaWRKY27	0.722793
BnaA03g20930D	BnaWRKY56	0.707993
BnaA03g20930D	BnaWRKY60	0.717412
BnaA03g20930D	BnaMYB75-11	0.707595
BnaA03g21100D	BnaARF47	0.722521
BnaA03g21710D	BnaWRKY27	0.71181
BnaA03g21770D	BnaBZR4	0.725368
BnaA03g21770D	BnaWRKY20	0.718601
BnaA03g21770D	BnaWRKY27	0.723134
BnaA03g21770D	BnaWRKY60	0.723595
BnaA03g21770D	BnaMYB75-11	0.721647
BnaA03g21990D	BnaWRKY27	0.729687
BnaA03g21990D	BnaWRKY56	0.714215
BnaA03g21990D	BnaWRKY60	0.727977
BnaA03g22780D	BnaBZR4	0.705598
BnaA03g22780D	BnaWRKY20	0.71622
BnaA03g22780D	BnaWRKY27	0.72995
BnaA03g22780D	BnaAREB2-6	0.725107
BnaA03g22780D	BnaWRKY36	0.705736
BnaA03g22780D	BnaARF47	0.717283
BnaA03g22780D	BnaARR67	0.728193
BnaA03g22780D	BnaWRKY56	0.729191
BnaA03g22780D	BnaWRKY60	0.729923
BnaA03g22780D	BnaMYB75-11	0.726005
BnaA03g22970D	BnaWRKY27	0.720628
BnaA03g23140D	BnaBZR4	0.706559
BnaA03g23140D	BnaWRKY27	0.721347
BnaA03g23140D	BnaWRKY60	0.726021
BnaA03g23140D	BnaMYB75-11	0.707022
BnaA03g23180D	BnaWRKY27	0.724653
BnaA03g23180D	BnaWRKY60	0.708941
BnaA03g23220D	BnaWRKY27	0.713947
BnaA03g23220D	BnaWRKY60	0.725669
BnaA03g23220D	BnaMYB75-11	0.703352
BnaA03g23310D	BnaWRKY27	0.729602
BnaA03g23310D	BnaWRKY60	0.734546
BnaA03g23310D	BnaMYB75-11	0.704097
BnaA03g23330D	BnaWRKY60	0.706148
BnaA03g23330D	BnaMYB75-11	0.702218
BnaA03g23430D	BnaWRKY27	0.717054
BnaA03g23430D	BnaWRKY60	0.729189
BnaA03g23480D	BnaWRKY27	0.721847
BnaA03g23480D	BnaWRKY60	0.723043
BnaA03g24070D	BnaWRKY60	0.71945
BnaA03g24090D	BnaBZR4	0.724769
BnaA03g24090D	BnaWRKY20	0.727724
BnaA03g24090D	BnaWRKY27	0.730865
BnaA03g24090D	BnaAREB2-6	0.718431
BnaA03g24090D	BnaARF47	0.709481
BnaA03g24090D	BnaARR67	0.724632
BnaA03g24090D	BnaWRKY56	0.730087
BnaA03g24090D	BnaWRKY60	0.733029
BnaA03g24090D	BnaMYB75-11	0.737473
BnaA03g24130D	BnaWRKY20	0.704437
BnaA03g24130D	BnaWRKY27	0.713863
BnaA03g24130D	BnaWRKY60	0.717286
BnaA03g24130D	BnaMYB75-11	0.717338
BnaA03g24270D	BnaWRKY27	0.717952
BnaA03g24270D	BnaWRKY60	0.732308
BnaA03g24480D	BnaWRKY27	0.729747
BnaA03g24480D	BnaWRKY60	0.720435
BnaA03g24520D	BnaWRKY27	0.704405
BnaA03g24580D	BnaWRKY27	0.727226
BnaA03g24580D	BnaWRKY60	0.726519
BnaA03g24580D	BnaMYB75-11	0.707846
BnaA03g24920D	BnaWRKY27	0.72426
BnaA03g24920D	BnaWRKY60	0.729266
BnaA03g25050D	BnaBZR4	0.710623
BnaA03g25050D	BnaWRKY27	0.729022
BnaA03g25050D	BnaWRKY60	0.72912
BnaA03g25170D	BnaBZR4	0.722588
BnaA03g25170D	BnaWRKY20	0.717661
BnaA03g25170D	BnaWRKY27	0.723788
BnaA03g25170D	BnaWRKY56	0.707313
BnaA03g25170D	BnaWRKY60	0.722003
BnaA03g25170D	BnaMYB75-11	0.717079
BnaA03g25180D	BnaBZR4	0.716449
BnaA03g25180D	BnaWRKY20	0.716942
BnaA03g25180D	BnaWRKY27	0.71944
BnaA03g25180D	BnaWRKY56	0.705124
BnaA03g25180D	BnaWRKY60	0.712771
BnaA03g25180D	BnaMYB75-11	0.709557
BnaA03g25300D	BnaWRKY27	0.728293
BnaA03g25300D	BnaWRKY60	0.729872
BnaA03g25300D	BnaMYB75-11	0.706661
BnaA03g25710D	BnaBZR4	0.723054
BnaA03g25710D	BnaWRKY20	0.725941
BnaA03g25710D	BnaWRKY27	0.73093
BnaA03g25710D	BnaARF47	0.708189
BnaA03g25710D	BnaWRKY60	0.733786
BnaA03g25710D	BnaMYB75-11	0.737193
BnaA03g25760D	BnaWRKY27	0.700557
BnaA03g25760D	BnaWRKY60	0.721019
BnaA03g26170D	BnaWRKY27	0.722566
BnaA03g26170D	BnaWRKY60	0.720224
BnaA03g26410D	BnaWRKY27	0.701519
BnaA03g26410D	BnaARR67	0.706383
BnaA03g26410D	BnaWRKY60	0.707363
BnaA03g26470D	BnaWRKY27	0.713625
BnaA03g26470D	BnaWRKY60	0.706717
BnaA03g26470D	BnaMYB75-11	0.705066
BnaA03g26510D	BnaWRKY60	0.702934
BnaA03g26620D	BnaBZR4	0.724318
BnaA03g26620D	BnaWRKY20	0.726448
BnaA03g26620D	BnaWRKY27	0.727912
BnaA03g26620D	BnaARF47	0.706656
BnaA03g26620D	BnaWRKY60	0.729907
BnaA03g26620D	BnaMYB75-11	0.735551
BnaA03g26870D	BnaBZR4	0.701025
BnaA03g26870D	BnaWRKY20	0.709437
BnaA03g26870D	BnaWRKY27	0.706666
BnaA03g26870D	BnaARF47	0.705063
BnaA03g26870D	BnaMYB75-11	0.704962
BnaA03g26930D	BnaARR14	0.704185
BnaA03g26930D	BnaWRKY18	0.701311
BnaA03g26930D	BnaWRKY27	0.703756
BnaA03g26930D	BnaAREB2-6	0.706363
BnaA03g26930D	BnaWRKY36	0.706819
BnaA03g26930D	BnaWRKY60	0.70574
BnaA03g27050D	BnaARF47	0.705649
BnaA03g27060D	BnaWRKY20	0.704394
BnaA03g27060D	BnaWRKY27	0.711685
BnaA03g27060D	BnaWRKY60	0.70284
BnaA03g27140D	BnaWRKY27	0.724397
BnaA03g27190D	BnaWRKY27	0.727317
BnaA03g27190D	BnaWRKY60	0.732549
BnaA03g27420D	BnaWRKY27	0.702367
BnaA03g27420D	BnaWRKY60	0.719429
BnaA03g27710D	BnaWRKY27	0.708395
BnaA03g27710D	BnaWRKY60	0.723464
BnaA03g27960D	BnaWRKY27	0.718627
BnaA03g27980D	BnaBZR4	0.700244
BnaA03g27980D	BnaWRKY27	0.711797
BnaA03g27980D	BnaWRKY60	0.717513
BnaA03g27980D	BnaMYB75-11	0.718083
BnaA03g28020D	BnaWRKY27	0.718388
BnaA03g28020D	BnaWRKY60	0.718142
BnaA03g28110D	BnaWRKY27	0.725828
BnaA03g28110D	BnaWRKY60	0.716284
BnaA03g28220D	BnaWRKY27	0.729744
BnaA03g28220D	BnaWRKY60	0.732734
BnaA03g28320D	BnaWRKY60	0.705619
BnaA03g28350D	BnaWRKY27	0.705491
BnaA03g28360D	BnaWRKY27	0.708373
BnaA03g28360D	BnaWRKY60	0.717362
BnaA03g28370D	BnaWRKY27	0.716226
BnaA03g28370D	BnaWRKY60	0.717576
BnaA03g28370D	BnaMYB75-11	0.708837
BnaA03g28400D	BnaARR67	0.700169
BnaA03g28400D	BnaWRKY60	0.700337
BnaA03g28560D	BnaWRKY27	0.721546
BnaA03g28560D	BnaWRKY60	0.71726
BnaA03g28560D	BnaMYB75-11	0.706035
BnaA03g28850D	BnaWRKY27	0.709625
BnaA03g28850D	BnaWRKY60	0.720966
BnaA03g29020D	BnaWRKY20	0.707041
BnaA03g29020D	BnaWRKY27	0.720069
BnaA03g29020D	BnaARF47	0.713308
BnaA03g29020D	BnaWRKY60	0.717945
BnaA03g29020D	BnaMYB75-11	0.713738
BnaA03g29370D	BnaARR14	0.700047
BnaA03g29370D	BnaWRKY27	0.714226
BnaA03g29370D	BnaARF47	0.703495
BnaA03g29370D	BnaWRKY60	0.714593
BnaA03g29370D	BnaMYB75-11	0.703602
BnaA03g30300D	BnaBZR4	0.713093
BnaA03g30300D	BnaWRKY20	0.706786
BnaA03g30300D	BnaWRKY27	0.719231
BnaA03g30300D	BnaWRKY60	0.722396
BnaA03g30300D	BnaMYB75-11	0.715371
BnaA03g30580D	BnaWRKY27	0.71726
BnaA03g30580D	BnaWRKY60	0.700918
BnaA03g30810D	BnaBZR4	0.711438
BnaA03g30810D	BnaWRKY20	0.70266
BnaA03g30810D	BnaWRKY27	0.725423
BnaA03g30810D	BnaWRKY60	0.72593
BnaA03g30810D	BnaMYB75-11	0.704482
BnaA03g31190D	BnaBZR4	0.702954
BnaA03g31190D	BnaWRKY20	0.708513
BnaA03g31190D	BnaWRKY27	0.713906
BnaA03g31190D	BnaAREB2-6	0.703395
BnaA03g31190D	BnaWRKY60	0.714882
BnaA03g31190D	BnaMYB75-11	0.717101
BnaA03g31340D	BnaWRKY60	0.708174
BnaA03g31370D	BnaBZR4	0.718614
BnaA03g31370D	BnaWRKY27	0.716681
BnaA03g31370D	BnaWRKY60	0.720492
BnaA03g31370D	BnaMYB75-11	0.724245
BnaA03g31570D	BnaWRKY27	0.731224
BnaA03g31570D	BnaWRKY56	0.715822
BnaA03g31570D	BnaWRKY60	0.729887
BnaA03g31600D	BnaWRKY27	0.725512
BnaA03g31600D	BnaWRKY60	0.716514
BnaA03g31900D	BnaWRKY27	0.721174
BnaA03g31900D	BnaWRKY60	0.726101
BnaA03g31900D	BnaMYB75-11	0.707415
BnaA03g31970D	BnaBZR4	0.708672
BnaA03g31970D	BnaWRKY20	0.717876
BnaA03g31970D	BnaWRKY27	0.716922
BnaA03g31970D	BnaARF47	0.71383
BnaA03g31970D	BnaWRKY60	0.712367
BnaA03g31970D	BnaMYB75-11	0.717362
BnaA03g32020D	BnaWRKY27	0.710641
BnaA03g32020D	BnaWRKY60	0.712753
BnaA03g32020D	BnaMYB75-11	0.706885
BnaA03g32030D	BnaWRKY27	0.700003
BnaA03g32210D	BnaWRKY27	0.704251
BnaA03g32210D	BnaWRKY60	0.724399
BnaA03g32440D	BnaARF47	0.721826
BnaA03g32550D	BnaWRKY27	0.711486
BnaA03g32670D	BnaBZR4	0.730184
BnaA03g32670D	BnaWRKY27	0.718593
BnaA03g33120D	BnaARR67	0.700257
BnaA03g33160D	BnaWRKY27	0.717064
BnaA03g33370D	BnaBZR4	0.720694
BnaA03g33370D	BnaWRKY20	0.71105
BnaA03g33370D	BnaWRKY27	0.726979
BnaA03g33370D	BnaWRKY60	0.726834
BnaA03g33370D	BnaMYB75-11	0.711073
BnaA03g33380D	BnaBZR4	0.727508
BnaA03g33380D	BnaWRKY20	0.725869
BnaA03g33380D	BnaWRKY27	0.7214
BnaA03g33380D	BnaAREB2-6	0.704837
BnaA03g33380D	BnaARR67	0.711805
BnaA03g33380D	BnaWRKY60	0.724145
BnaA03g33380D	BnaMYB75-11	0.734276
BnaA03g33470D	BnaWRKY27	0.700462
BnaA03g33470D	BnaWRKY60	0.701968
BnaA03g33470D	BnaMYB75-11	0.700089
BnaA03g33520D	BnaBZR4	0.7096
BnaA03g33520D	BnaWRKY27	0.729128
BnaA03g33520D	BnaWRKY60	0.72927
BnaA03g33680D	BnaWRKY60	0.702197
BnaA03g33780D	BnaBZR4	0.714208
BnaA03g33780D	BnaWRKY20	0.720042
BnaA03g33780D	BnaWRKY27	0.72325
BnaA03g33780D	BnaARF47	0.708719
BnaA03g33780D	BnaWRKY60	0.723011
BnaA03g33780D	BnaMYB75-11	0.726633
BnaA03g34050D	BnaBZR4	0.728349
BnaA03g34050D	BnaWRKY27	0.720452
BnaA03g34050D	BnaWRKY60	0.719706
BnaA03g34050D	BnaMYB75-11	0.727016
BnaA03g34190D	BnaBZR4	0.730042
BnaA03g34190D	BnaWRKY20	0.726445
BnaA03g34190D	BnaWRKY27	0.718625
BnaA03g34190D	BnaARR67	0.703416
BnaA03g34190D	BnaWRKY56	0.716828
BnaA03g34190D	BnaWRKY60	0.719518
BnaA03g34190D	BnaMYB75-11	0.731926
BnaA03g34290D	BnaWRKY27	0.706678
BnaARR6	BnaA01g04620D	0.700789
BnaARR6	BnaA01g05670D	0.701275
BnaARR6	BnaA01g08150D	0.702027
BnaARR6	BnaA01g15640D	0.70223
BnaARR6	BnaA01g20040D	0.705157
BnaARR6	BnaA01g21560D	0.702002
BnaARR6	BnaA02g02940D	0.700404
BnaARR6	BnaA02g05320D	0.701535
BnaARR6	BnaA02g06420D	0.709374
BnaARR6	BnaA02g13150D	0.701857
BnaARR6	BnaA02g28660D	0.700226
BnaARR6	BnaA02g28680D	0.704772
BnaARR6	BnaA02g29010D	0.705302
BnaARR6	BnaA02g29070D	0.701791
BnaARR6	BnaA03g04200D	0.708083
BnaARR6	BnaA03g16880D	0.700364
BnaARR6	BnaA03g18490D	0.710119
BnaARR6	BnaA03g23840D	0.704142
BnaARR6	BnaA03g24030D	0.700289
BnaARR6	BnaA03g34340D	0.702287
BnaARR6	BnaA03g35260D	0.702584
BnaARR6	BnaA03g36010D	0.703829
BnaARR6	BnaA03g42260D	0.707407
BnaARR6	BnaA03g51590D	0.705755
BnaARR6	BnaA04g00070D	0.701067
BnaARR6	BnaA04g00470D	0.700815
BnaARR6	BnaA04g04450D	0.713055
BnaARR6	BnaA04g04460D	0.701954
BnaARR6	BnaA04g12330D	0.703963
BnaARR6	BnaA04g16190D	0.702799
BnaARR6	BnaA04g22100D	0.70148
BnaARR6	BnaA04g29330D	0.708397
BnaARR6	BnaA05g09400D	0.705699
BnaARR6	BnaA05g11950D	0.700236
BnaARR6	BnaA05g27720D	0.703131
BnaARR6	BnaA05g27850D	0.702192
BnaARR6	BnaA05g31250D	0.704901
BnaARR6	BnaA06g01500D	0.70284
BnaARR6	BnaA06g02370D	0.700884
BnaARR6	BnaA06g11330D	0.702202
BnaARR6	BnaA06g16870D	0.703056
BnaARR6	BnaA06g24300D	0.70916
BnaARR6	BnaA06g24680D	0.708429
BnaARR6	BnaA06g34720D	0.705001
BnaARR6	BnaA06g36560D	0.71068
BnaARR6	BnaA06g39530D	0.704351
BnaARR6	BnaA07g00990D	0.700381
BnaARR6	BnaA07g02890D	0.71209
BnaARR6	BnaA07g07560D	0.701333
BnaARR6	BnaA07g08930D	0.70134
BnaARR6	BnaA07g14670D	0.709049
BnaARR6	BnaA07g26960D	0.700383
BnaARR6	BnaA09g01910D	0.701304
BnaARR6	BnaA09g05580D	0.7031
BnaARR6	BnaA09g07160D	0.700443
BnaARR6	BnaA09g08460D	0.706303
BnaARR6	BnaA09g09080D	0.704154
BnaARR6	BnaA09g12970D	0.709366
BnaARR6	BnaA09g14300D	0.70322
BnaARR6	BnaA09g15400D	0.706971
BnaARR6	BnaA09g23090D	0.702463
BnaARR6	BnaA09g30090D	0.701962
BnaARR6	BnaA09g40450D	0.707599
BnaARR6	BnaA09g43390D	0.701385
BnaARR6	BnaA09g51670D	0.706147
BnaARR6	BnaA09g52090D	0.704238
BnaARR6	BnaA09g52470D	0.700988
BnaARR6	BnaA09g55010D	0.709125
BnaARR6	BnaA10g01410D	0.700317
BnaARR6	BnaA10g02210D	0.700724
BnaARR6	BnaA10g12840D	0.700216
BnaARR6	BnaA10g13700D	0.702906
BnaARR6	BnaA10g13810D	0.701873
BnaARR6	BnaA10g14710D	0.705912
BnaARR6	BnaA10g16310D	0.706675
BnaARR6	BnaA10g20420D	0.701566
BnaARR6	BnaA10g22340D	0.703238
BnaARR6	BnaAnng09310D	0.700131
BnaARR6	BnaAnng23710D	0.713366
BnaARR6	BnaAnng40570D	0.708848
BnaARR6	BnaC01g02230D	0.704656
BnaARR6	BnaC01g09210D	0.700244
BnaARR6	BnaC01g09700D	0.707075
BnaARR6	BnaC01g10340D	0.702801
BnaARR6	BnaC01g24850D	0.70269
BnaARR6	BnaC01g26290D	0.701503
BnaARR6	BnaC02g05810D	0.701385
BnaARR6	BnaC02g06380D	0.702179
BnaARR6	BnaC02g08040D	0.704268
BnaARR6	BnaC02g11940D	0.702552
BnaARR6	BnaC02g17620D	0.703612
BnaARR6	BnaC02g36730D	0.704694
BnaARR6	BnaC03g20530D	0.702775
BnaARR6	BnaC03g21650D	0.703868
BnaARR6	BnaC03g22550D	0.702141
BnaARR6	BnaC03g24900D	0.710146
BnaARR6	BnaC03g28340D	0.705746
BnaARR6	BnaC03g31550D	0.702997
BnaARR6	BnaC03g44530D	0.700511
BnaARR6	BnaC03g48970D	0.709823
BnaARR6	BnaC03g52250D	0.705878
BnaARR6	BnaC03g57180D	0.702139
BnaARR6	BnaC03g58890D	0.702373
BnaARR6	BnaC04g00410D	0.701203
BnaARR6	BnaC04g10770D	0.702262
BnaARR6	BnaC04g26530D	0.712527
BnaARR6	BnaC04g31610D	0.702449
BnaARR6	BnaC04g48170D	0.704476
BnaARR6	BnaC04g54050D	0.701331
BnaARR6	BnaC05g03410D	0.707511
BnaARR6	BnaC05g07620D	0.701987
BnaARR6	BnaC05g14020D	0.70558
BnaARR6	BnaC05g17440D	0.704629
BnaARR6	BnaC05g17710D	0.709754
BnaARR6	BnaC05g18480D	0.700337
BnaARR6	BnaC05g20560D	0.700011
BnaARR6	BnaC05g28210D	0.70832
BnaARR6	BnaC05g29490D	0.70004
BnaARR6	BnaC05g33490D	0.701887
BnaARR6	BnaC05g33800D	0.703644
BnaARR6	BnaC05g34130D	0.704622
BnaARR6	BnaC05g42030D	0.707176
BnaARR6	BnaC05g44630D	0.702182
BnaARR6	BnaC06g01290D	0.70044
BnaARR6	BnaC06g04090D	0.701309
BnaARR6	BnaC06g04530D	0.706103
BnaARR6	BnaC06g28950D	0.704863
BnaARR6	BnaC06g30900D	0.703575
BnaARR6	BnaC06g36120D	0.700345
BnaARR6	BnaC06g41010D	0.70162
BnaARR6	BnaC07g00330D	0.706978
BnaARR6	BnaC07g09690D	0.709791
BnaARR6	BnaC07g19270D	0.70193
BnaARR6	BnaC07g24660D	0.70165
BnaARR6	BnaC07g31220D	0.702253
BnaARR6	BnaC08g05570D	0.705326
BnaARR6	BnaC08g10210D	0.700543
BnaARR6	BnaC08g21640D	0.707636
BnaARR6	BnaC08g24100D	0.700736
BnaARR6	BnaC08g25060D	0.701733
BnaARR6	BnaC08g25810D	0.703428
BnaARR6	BnaC08g28250D	0.709655
BnaARR6	BnaC08g35990D	0.706216
BnaARR6	BnaC09g11560D	0.704526
BnaARR6	BnaC09g12890D	0.701255
BnaARR6	BnaC09g14700D	0.702284
BnaARR6	BnaC09g16150D	0.713242
BnaARR6	BnaC09g23530D	0.702134
BnaARR6	BnaC09g23740D	0.709539
BnaARR6	BnaC09g25660D	0.707975
BnaARR6	BnaC09g31460D	0.703892
BnaARR6	BnaC09g37040D	0.709531
BnaARR6	BnaC09g42460D	0.702625
BnaARR6	BnaC09g46250D	0.704411
BnaARR6	BnaC09g46790D	0.706881
BnaARR6	BnaC09g47630D	0.70165
BnaARR6	BnaC09g53440D	0.709475
BnaARR6	BnaC09g53940D	0.701225
BnaARR6	BnaCnng04230D	0.706362
BnaARR6	BnaCnng05840D	0.706154
BnaARR6	BnaCnng17010D	0.708576
BnaARR6	BnaCnng25140D	0.702609
BnaARR6	BnaCnng38300D	0.707641
BnaARR6	BnaCnng41250D	0.710436
BnaARR6	BnaCnng60730D	0.702377
BnaARR6	BnaCnng76370D	0.701376
BnaARR6	BnaUnng00730D	0.703779
BnaA03g34340D	BnaBZR4	0.705759
BnaA03g34340D	BnaWRKY20	0.717726
BnaA03g34340D	BnaWRKY27	0.721135
BnaA03g34340D	BnaARF47	0.720801
BnaA03g34340D	BnaWRKY60	0.715947
BnaA03g34340D	BnaMYB75-11	0.717646
BnaA03g34610D	BnaWRKY27	0.726616
BnaA03g34730D	BnaWRKY27	0.706423
BnaA03g35260D	BnaBZR4	0.711284
BnaA03g35260D	BnaARR14	0.700746
BnaA03g35260D	BnaWRKY20	0.721609
BnaA03g35260D	BnaWRKY27	0.7344
BnaA03g35260D	BnaARF47	0.721154
BnaA03g35260D	BnaWRKY60	0.734505
BnaA03g35260D	BnaMYB75-11	0.731256
BnaA03g35400D	BnaWRKY27	0.718269
BnaA03g35400D	BnaWRKY60	0.707723
BnaA03g35540D	BnaWRKY27	0.719261
BnaA03g35540D	BnaWRKY60	0.728649
BnaA03g35570D	BnaWRKY27	0.710091
BnaA03g35570D	BnaARF47	0.704144
BnaA03g35730D	BnaBZR4	0.731398
BnaA03g35730D	BnaWRKY27	0.718908
BnaA03g35730D	BnaARF47	0.702827
BnaA03g35780D	BnaWRKY27	0.701391
BnaA03g35830D	BnaWRKY27	0.715669
BnaA03g35830D	BnaWRKY60	0.715342
BnaA03g35880D	BnaBZR4	0.730165
BnaA03g35880D	BnaWRKY27	0.722578
BnaA03g35880D	BnaWRKY60	0.722372
BnaA03g35880D	BnaMYB75-11	0.726922
BnaA03g36010D	BnaARR14	0.710721
BnaA03g36010D	BnaWRKY27	0.724257
BnaA03g36010D	BnaARF47	0.71233
BnaA03g36100D	BnaWRKY27	0.700761
BnaA03g36130D	BnaBZR4	0.733662
BnaA03g36130D	BnaWRKY20	0.735488
BnaA03g36130D	BnaWRKY27	0.727622
BnaA03g36130D	BnaAREB2-6	0.713562
BnaA03g36130D	BnaARF47	0.713773
BnaA03g36130D	BnaARR67	0.714514
BnaA03g36130D	BnaWRKY60	0.726078
BnaA03g36130D	BnaMYB75-11	0.737343
BnaA03g36400D	BnaBZR4	0.72739
BnaA03g36400D	BnaWRKY20	0.72579
BnaA03g36400D	BnaWRKY27	0.719962
BnaA03g36400D	BnaAREB2-6	0.703296
BnaA03g36400D	BnaARR67	0.709069
BnaA03g36400D	BnaWRKY56	0.720042
BnaA03g36400D	BnaWRKY60	0.721991
BnaA03g36400D	BnaMYB75-11	0.732911
BnaA03g36810D	BnaWRKY27	0.723142
BnaA03g36810D	BnaWRKY60	0.713713
BnaA03g36810D	BnaMYB75-11	0.703756
BnaA03g36990D	BnaWRKY27	0.728157
BnaA03g36990D	BnaWRKY60	0.731819
BnaA03g37240D	BnaWRKY27	0.703157
BnaA03g37240D	BnaWRKY60	0.720004
BnaA03g37290D	BnaBZR4	0.723206
BnaA03g37290D	BnaWRKY20	0.723351
BnaA03g37290D	BnaWRKY27	0.718896
BnaA03g37290D	BnaWRKY60	0.714398
BnaA03g37290D	BnaMYB75-11	0.720101
BnaA03g37590D	BnaARF47	0.705428
BnaA03g37610D	BnaWRKY27	0.716731
BnaA03g37610D	BnaWRKY56	0.703498
BnaA03g37610D	BnaWRKY60	0.719178
BnaA03g37610D	BnaMYB75-11	0.708152
BnaA03g37630D	BnaARR14	0.700417
BnaA03g37740D	BnaWRKY27	0.7261
BnaA03g37740D	BnaWRKY60	0.730758
BnaA03g37780D	BnaWRKY27	0.729522
BnaA03g37780D	BnaWRKY60	0.726852
BnaA03g37810D	BnaWRKY27	0.730039
BnaA03g37810D	BnaWRKY60	0.720953
BnaA03g37860D	BnaWRKY27	0.715684
BnaA03g37870D	BnaBZR4	0.713735
BnaA03g37870D	BnaWRKY20	0.709519
BnaA03g37870D	BnaWRKY27	0.717082
BnaA03g37870D	BnaWRKY56	0.702748
BnaA03g37870D	BnaWRKY60	0.720381
BnaA03g37870D	BnaMYB75-11	0.719135
BnaA03g37990D	BnaBZR4	0.732722
BnaA03g37990D	BnaWRKY20	0.734009
BnaA03g37990D	BnaWRKY27	0.729887
BnaA03g37990D	BnaARF47	0.711739
BnaA03g37990D	BnaWRKY60	0.730226
BnaA03g37990D	BnaMYB75-11	0.739487
BnaA03g38050D	BnaWRKY27	0.731792
BnaA03g38050D	BnaWRKY60	0.730699
BnaA03g38050D	BnaMYB75-11	0.70154
BnaA03g38080D	BnaWRKY27	0.701909
BnaA03g38080D	BnaWRKY60	0.719126
BnaA03g38100D	BnaWRKY27	0.714555
BnaA03g38100D	BnaWRKY60	0.716533
BnaA03g38100D	BnaMYB75-11	0.707409
BnaA03g38130D	BnaWRKY27	0.715797
BnaA03g38130D	BnaWRKY60	0.726792
BnaA03g38340D	BnaBZR4	0.726184
BnaA03g38340D	BnaWRKY20	0.732286
BnaA03g38340D	BnaWRKY27	0.733457
BnaA03g38340D	BnaARF47	0.720587
BnaA03g38340D	BnaWRKY60	0.732358
BnaA03g38340D	BnaMYB75-11	0.737159
BnaA03g38360D	BnaWRKY27	0.711919
BnaA03g38360D	BnaWRKY60	0.717883
BnaA03g38360D	BnaMYB75-11	0.703367
BnaA03g38370D	BnaWRKY27	0.700742
BnaA03g38440D	BnaWRKY27	0.702205
BnaA03g38440D	BnaWRKY60	0.714515
BnaA03g38460D	BnaWRKY27	0.713818
BnaA03g38460D	BnaWRKY60	0.717476
BnaA03g38500D	BnaWRKY27	0.722243
BnaA03g38500D	BnaWRKY56	0.708831
BnaA03g38500D	BnaWRKY60	0.714545
BnaA03g38880D	BnaWRKY27	0.71893
BnaA03g38970D	BnaWRKY27	0.724565
BnaA03g38970D	BnaWRKY60	0.730625
BnaA03g38970D	BnaMYB75-11	0.705545
BnaA03g39030D	BnaWRKY27	0.721218
BnaA03g39030D	BnaWRKY60	0.726752
BnaA03g39030D	BnaMYB75-11	0.707265
BnaA03g39250D	BnaWRKY27	0.731521
BnaA03g39250D	BnaWRKY60	0.73145
BnaA03g39590D	BnaBZR4	0.718025
BnaA03g39590D	BnaWRKY27	0.71465
BnaA03g39590D	BnaMYB75-11	0.725905
BnaA03g39650D	BnaBZR4	0.731246
BnaA03g39650D	BnaWRKY27	0.724478
BnaA03g39650D	BnaARF47	0.703874
BnaA03g39650D	BnaWRKY60	0.72554
BnaA03g39650D	BnaMYB75-11	0.736482
BnaA03g39670D	BnaBZR4	0.702769
BnaA03g39670D	BnaWRKY20	0.702362
BnaA03g39670D	BnaWRKY27	0.709389
BnaA03g39670D	BnaWRKY60	0.713235
BnaA03g39670D	BnaMYB75-11	0.715484
BnaA03g39680D	BnaBZR4	0.716568
BnaA03g39680D	BnaWRKY20	0.71117
BnaA03g39680D	BnaWRKY27	0.716517
BnaA03g39680D	BnaWRKY56	0.704509
BnaA03g39680D	BnaWRKY60	0.720923
BnaA03g39680D	BnaMYB75-11	0.722496
BnaA03g40110D	BnaWRKY27	0.724935
BnaA03g40110D	BnaWRKY60	0.720061
BnaBZR4	BnaA01g00360D	0.722908
BnaBZR4	BnaA01g03200D	0.71609
BnaBZR4	BnaA01g04740D	0.70215
BnaBZR4	BnaA01g05720D	0.711332
BnaBZR4	BnaA01g07830D	0.720469
BnaBZR4	BnaA01g08120D	0.73108
BnaBZR4	BnaA01g13780D	0.714905
BnaBZR4	BnaA01g14290D	0.710715
BnaBZR4	BnaA01g16440D	0.725077
BnaBZR4	BnaA01g16700D	0.723716
BnaBZR4	BnaA01g18050D	0.724295
BnaBZR4	BnaA01g19350D	0.701265
BnaBZR4	BnaA01g20230D	0.730534
BnaBZR4	BnaA01g24320D	0.702442
BnaBZR4	BnaA01g24500D	0.730723
BnaBZR4	BnaA01g24790D	0.718108
BnaBZR4	BnaA01g27320D	0.712285
BnaBZR4	BnaA01g27390D	0.731649
BnaBZR4	BnaA01g28080D	0.714002
BnaBZR4	BnaA01g28340D	0.731239
BnaBZR4	BnaA01g31950D	0.711131
BnaBZR4	BnaA01g34410D	0.717087
BnaBZR4	BnaA02g00610D	0.724571
[truncated: 27,256 more rows]

## Sheet: TableS4-2
Table S4-2 The genes interacting with rapeseed hormone-related TFs identified in "purple" module.
fromNode	toNode	weight
BnaA01g00020D	BnaARR39	0.538247
BnaA01g00180D	BnaARR39	0.568986
BnaA01g00280D	BnaARR39	0.567476
BnaA01g00360D	BnaARR39	0.592731
BnaA01g00400D	BnaARR39	0.522157
BnaA01g00420D	BnaARR39	0.522967
BnaA01g00540D	BnaARR39	0.566016
BnaA01g00590D	BnaARR39	0.600035
BnaA01g00780D	BnaARR39	0.537301
BnaA01g00800D	BnaARR39	0.577163
BnaA01g01360D	BnaARR39	0.527074
BnaA01g01430D	BnaARR39	0.580416
BnaA01g02160D	BnaARR39	0.528875
BnaA01g02270D	BnaARR39	0.534977
BnaA01g02370D	BnaARR39	0.50155
BnaA01g02620D	BnaARR39	0.522399
BnaA01g02860D	BnaARR39	0.527412
BnaA01g02940D	BnaARR39	0.544606
BnaA01g02950D	BnaARR39	0.574433
BnaA01g03050D	BnaARR39	0.574792
BnaA01g03200D	BnaARR39	0.574944
BnaA01g03260D	BnaARR39	0.571035
BnaA01g03400D	BnaARR39	0.579229
BnaA01g03450D	BnaARR39	0.512423
BnaA01g03800D	BnaARR39	0.596925
BnaA01g03840D	BnaARR39	0.549323
BnaA01g03860D	BnaARR39	0.531878
BnaA01g04160D	BnaARR39	0.544823
BnaA01g04450D	BnaARR39	0.557449
BnaA01g04540D	BnaARR39	0.507562
BnaA01g04740D	BnaARR39	0.516494
BnaA01g05080D	BnaARR39	0.563017
BnaA01g05540D	BnaARR39	0.514668
BnaA01g05670D	BnaARR39	0.507116
BnaA01g05720D	BnaARR39	0.532785
BnaA01g05760D	BnaARR39	0.570838
BnaA01g05840D	BnaARR39	0.550591
BnaA01g06160D	BnaARR39	0.501858
BnaA01g06220D	BnaARR39	0.514424
BnaA01g06700D	BnaARR39	0.531779
BnaA01g06730D	BnaARR39	0.583055
BnaA01g06830D	BnaARR39	0.584857
BnaA01g06980D	BnaARR39	0.511105
BnaA01g07750D	BnaARR39	0.546589
BnaA01g07830D	BnaARR39	0.527141
BnaA01g08120D	BnaARR39	0.557619
BnaA01g08160D	BnaARR39	0.500599
BnaA01g08240D	BnaARR39	0.567418
BnaA01g08260D	BnaARR39	0.559837
BnaA01g08690D	BnaARR39	0.573148
BnaA01g08950D	BnaARR39	0.520543
BnaA01g09110D	BnaARR39	0.543106
BnaA01g09270D	BnaARR39	0.561618
BnaA01g09380D	BnaARR39	0.530468
BnaA01g09390D	BnaARR39	0.513472
BnaA01g09550D	BnaARR39	0.53537
BnaA01g09640D	BnaARR39	0.580162
BnaA01g09900D	BnaARR39	0.537693
BnaA01g09990D	BnaARR39	0.536135
BnaA01g10540D	BnaARR39	0.538026
BnaA01g10550D	BnaARR39	0.536546
BnaA01g11190D	BnaARR39	0.528933
BnaA01g11250D	BnaARR39	0.57708
BnaA01g12230D	BnaARR39	0.606878
BnaA01g12350D	BnaARR39	0.607716
BnaA01g12540D	BnaARR39	0.576864
BnaA01g12700D	BnaARR39	0.549412
BnaA01g13430D	BnaARR39	0.521921
BnaA01g13510D	BnaARR39	0.579996
BnaA01g13610D	BnaARR39	0.566317
BnaA01g13770D	BnaARR39	0.537612
BnaA01g14130D	BnaARR39	0.609617
BnaA01g14270D	BnaARR39	0.579095
BnaA01g14290D	BnaARR39	0.51151
BnaA01g14400D	BnaARR39	0.557021
BnaA01g14470D	BnaARR39	0.571283
BnaA01g15010D	BnaARR39	0.586269
BnaA01g15100D	BnaARR39	0.548416
BnaA01g15230D	BnaARR39	0.604606
BnaA01g15350D	BnaARR39	0.561321
BnaA01g15490D	BnaARR39	0.561451
BnaA01g15640D	BnaARR39	0.525461
BnaA01g15780D	BnaARR39	0.561191
BnaA01g15950D	BnaARR39	0.520844
BnaA01g16380D	BnaARR39	0.503649
BnaA01g16600D	BnaARR39	0.587485
BnaA01g16700D	BnaARR39	0.551883
BnaA01g17040D	BnaARR39	0.538502
BnaA01g17550D	BnaARR39	0.555055
BnaA01g17930D	BnaARR39	0.528246
BnaA01g17960D	BnaARR39	0.504198
BnaA01g17990D	BnaARR39	0.529776
BnaA01g18050D	BnaARR39	0.535225
BnaA01g18470D	BnaARR39	0.513092
BnaA01g18740D	BnaARR39	0.506731
BnaA01g18840D	BnaARR39	0.60006
BnaA01g18870D	BnaARR39	0.548834
BnaA01g19110D	BnaARR39	0.57255
BnaA01g19280D	BnaARR39	0.546026
BnaA01g19350D	BnaARR39	0.593848
BnaA01g19400D	BnaARR39	0.547706
BnaA01g20230D	BnaARR39	0.571484
BnaA01g20380D	BnaARR39	0.563786
BnaA01g20460D	BnaARR39	0.573202
BnaA01g20560D	BnaARR39	0.509858
BnaA01g21000D	BnaARR39	0.604777
BnaA01g21520D	BnaARR39	0.551719
BnaA01g21750D	BnaARR39	0.538964
BnaA01g22110D	BnaARR39	0.540574
BnaA01g22460D	BnaARR39	0.538871
BnaA01g22670D	BnaARR39	0.535534
BnaA01g22830D	BnaARR39	0.58931
BnaA01g23510D	BnaARR39	0.505438
BnaA01g23630D	BnaARR39	0.605643
BnaA01g23840D	BnaARR39	0.585165
BnaA01g23900D	BnaARR39	0.513204
BnaA01g24160D	BnaARR39	0.549822
BnaA01g24320D	BnaARR39	0.53995
BnaA01g24530D	BnaARR39	0.601703
BnaA01g24790D	BnaARR39	0.543577
BnaA01g24920D	BnaARR39	0.598889
BnaA01g24940D	BnaARR39	0.567218
BnaA01g25290D	BnaARR39	0.550089
BnaA01g25300D	BnaARR39	0.581077
BnaA01g25890D	BnaARR39	0.559585
BnaA01g26050D	BnaARR39	0.520249
BnaA01g26170D	BnaARR39	0.608083
BnaA01g26230D	BnaARR39	0.559854
BnaA01g26690D	BnaARR39	0.506679
BnaA01g26860D	BnaARR39	0.510739
BnaA01g27380D	BnaARR39	0.569927
BnaA01g27390D	BnaARR39	0.565784
BnaA01g27400D	BnaARR39	0.570456
BnaA01g27550D	BnaARR39	0.534905
BnaA01g27680D	BnaARR39	0.562001
BnaA01g28110D	BnaARR39	0.577158
BnaA01g28900D	BnaARR39	0.522466
BnaA01g28980D	BnaARR39	0.519882
BnaA01g29270D	BnaARR39	0.601066
BnaA01g29410D	BnaARR39	0.542985
BnaA01g29440D	BnaARR39	0.568063
BnaA01g29520D	BnaARR39	0.530069
BnaA01g29540D	BnaARR39	0.513909
BnaA01g30320D	BnaARR39	0.562896
BnaA01g30390D	BnaARR39	0.549872
BnaA01g30460D	BnaARR39	0.572396
BnaA01g30630D	BnaARR39	0.533187
BnaA01g31010D	BnaARR39	0.599209
BnaA01g31950D	BnaARR39	0.57667
BnaA01g31960D	BnaARR39	0.538279
BnaA01g32050D	BnaARR39	0.59508
BnaA01g32400D	BnaARR39	0.601218
BnaA01g32550D	BnaARR39	0.504638
BnaA01g32720D	BnaARR39	0.516233
BnaA01g33230D	BnaARR39	0.504744
BnaA01g33250D	BnaARR39	0.574809
BnaA01g34410D	BnaARR39	0.569994
BnaA01g34560D	BnaARR39	0.53019
BnaA01g34880D	BnaARR39	0.598758
BnaA01g34990D	BnaARR39	0.577855
BnaA01g35340D	BnaARR39	0.603483
BnaA01g35430D	BnaARR39	0.596708
BnaA01g35710D	BnaARR39	0.587029
BnaA01g36120D	BnaARR39	0.536994
BnaA01g36310D	BnaARR39	0.551574
BnaA01g37010D	BnaARR39	0.538217
BnaA01g37050D	BnaARR39	0.582997
BnaA01g37220D	BnaARR39	0.536722
BnaA02g00100D	BnaARR39	0.575171
BnaA02g00190D	BnaARR39	0.566553
BnaA02g00360D	BnaARR39	0.592153
BnaA02g00610D	BnaARR39	0.598023
BnaA02g01600D	BnaARR39	0.538207
BnaA02g01680D	BnaARR39	0.577744
BnaA02g01820D	BnaARR39	0.589473
BnaA02g01870D	BnaARR39	0.52993
BnaA02g02020D	BnaARR39	0.590088
BnaA02g02100D	BnaARR39	0.517972
BnaA02g02290D	BnaARR39	0.563423
BnaA02g02520D	BnaARR39	0.60887
BnaA02g02940D	BnaARR39	0.524048
BnaA02g03070D	BnaARR39	0.574206
BnaA02g03180D	BnaARR39	0.566327
BnaA02g03280D	BnaARR39	0.514816
BnaA02g03450D	BnaARR39	0.567444
BnaA02g03650D	BnaARR39	0.51759
BnaA02g03720D	BnaARR39	0.604159
BnaA02g03760D	BnaARR39	0.523554
BnaA02g03840D	BnaARR39	0.570325
BnaA02g04090D	BnaARR39	0.530091
BnaA02g04180D	BnaARR39	0.522711
BnaA02g04290D	BnaARR39	0.583113
BnaA02g04350D	BnaARR39	0.588959
BnaA02g04450D	BnaARR39	0.503854
BnaA02g04560D	BnaARR39	0.588189
BnaA02g04670D	BnaARR39	0.578608
BnaA02g04870D	BnaARR39	0.506267
BnaA02g04960D	BnaARR39	0.570889
BnaA02g04990D	BnaARR39	0.55951
BnaA02g05110D	BnaARR39	0.590637
BnaA02g05150D	BnaARR39	0.537215
BnaA02g05310D	BnaARR39	0.586535
BnaA02g05360D	BnaARR39	0.608289
BnaA02g05420D	BnaARR39	0.557526
BnaA02g05770D	BnaARR39	0.569833
BnaA02g05840D	BnaARR39	0.501202
BnaA02g05940D	BnaARR39	0.530444
BnaA02g06200D	BnaARR39	0.584594
BnaA02g07230D	BnaARR39	0.58798
BnaA02g07730D	BnaARR39	0.566194
BnaA02g07840D	BnaARR39	0.562729
BnaA02g08040D	BnaARR39	0.539577
BnaA02g08090D	BnaARR39	0.571993
BnaA02g08170D	BnaARR39	0.550549
BnaA02g08300D	BnaARR39	0.510275
BnaA02g08400D	BnaARR39	0.552348
BnaA02g09230D	BnaARR39	0.561896
BnaA02g09320D	BnaARR39	0.555256
BnaA02g09420D	BnaARR39	0.549572
BnaA02g09680D	BnaARR39	0.515525
BnaA02g10220D	BnaARR39	0.525302
BnaA02g10690D	BnaARR39	0.573845
BnaA02g11080D	BnaARR39	0.532972
BnaA02g11760D	BnaARR39	0.534318
BnaA02g11840D	BnaARR39	0.532817
BnaA02g11950D	BnaARR39	0.531591
BnaA02g12020D	BnaARR39	0.560046
BnaA02g12160D	BnaARR39	0.591868
BnaA02g12570D	BnaARR39	0.541465
BnaA02g12820D	BnaARR39	0.547759
BnaA02g13070D	BnaARR39	0.600378
BnaA02g13150D	BnaARR39	0.524686
BnaA02g13180D	BnaARR39	0.505108
BnaA02g13320D	BnaARR39	0.522613
BnaA02g13390D	BnaARR39	0.563776
BnaA02g15110D	BnaARR39	0.59802
BnaA02g15150D	BnaARR39	0.530331
BnaA02g15200D	BnaARR39	0.581074
BnaA02g15240D	BnaARR39	0.530231
BnaA02g15390D	BnaARR39	0.507245
BnaA02g15620D	BnaARR39	0.596724
BnaA02g16570D	BnaARR39	0.591036
BnaA02g16590D	BnaARR39	0.536422
BnaA02g16680D	BnaARR39	0.555691
BnaA02g16870D	BnaARR39	0.55817
BnaA02g16970D	BnaARR39	0.569448
BnaA02g17230D	BnaARR39	0.58197
BnaA02g17260D	BnaARR39	0.5977
BnaA02g17390D	BnaARR39	0.544322
BnaA02g17730D	BnaARR39	0.528125
BnaA02g18080D	BnaARR39	0.516973
BnaA02g18200D	BnaARR39	0.593478
BnaA02g18320D	BnaARR39	0.596558
BnaA02g18450D	BnaARR39	0.606527
BnaA02g18690D	BnaARR39	0.601537
BnaA02g18710D	BnaARR39	0.525166
BnaA02g18720D	BnaARR39	0.53013
BnaA02g18780D	BnaARR39	0.535718
BnaA02g18970D	BnaARR39	0.511173
BnaA02g19300D	BnaARR39	0.517118
BnaA02g19770D	BnaARR39	0.543928
BnaA02g20140D	BnaARR39	0.584686
BnaA02g20170D	BnaARR39	0.542202
BnaA02g20230D	BnaARR39	0.54616
BnaA02g20350D	BnaARR39	0.606539
BnaA02g20410D	BnaARR39	0.553294
BnaA02g21070D	BnaARR39	0.609129
BnaA02g21250D	BnaARR39	0.546729
BnaA02g21510D	BnaARR39	0.553456
BnaA02g21730D	BnaARR39	0.59565
BnaA02g21750D	BnaARR39	0.536154
BnaA02g22030D	BnaARR39	0.551508
BnaA02g22320D	BnaARR39	0.563834
BnaA02g22550D	BnaARR39	0.560195
BnaA02g22690D	BnaARR39	0.535838
BnaA02g23460D	BnaARR39	0.603537
BnaA02g23500D	BnaARR39	0.552399
BnaA02g23580D	BnaARR39	0.587311
BnaA02g23660D	BnaARR39	0.560731
BnaA02g24170D	BnaARR39	0.569096
BnaA02g24310D	BnaARR39	0.528021
BnaA02g24690D	BnaARR39	0.600338
BnaA02g25440D	BnaARR39	0.508549
BnaA02g25810D	BnaARR39	0.574892
BnaA02g26210D	BnaARR39	0.583053
BnaA02g26910D	BnaARR39	0.597048
BnaA02g26990D	BnaARR39	0.575935
BnaA02g27010D	BnaARR39	0.559998
BnaA02g27140D	BnaARR39	0.597202
BnaA02g27160D	BnaARR39	0.558061
BnaA02g27260D	BnaARR39	0.517442
BnaA02g27890D	BnaARR39	0.524202
BnaA02g28150D	BnaARR39	0.561929
BnaA02g28200D	BnaARR39	0.512321
BnaA02g28660D	BnaARR39	0.541231
BnaA02g29010D	BnaARR39	0.523008
BnaA02g29080D	BnaARR39	0.520277
BnaA02g29950D	BnaARR39	0.549922
BnaA02g30230D	BnaARR39	0.542082
BnaA02g30290D	BnaARR39	0.512168
BnaA02g30430D	BnaARR39	0.538166
BnaA02g30910D	BnaARR39	0.508718
BnaA02g31180D	BnaARR39	0.534997
BnaA02g31570D	BnaARR39	0.531653
BnaA02g31590D	BnaARR39	0.526153
BnaA02g31900D	BnaARR39	0.533633
BnaA02g32170D	BnaARR39	0.605521
BnaA02g33190D	BnaARR39	0.563901
BnaA02g33370D	BnaARR39	0.609416
BnaA02g33390D	BnaARR39	0.537145
BnaA02g34280D	BnaARR39	0.567007
BnaA02g34380D	BnaARR39	0.56643
BnaA02g34470D	BnaARR39	0.563908
BnaA02g34760D	BnaARR39	0.521922
BnaA02g34830D	BnaARR39	0.506593
BnaA02g34880D	BnaARR39	0.52518
BnaA02g35120D	BnaARR39	0.537457
BnaA02g35500D	BnaARR39	0.596463
BnaA02g35610D	BnaARR39	0.571693
BnaA02g36790D	BnaARR39	0.58977
BnaA02g37140D	BnaARR39	0.568311
BnaA03g00380D	BnaARR39	0.607977
BnaA03g00560D	BnaARR39	0.506116
BnaA03g00830D	BnaARR39	0.584163
BnaA03g01260D	BnaARR39	0.520218
BnaA03g01300D	BnaARR39	0.530598
BnaA03g01740D	BnaARR39	0.528425
BnaA03g01940D	BnaARR39	0.532402
BnaA03g02170D	BnaARR39	0.563359
BnaA03g02320D	BnaARR39	0.548028
BnaA03g02400D	BnaARR39	0.598856
BnaA03g02420D	BnaARR39	0.533972
BnaA03g02720D	BnaARR39	0.576105
BnaA03g02820D	BnaARR39	0.538698
BnaA03g02930D	BnaARR39	0.503138
BnaA03g02940D	BnaARR39	0.501643
BnaA03g03020D	BnaARR39	0.513628
BnaA03g03240D	BnaARR39	0.540497
BnaA03g03380D	BnaARR39	0.533042
BnaA03g04030D	BnaARR39	0.521704
BnaA03g04140D	BnaARR39	0.586999
BnaA03g04190D	BnaARR39	0.579982
BnaA03g04440D	BnaARR39	0.517789
BnaA03g04640D	BnaARR39	0.529017
BnaA03g04690D	BnaARR39	0.588562
BnaA03g04820D	BnaARR39	0.534554
BnaA03g04830D	BnaARR39	0.570723
BnaA03g04850D	BnaARR39	0.563705
BnaA03g05810D	BnaARR39	0.517239
BnaA03g05820D	BnaARR39	0.521679
BnaA03g06050D	BnaARR39	0.537813
BnaA03g06450D	BnaARR39	0.608343
BnaA03g06760D	BnaARR39	0.522076
BnaA03g07510D	BnaARR39	0.511549
BnaA03g07610D	BnaARR39	0.567236
BnaA03g07920D	BnaARR39	0.524099
BnaA03g08160D	BnaARR39	0.542452
BnaA03g08270D	BnaARR39	0.574627
BnaA03g08520D	BnaARR39	0.563677
BnaA03g08640D	BnaARR39	0.504707
BnaA03g09170D	BnaARR39	0.548119
BnaA03g09180D	BnaARR39	0.514693
BnaA03g09320D	BnaARR39	0.527095
BnaA03g09710D	BnaARR39	0.554886
BnaA03g09800D	BnaARR39	0.554231
BnaA03g09850D	BnaARR39	0.575323
BnaA03g09910D	BnaARR39	0.509421
BnaA03g09920D	BnaARR39	0.579806
BnaA03g10240D	BnaARR39	0.585311
BnaA03g10700D	BnaARR39	0.50631
BnaA03g11250D	BnaARR39	0.573735
BnaA03g11610D	BnaARR39	0.55988
BnaA03g12250D	BnaARR39	0.565678
BnaA03g12450D	BnaARR39	0.523835
BnaA03g12490D	BnaARR39	0.582931
BnaA03g12600D	BnaARR39	0.586387
BnaA03g13090D	BnaARR39	0.533362
BnaA03g13290D	BnaARR39	0.543932
BnaA03g13420D	BnaARR39	0.578989
BnaA03g13490D	BnaARR39	0.557125
BnaA03g13670D	BnaARR39	0.604322
BnaA03g13950D	BnaARR39	0.529604
BnaA03g14420D	BnaARR39	0.588444
BnaA03g14730D	BnaARR39	0.547213
BnaA03g14980D	BnaARR39	0.541148
BnaA03g15250D	BnaARR39	0.551341
BnaA03g16100D	BnaARR39	0.555371
BnaA03g16160D	BnaARR39	0.563838
BnaA03g16470D	BnaARR39	0.573323
BnaA03g16520D	BnaARR39	0.607082
BnaA03g17000D	BnaARR39	0.550466
BnaA03g17080D	BnaARR39	0.523515
BnaA03g17560D	BnaARR39	0.533546
BnaA03g17800D	BnaARR39	0.534279
BnaA03g17920D	BnaARR39	0.550752
BnaA03g17970D	BnaARR39	0.577238
BnaA03g18090D	BnaARR39	0.500887
BnaA03g18410D	BnaARR39	0.517213
BnaA03g18490D	BnaARR39	0.507542
BnaA03g18710D	BnaARR39	0.535542
BnaA03g19380D	BnaARR39	0.56226
BnaA03g19460D	BnaARR39	0.570612
BnaA03g19490D	BnaARR39	0.608147
BnaA03g19550D	BnaARR39	0.505639
BnaA03g20070D	BnaARR39	0.601103
BnaA03g20330D	BnaARR39	0.597891
BnaA03g20540D	BnaARR39	0.590027
BnaA03g20820D	BnaARR39	0.549952
BnaA03g20840D	BnaARR39	0.516638
BnaA03g20930D	BnaARR39	0.596169
BnaA03g20980D	BnaARR39	0.501927
BnaA03g21100D	BnaARR39	0.542166
BnaA03g21650D	BnaARR39	0.506175
BnaA03g21710D	BnaARR39	0.561236
BnaA03g21770D	BnaARR39	0.567861
BnaA03g21990D	BnaARR39	0.578641
BnaA03g22260D	BnaARR39	0.541953
BnaA03g22660D	BnaARR39	0.506944
BnaA03g22780D	BnaARR39	0.516767
BnaA03g22970D	BnaARR39	0.539349
BnaA03g23140D	BnaARR39	0.529616
BnaA03g23180D	BnaARR39	0.586662
BnaA03g23260D	BnaARR39	0.532628
BnaA03g24090D	BnaARR39	0.535414
BnaA03g24130D	BnaARR39	0.503615
BnaA03g24350D	BnaARR39	0.513347
BnaA03g24520D	BnaARR39	0.51571
BnaA03g24580D	BnaARR39	0.541662
BnaA03g24920D	BnaARR39	0.530896
BnaA03g25050D	BnaARR39	0.576622
BnaA03g25060D	BnaARR39	0.576363
BnaA03g25170D	BnaARR39	0.578177
BnaA03g25180D	BnaARR39	0.598753
BnaA03g25300D	BnaARR39	0.521859
BnaA03g25540D	BnaARR39	0.564107
BnaA03g25710D	BnaARR39	0.529195
BnaA03g25930D	BnaARR39	0.507753
BnaA03g26040D	BnaARR39	0.505871
BnaA03g26440D	BnaARR39	0.58641
BnaA03g26620D	BnaARR39	0.538446
BnaA03g26870D	BnaARR39	0.569619
BnaA03g27050D	BnaARR39	0.509963
BnaA03g27060D	BnaARR39	0.58437
BnaA03g27140D	BnaARR39	0.5573
BnaA03g27190D	BnaARR39	0.519439
BnaA03g28020D	BnaARR39	0.522811
BnaA03g28090D	BnaARR39	0.51539
BnaA03g28110D	BnaARR39	0.566205
BnaA03g28220D	BnaARR39	0.508612
BnaA03g28350D	BnaARR39	0.568105
BnaA03g28560D	BnaARR39	0.517503
BnaA03g28810D	BnaARR39	0.597105
BnaA03g29020D	BnaARR39	0.51795
BnaA03g30300D	BnaARR39	0.536804
BnaA03g30770D	BnaARR39	0.577934
BnaA03g30810D	BnaARR39	0.562801
BnaA03g31190D	BnaARR39	0.520365
BnaA03g31370D	BnaARR39	0.533006
BnaA03g31570D	BnaARR39	0.575503
BnaA03g31600D	BnaARR39	0.613313
BnaA03g31970D	BnaARR39	0.557815
BnaA03g32440D	BnaARR39	0.564396
BnaA03g32550D	BnaARR39	0.586223
BnaA03g32670D	BnaARR39	0.55905
BnaA03g33160D	BnaARR39	0.503255
BnaA03g33370D	BnaARR39	0.577975
BnaA03g33380D	BnaARR39	0.545098
BnaA03g33520D	BnaARR39	0.575446
BnaA03g33780D	BnaARR39	0.537381
BnaA03g34050D	BnaARR39	0.570931
BnaA03g34190D	BnaARR39	0.559533
BnaA03g34250D	BnaARR39	0.595914
BnaA03g34290D	BnaARR39	0.582926
BnaA03g34340D	BnaARR39	0.55219
BnaA03g34720D	BnaARR39	0.57623
BnaA03g34950D	BnaARR39	0.545108
BnaA03g35060D	BnaARR39	0.560234
BnaA03g35140D	BnaARR39	0.548267
BnaA03g35260D	BnaARR39	0.521485
BnaA03g35400D	BnaARR39	0.606473
BnaA03g35570D	BnaARR39	0.519498
BnaA03g35730D	BnaARR39	0.586062
BnaA03g35880D	BnaARR39	0.573458
BnaA03g36130D	BnaARR39	0.572997
BnaA03g36400D	BnaARR39	0.550114
BnaA03g36810D	BnaARR39	0.554107
BnaA03g36840D	BnaARR39	0.546904
BnaA03g36950D	BnaARR39	0.503173
BnaA03g37290D	BnaARR39	0.586575
BnaA03g37590D	BnaARR39	0.524758
BnaA03g37780D	BnaARR39	0.585084
BnaA03g37810D	BnaARR39	0.591627
BnaA03g37860D	BnaARR39	0.537179
BnaA03g37870D	BnaARR39	0.531656
BnaA03g37990D	BnaARR39	0.558856
BnaA03g38050D	BnaARR39	0.569549
BnaA03g38340D	BnaARR39	0.552488
BnaA03g38500D	BnaARR39	0.597541
BnaA03g38880D	BnaARR39	0.554189
BnaA03g39250D	BnaARR39	0.566152
BnaA03g39590D	BnaARR39	0.52756
BnaA03g39650D	BnaARR39	0.557351
BnaA03g39670D	BnaARR39	0.508674
BnaA03g39680D	BnaARR39	0.528788
BnaA03g40110D	BnaARR39	0.5841
BnaA03g40910D	BnaARR39	0.57436
BnaA03g41300D	BnaARR39	0.56018
BnaA03g41650D	BnaARR39	0.542726
BnaA03g41760D	BnaARR39	0.578712
BnaA03g42030D	BnaARR39	0.530512
BnaA03g42250D	BnaARR39	0.519319
BnaA03g42260D	BnaARR39	0.511611
BnaA03g42370D	BnaARR39	0.552155
BnaA03g42540D	BnaARR39	0.564597
BnaA03g42600D	BnaARR39	0.562146
BnaA03g42870D	BnaARR39	0.575181
BnaA03g42940D	BnaARR39	0.594196
BnaA03g43360D	BnaARR39	0.584396
BnaA03g43410D	BnaARR39	0.546271
BnaA03g43420D	BnaARR39	0.573075
BnaA03g43440D	BnaARR39	0.519417
BnaA03g43730D	BnaARR39	0.555057
BnaA03g44110D	BnaARR39	0.505123
BnaA03g44710D	BnaARR39	0.560489
BnaA03g44880D	BnaARR39	0.580467
BnaA03g44930D	BnaARR39	0.567906
BnaA03g44960D	BnaARR39	0.59448
BnaA03g45230D	BnaARR39	0.580307
BnaA03g45520D	BnaARR39	0.518311
BnaA03g45560D	BnaARR39	0.588265
BnaA03g45680D	BnaARR39	0.51324
BnaA03g46020D	BnaARR39	0.557591
BnaA03g46060D	BnaARR39	0.58183
BnaA03g46080D	BnaARR39	0.607446
BnaA03g46420D	BnaARR39	0.515448
BnaA03g46470D	BnaARR39	0.529645
BnaA03g46730D	BnaARR39	0.576526
BnaA03g46920D	BnaARR39	0.596159
BnaA03g46950D	BnaARR39	0.564991
BnaA03g47340D	BnaARR39	0.592691
BnaA03g47370D	BnaARR39	0.587908
BnaA03g47730D	BnaARR39	0.597719
BnaA03g47910D	BnaARR39	0.567135
BnaA03g48100D	BnaARR39	0.520572
BnaA03g48680D	BnaARR39	0.589218
BnaA03g48950D	BnaARR39	0.565025
BnaA03g49110D	BnaARR39	0.567962
BnaA03g49580D	BnaARR39	0.580337
BnaA03g49690D	BnaARR39	0.596347
BnaA03g50860D	BnaARR39	0.540936
BnaA03g50880D	BnaARR39	0.559586
BnaA03g51090D	BnaARR39	0.527808
BnaA03g51600D	BnaARR39	0.553377
BnaA03g51720D	BnaARR39	0.607436
BnaA03g51730D	BnaARR39	0.54071
BnaA03g52200D	BnaARR39	0.537622
BnaA03g52320D	BnaARR39	0.599166
BnaA03g52440D	BnaARR39	0.508673
BnaA03g52470D	BnaARR39	0.518871
BnaA03g52700D	BnaARR39	0.570779
BnaA03g52760D	BnaARR39	0.521743
BnaA03g53120D	BnaARR39	0.538013
BnaA03g53180D	BnaARR39	0.526611
BnaA03g53690D	BnaARR39	0.607334
BnaA03g53980D	BnaARR39	0.548634
BnaA03g54090D	BnaARR39	0.565158
BnaA03g54420D	BnaARR39	0.509424
BnaA03g54590D	BnaARR39	0.573298
BnaA03g55720D	BnaARR39	0.525808
BnaA03g55850D	BnaARR39	0.533645
BnaA03g56080D	BnaARR39	0.575392
BnaA03g56110D	BnaARR39	0.515708
BnaA03g56130D	BnaARR39	0.517804
BnaA03g56280D	BnaARR39	0.568688
BnaA03g56360D	BnaARR39	0.562712
BnaA03g56450D	BnaARR39	0.503279
BnaA03g56960D	BnaARR39	0.552389
BnaA03g57010D	BnaARR39	0.608635
BnaA03g57160D	BnaARR39	0.562427
BnaA03g57340D	BnaARR39	0.537278
BnaA03g57530D	BnaARR39	0.564421
BnaA03g57840D	BnaARR39	0.533243
BnaA03g58240D	BnaARR39	0.508941
BnaA03g58320D	BnaARR39	0.513242
BnaA03g58730D	BnaARR39	0.526449
BnaA03g58790D	BnaARR39	0.607647
BnaA03g58900D	BnaARR39	0.551978
BnaA03g59010D	BnaARR39	0.5491
BnaA03g59020D	BnaARR39	0.569871
BnaA03g59170D	BnaARR39	0.599788
BnaA03g59840D	BnaARR39	0.579595
BnaA04g00060D	BnaARR39	0.538414
BnaA04g00070D	BnaARR39	0.517968
BnaA04g00110D	BnaARR39	0.564843
BnaA04g00710D	BnaARR39	0.502157
BnaA04g01700D	BnaARR39	0.597623
BnaA04g02490D	BnaARR39	0.572859
BnaA04g02660D	BnaARR39	0.522679
BnaA04g02690D	BnaARR39	0.50029
BnaA04g02730D	BnaARR39	0.571773
BnaA04g02820D	BnaARR39	0.536745
BnaA04g02940D	BnaARR39	0.603628
BnaA04g02970D	BnaARR39	0.563987
BnaA04g03360D	BnaARR39	0.563266
BnaA04g03580D	BnaARR39	0.52518
BnaA04g03690D	BnaARR39	0.519549
BnaA04g03740D	BnaARR39	0.547628
BnaA04g03770D	BnaARR39	0.566835
BnaA04g04200D	BnaARR39	0.565762
BnaA04g04350D	BnaARR39	0.554743
BnaA04g04370D	BnaARR39	0.608991
BnaA04g04390D	BnaARR39	0.518207
BnaA04g04440D	BnaARR39	0.555814
BnaA04g04460D	BnaARR39	0.550516
BnaA04g05050D	BnaARR39	0.500572
BnaA04g05380D	BnaARR39	0.513921
BnaA04g05490D	BnaARR39	0.500792
BnaA04g05500D	BnaARR39	0.524637
BnaA04g05960D	BnaARR39	0.568284
BnaA04g06150D	BnaARR39	0.559142
BnaA04g06300D	BnaARR39	0.561912
BnaA04g06380D	BnaARR39	0.549134
BnaA04g06510D	BnaARR39	0.541729
BnaA04g06630D	BnaARR39	0.601719
BnaA04g06700D	BnaARR39	0.540973
BnaA04g06840D	BnaARR39	0.571074
BnaA04g07010D	BnaARR39	0.504698
BnaA04g07230D	BnaARR39	0.572487
BnaA04g07250D	BnaARR39	0.556664
BnaA04g07660D	BnaARR39	0.550451
BnaA04g07760D	BnaARR39	0.549888
BnaA04g07980D	BnaARR39	0.576835
BnaA04g08640D	BnaARR39	0.529376
BnaA04g08690D	BnaARR39	0.547964
BnaA04g08790D	BnaARR39	0.59159
BnaA04g09410D	BnaARR39	0.558096
BnaA04g09640D	BnaARR39	0.518818
BnaA04g09900D	BnaARR39	0.513197
BnaA04g10370D	BnaARR39	0.597497
BnaA04g10820D	BnaARR39	0.597556
BnaA04g11570D	BnaARR39	0.568497
BnaA04g11860D	BnaARR39	0.562125
BnaA04g11970D	BnaARR39	0.553129
BnaA04g12000D	BnaARR39	0.564073
BnaA04g12100D	BnaARR39	0.561258
BnaA04g12130D	BnaARR39	0.539431
BnaA04g12330D	BnaARR39	0.527501
BnaA04g12500D	BnaARR39	0.527127
BnaA04g12590D	BnaARR39	0.553288
BnaA04g12790D	BnaARR39	0.52454
BnaA04g12800D	BnaARR39	0.542465
BnaA04g13220D	BnaARR39	0.57501
BnaA04g13420D	BnaARR39	0.519322
BnaA04g13490D	BnaARR39	0.521071
BnaA04g13810D	BnaARR39	0.606948
BnaA04g13830D	BnaARR39	0.567826
BnaA04g13930D	BnaARR39	0.60229
BnaA04g14080D	BnaARR39	0.502131
BnaA04g14100D	BnaARR39	0.506603
BnaA04g14220D	BnaARR39	0.570513
BnaA04g14490D	BnaARR39	0.569875
BnaA04g14740D	BnaARR39	0.546633
BnaA04g14810D	BnaARR39	0.578757
BnaA04g15200D	BnaARR39	0.534359
BnaA04g15380D	BnaARR39	0.600932
BnaA04g15540D	BnaARR39	0.510493
BnaA04g15780D	BnaARR39	0.538951
BnaA04g15880D	BnaARR39	0.604306
BnaA04g16260D	BnaARR39	0.538321
BnaA04g16670D	BnaARR39	0.574509
BnaA04g16690D	BnaARR39	0.547163
BnaA04g16900D	BnaARR39	0.572931
BnaA04g17040D	BnaARR39	0.510504
BnaA04g17570D	BnaARR39	0.533546
BnaA04g17880D	BnaARR39	0.52809
BnaA04g18310D	BnaARR39	0.564082
BnaA04g18320D	BnaARR39	0.557328
BnaA04g18860D	BnaARR39	0.572643
BnaA04g18980D	BnaARR39	0.554817
BnaA04g19200D	BnaARR39	0.553082
BnaA04g19370D	BnaARR39	0.588672
BnaA04g19410D	BnaARR39	0.564308
BnaA04g19490D	BnaARR39	0.544144
BnaA04g19780D	BnaARR39	0.605146
BnaA04g20080D	BnaARR39	0.593064
BnaA04g20160D	BnaARR39	0.545005
BnaA04g20380D	BnaARR39	0.580908
BnaA04g20700D	BnaARR39	0.563676
BnaA04g20860D	BnaARR39	0.561787
BnaA04g21190D	BnaARR39	0.537337
BnaA04g21760D	BnaARR39	0.511121
BnaA04g21830D	BnaARR39	0.548087
BnaA04g22080D	BnaARR39	0.61003
BnaA04g22100D	BnaARR39	0.552238
BnaA04g22400D	BnaARR39	0.507279
BnaA04g22420D	BnaARR39	0.577132
BnaA04g22860D	BnaARR39	0.538968
BnaA04g22910D	BnaARR39	0.583644
BnaA04g23080D	BnaARR39	0.592043
BnaA04g23150D	BnaARR39	0.561721
BnaA04g23180D	BnaARR39	0.606315
BnaA04g23290D	BnaARR39	0.566077
BnaA04g23700D	BnaARR39	0.575965
BnaA04g23950D	BnaARR39	0.543796
BnaA04g24160D	BnaARR39	0.59039
BnaA04g24360D	BnaARR39	0.509113
BnaA04g24600D	BnaARR39	0.532043
BnaA04g24650D	BnaARR39	0.568727
BnaA04g24700D	BnaARR39	0.612394
BnaA04g24730D	BnaARR39	0.557869
BnaA04g24850D	BnaARR39	0.549364
BnaA04g25070D	BnaARR39	0.531908
BnaA04g25190D	BnaARR39	0.547994
BnaA04g25200D	BnaARR39	0.531292
BnaA04g25230D	BnaARR39	0.54427
BnaA04g25680D	BnaARR39	0.559973
BnaA04g25700D	BnaARR39	0.546687
BnaA04g25810D	BnaARR39	0.536245
BnaA04g26100D	BnaARR39	0.571649
BnaA04g26180D	BnaARR39	0.603929
BnaA04g26270D	BnaARR39	0.557616
BnaA04g26380D	BnaARR39	0.52019
BnaA04g26420D	BnaARR39	0.55846
BnaA04g26780D	BnaARR39	0.56487
BnaA04g26960D	BnaARR39	0.609817
BnaA04g27270D	BnaARR39	0.514316
BnaA04g27280D	BnaARR39	0.527043
BnaA04g27390D	BnaARR39	0.508278
BnaA04g27610D	BnaARR39	0.581612
BnaA04g27750D	BnaARR39	0.54284
BnaA04g27780D	BnaARR39	0.52906
BnaA04g27920D	BnaARR39	0.547277
BnaA04g28700D	BnaARR39	0.585969
BnaA04g29010D	BnaARR39	0.554597
BnaA04g29190D	BnaARR39	0.534934
BnaA04g29210D	BnaARR39	0.5159
BnaA04g29330D	BnaARR39	0.531709
BnaA04g29490D	BnaARR39	0.583086
BnaA04g29570D	BnaARR39	0.516937
BnaA04g29630D	BnaARR39	0.545163
BnaA05g00020D	BnaARR39	0.53528
BnaA05g00100D	BnaARR39	0.51622
BnaA05g00350D	BnaARR39	0.526817
BnaA05g00390D	BnaARR39	0.567957
BnaA05g00730D	BnaARR39	0.53528
BnaA05g01010D	BnaARR39	0.584565
BnaA05g01060D	BnaARR39	0.540982
BnaA05g01150D	BnaARR39	0.596651
BnaA05g01170D	BnaARR39	0.601177
BnaA05g01290D	BnaARR39	0.517865
BnaA05g01470D	BnaARR39	0.544289
BnaA05g01790D	BnaARR39	0.54624
BnaA05g01850D	BnaARR39	0.534198
BnaA05g01920D	BnaARR39	0.591189
BnaA05g02140D	BnaARR39	0.534979
BnaA05g02330D	BnaARR39	0.560245
BnaA05g02550D	BnaARR39	0.567654
BnaA05g02670D	BnaARR39	0.567922
BnaA05g02780D	BnaARR39	0.530094
BnaA05g03210D	BnaARR39	0.577731
BnaA05g03400D	BnaARR39	0.512689
BnaA05g03490D	BnaARR39	0.571885
BnaA05g03640D	BnaARR39	0.523726
BnaA05g03840D	BnaARR39	0.521297
BnaA05g04310D	BnaARR39	0.562813
BnaA05g04320D	BnaARR39	0.596841
BnaA05g04400D	BnaARR39	0.567434
BnaA05g04450D	BnaARR39	0.552297
BnaA05g04640D	BnaARR39	0.518803
BnaA05g04720D	BnaARR39	0.591421
BnaA05g05060D	BnaARR39	0.575163
BnaA05g05110D	BnaARR39	0.598652
BnaA05g05240D	BnaARR39	0.550307
BnaA05g05540D	BnaARR39	0.548775
BnaA05g05840D	BnaARR39	0.563812
BnaA05g05910D	BnaARR39	0.560782
BnaA05g06020D	BnaARR39	0.554319
BnaA05g06100D	BnaARR39	0.545664
BnaA05g06370D	BnaARR39	0.567019
BnaA05g06490D	BnaARR39	0.536662
BnaA05g06520D	BnaARR39	0.533928
BnaA05g06540D	BnaARR39	0.5546
BnaA05g06870D	BnaARR39	0.51685
BnaA05g07240D	BnaARR39	0.551027
BnaA05g07290D	BnaARR39	0.523656
BnaA05g07450D	BnaARR39	0.531661
BnaA05g07480D	BnaARR39	0.603046
BnaA05g08150D	BnaARR39	0.594906
BnaA05g08180D	BnaARR39	0.57502
BnaA05g08550D	BnaARR39	0.5818
BnaA05g08710D	BnaARR39	0.5702
BnaA05g08820D	BnaARR39	0.5122
BnaA05g09020D	BnaARR39	0.579269
BnaA05g09180D	BnaARR39	0.528123
BnaA05g09390D	BnaARR39	0.525273
BnaA05g09400D	BnaARR39	0.513446
BnaA05g09410D	BnaARR39	0.520623
BnaA05g10140D	BnaARR39	0.538965
BnaA05g10300D	BnaARR39	0.533297
BnaA05g10710D	BnaARR39	0.514938
BnaA05g10730D	BnaARR39	0.592582
BnaA05g10760D	BnaARR39	0.576131
BnaA05g10910D	BnaARR39	0.564396
BnaA05g11640D	BnaARR39	0.511183
BnaA05g11730D	BnaARR39	0.52397
BnaA05g11890D	BnaARR39	0.509295
BnaA05g11950D	BnaARR39	0.544512
BnaA05g12290D	BnaARR39	0.511237
BnaA05g12350D	BnaARR39	0.601538
BnaA05g12410D	BnaARR39	0.574908
BnaA05g12490D	BnaARR39	0.530314
BnaA05g12600D	BnaARR39	0.54638
BnaA05g12640D	BnaARR39	0.511392
BnaA05g12790D	BnaARR39	0.530611
BnaA05g12980D	BnaARR39	0.577414
BnaA05g13010D	BnaARR39	0.509638
BnaA05g13560D	BnaARR39	0.553384
BnaA05g13640D	BnaARR39	0.520953
BnaA05g13740D	BnaARR39	0.528357
BnaA05g13750D	BnaARR39	0.554365
BnaA05g13910D	BnaARR39	0.515791
BnaA05g14060D	BnaARR39	0.534944
BnaA05g14080D	BnaARR39	0.511467
BnaA05g14350D	BnaARR39	0.584852
BnaA05g14690D	BnaARR39	0.555223
BnaA05g14820D	BnaARR39	0.541629
BnaA05g14930D	BnaARR39	0.551827
BnaA05g15010D	BnaARR39	0.531407
BnaA05g15070D	BnaARR39	0.590083
BnaA05g15220D	BnaARR39	0.559564
BnaA05g15230D	BnaARR39	0.574716
BnaA05g15580D	BnaARR39	0.565571
BnaA05g15660D	BnaARR39	0.599356
BnaA05g16370D	BnaARR39	0.524723
BnaA05g16480D	BnaARR39	0.574106
BnaA05g16630D	BnaARR39	0.603997
BnaA05g17390D	BnaARR39	0.538305
BnaA05g17450D	BnaARR39	0.570658
BnaA05g18150D	BnaARR39	0.569314
BnaA05g18850D	BnaARR39	0.57706
BnaA05g19100D	BnaARR39	0.530082
BnaA05g19350D	BnaARR39	0.505451
BnaA05g19400D	BnaARR39	0.569529
BnaA05g19430D	BnaARR39	0.584311
BnaA05g19580D	BnaARR39	0.546843
BnaA05g19700D	BnaARR39	0.510368
BnaA05g20090D	BnaARR39	0.517336
BnaA05g20390D	BnaARR39	0.557951
BnaA05g20800D	BnaARR39	0.550185
BnaA05g20940D	BnaARR39	0.56849
BnaA05g21030D	BnaARR39	0.564653
BnaA05g21210D	BnaARR39	0.523209
BnaA05g21350D	BnaARR39	0.542096
BnaA05g21370D	BnaARR39	0.559869
BnaA05g21470D	BnaARR39	0.538214
BnaA05g21950D	BnaARR39	0.500421
BnaA05g22160D	BnaARR39	0.511285
BnaA05g22280D	BnaARR39	0.500593
BnaA05g22300D	BnaARR39	0.509751
BnaA05g22960D	BnaARR39	0.563568
BnaA05g23330D	BnaARR39	0.570688
BnaA05g23410D	BnaARR39	0.518682
BnaA05g23450D	BnaARR39	0.573827
BnaA05g23550D	BnaARR39	0.546223
BnaA05g23630D	BnaARR39	0.534503
BnaA05g23650D	BnaARR39	0.58296
BnaA05g23690D	BnaARR39	0.518065
BnaA05g23700D	BnaARR39	0.569769
BnaA05g23890D	BnaARR39	0.506617
BnaA05g23950D	BnaARR39	0.551277
BnaA05g24020D	BnaARR39	0.533695
BnaA05g24100D	BnaARR39	0.556679
BnaA05g24170D	BnaARR39	0.522008
BnaA05g24470D	BnaARR39	0.555565
BnaA05g24690D	BnaARR39	0.56646
BnaA05g24910D	BnaARR39	0.555291
BnaA05g25050D	BnaARR39	0.541666
BnaA05g25160D	BnaARR39	0.580395
BnaA05g25230D	BnaARR39	0.559206
BnaA05g25370D	BnaARR39	0.502566
BnaA05g25840D	BnaARR39	0.560482
BnaA05g25880D	BnaARR39	0.564938
BnaA05g26240D	BnaARR39	0.602836
BnaA05g26900D	BnaARR39	0.506184
BnaA05g26930D	BnaARR39	0.519041
BnaA05g27200D	BnaARR39	0.590817
BnaA05g27330D	BnaARR39	0.582303
BnaA05g27410D	BnaARR39	0.573848
BnaA05g27440D	BnaARR39	0.542962
BnaA05g27840D	BnaARR39	0.609051
BnaA05g27970D	BnaARR39	0.565491
BnaA05g28330D	BnaARR39	0.519818
BnaA05g28400D	BnaARR39	0.505012
BnaA05g28540D	BnaARR39	0.530307
BnaA05g28610D	BnaARR39	0.500618
BnaA05g28910D	BnaARR39	0.524031
BnaA05g29110D	BnaARR39	0.535097
BnaA05g29130D	BnaARR39	0.584124
BnaA05g29170D	BnaARR39	0.568742
BnaA05g29190D	BnaARR39	0.585332
BnaA05g29260D	BnaARR39	0.56372
BnaA05g29380D	BnaARR39	0.552545
BnaA05g29390D	BnaARR39	0.504936
BnaA05g29940D	BnaARR39	0.554834
BnaA05g30010D	BnaARR39	0.530905
BnaA05g30040D	BnaARR39	0.525682
BnaA05g30330D	BnaARR39	0.536498
BnaA05g30370D	BnaARR39	0.572877
BnaA05g30520D	BnaARR39	0.51514
BnaA05g30550D	BnaARR39	0.500493
BnaA05g31030D	BnaARR39	0.522754
BnaA05g31170D	BnaARR39	0.553061
BnaA05g31240D	BnaARR39	0.503325
BnaA05g31400D	BnaARR39	0.594187
BnaA05g31420D	BnaARR39	0.593105
BnaA05g31530D	BnaARR39	0.573114
BnaA05g31730D	BnaARR39	0.569313
BnaA05g31790D	BnaARR39	0.588907
BnaA05g31830D	BnaARR39	0.511921
BnaA05g31870D	BnaARR39	0.594491
BnaA05g33520D	BnaARR39	0.569355
BnaA05g33730D	BnaARR39	0.54641
BnaA05g33810D	BnaARR39	0.545793
BnaA05g33830D	BnaARR39	0.538174
BnaA05g33860D	BnaARR39	0.582733
BnaA05g33880D	BnaARR39	0.54458
BnaA05g34020D	BnaARR39	0.56657
BnaA05g34030D	BnaARR39	0.563751
BnaA05g34290D	BnaARR39	0.540395
BnaA05g34460D	BnaARR39	0.597096
BnaA05g34630D	BnaARR39	0.578991
BnaA05g34670D	BnaARR39	0.606997
BnaA05g34820D	BnaARR39	0.5274
BnaA05g34890D	BnaARR39	0.560154
BnaA05g34950D	BnaARR39	0.571788
BnaA05g34980D	BnaARR39	0.534766
BnaA05g35220D	BnaARR39	0.537462
BnaA05g35360D	BnaARR39	0.556251
BnaA05g35500D	BnaARR39	0.52866
BnaA05g35550D	BnaARR39	0.586308
BnaA05g35590D	BnaARR39	0.5649
BnaA05g35790D	BnaARR39	0.604885
BnaA05g36020D	BnaARR39	0.575988
BnaA05g36080D	BnaARR39	0.575745
BnaA05g36800D	BnaARR39	0.607178
BnaA05g36890D	BnaARR39	0.589719
BnaA05g36920D	BnaARR39	0.572822
BnaA06g00040D	BnaARR39	0.518123
BnaA06g00210D	BnaARR39	0.543391
BnaA06g00560D	BnaARR39	0.553875
BnaA06g00610D	BnaARR39	0.577311
BnaA06g00680D	BnaARR39	0.522814
BnaA06g00780D	BnaARR39	0.586076
BnaA06g00860D	BnaARR39	0.595853
BnaA06g01680D	BnaARR39	0.542896
BnaA06g01690D	BnaARR39	0.548648
BnaA06g01790D	BnaARR39	0.531213
BnaA06g01950D	BnaARR39	0.598384
BnaA06g02050D	BnaARR39	0.607273
BnaA06g02060D	BnaARR39	0.603084
BnaA06g02110D	BnaARR39	0.553959
BnaA06g02520D	BnaARR39	0.572124
BnaA06g02530D	BnaARR39	0.549233
BnaA06g02810D	BnaARR39	0.566799
BnaA06g02910D	BnaARR39	0.607485
BnaA06g03190D	BnaARR39	0.58508
BnaA06g03210D	BnaARR39	0.593672
BnaA06g03300D	BnaARR39	0.522467
BnaA06g03310D	BnaARR39	0.546002
BnaA06g04090D	BnaARR39	0.578761
BnaA06g04210D	BnaARR39	0.541452
BnaA06g04570D	BnaARR39	0.553327
BnaA06g04680D	BnaARR39	0.558705
BnaA06g04770D	BnaARR39	0.581376
BnaA06g04820D	BnaARR39	0.545036
BnaA06g04910D	BnaARR39	0.514686
BnaA06g04930D	BnaARR39	0.510792
BnaA06g04940D	BnaARR39	0.555843
BnaA06g05360D	BnaARR39	0.575923
BnaA06g05390D	BnaARR39	0.560395
BnaA06g06220D	BnaARR39	0.547829
BnaA06g06650D	BnaARR39	0.559403
BnaA06g06660D	BnaARR39	0.519555
BnaA06g06760D	BnaARR39	0.501233
BnaA06g06810D	BnaARR39	0.524698
BnaA06g06970D	BnaARR39	0.526726
BnaA06g07180D	BnaARR39	0.554347
BnaA06g07270D	BnaARR39	0.535485
BnaA06g07330D	BnaARR39	0.546973
BnaA06g07390D	BnaARR39	0.552427
BnaA06g07400D	BnaARR39	0.560006
BnaA06g07440D	BnaARR39	0.606005
BnaA06g07790D	BnaARR39	0.541464
BnaA06g07940D	BnaARR39	0.531628
BnaA06g08310D	BnaARR39	0.564723
BnaA06g08370D	BnaARR39	0.569525
BnaA06g09040D	BnaARR39	0.571083
BnaA06g09050D	BnaARR39	0.513426
BnaA06g09140D	BnaARR39	0.547812
BnaA06g09690D	BnaARR39	0.530112
BnaA06g10060D	BnaARR39	0.603848
BnaA06g10670D	BnaARR39	0.574704
BnaA06g10780D	BnaARR39	0.503433
BnaA06g10920D	BnaARR39	0.56785
BnaA06g11040D	BnaARR39	0.51013
BnaA06g11240D	BnaARR39	0.526973
BnaA06g11330D	BnaARR39	0.525629
BnaA06g11350D	BnaARR39	0.512161
BnaA06g11540D	BnaARR39	0.545282
BnaA06g11550D	BnaARR39	0.512736
BnaA06g11670D	BnaARR39	0.535227
BnaA06g11890D	BnaARR39	0.53134
BnaA06g12080D	BnaARR39	0.600603
BnaA06g12810D	BnaARR39	0.530186
BnaA06g13070D	BnaARR39	0.502045
BnaA06g13580D	BnaARR39	0.574278
BnaA06g13740D	BnaARR39	0.605158
BnaA06g13780D	BnaARR39	0.543141
BnaA06g13910D	BnaARR39	0.537479
BnaA06g13930D	BnaARR39	0.577619
BnaA06g14140D	BnaARR39	0.571085
BnaA06g14590D	BnaARR39	0.55874
BnaA06g14640D	BnaARR39	0.553539
BnaA06g15040D	BnaARR39	0.524685
BnaA06g15210D	BnaARR39	0.506186
BnaA06g15330D	BnaARR39	0.514132
BnaA06g15810D	BnaARR39	0.554194
BnaA06g16330D	BnaARR39	0.543059
BnaA06g16650D	BnaARR39	0.604918
BnaA06g16800D	BnaARR39	0.577563
BnaA06g16870D	BnaARR39	0.507935
BnaA06g17020D	BnaARR39	0.57142
BnaA06g17350D	BnaARR39	0.525835
BnaA06g17380D	BnaARR39	0.568921
BnaA06g17600D	BnaARR39	0.545299
BnaA06g17710D	BnaARR39	0.572382
BnaA06g17780D	BnaARR39	0.558388
BnaA06g17850D	BnaARR39	0.573026
BnaA06g18250D	BnaARR39	0.5512
BnaA06g18630D	BnaARR39	0.606252
BnaA06g19490D	BnaARR39	0.556399
BnaA06g19860D	BnaARR39	0.530448
BnaA06g20140D	BnaARR39	0.529763
BnaA06g20290D	BnaARR39	0.528316
BnaA06g20340D	BnaARR39	0.527675
BnaA06g20480D	BnaARR39	0.529652
BnaA06g20970D	BnaARR39	0.577779
BnaA06g21720D	BnaARR39	0.561719
BnaA06g22070D	BnaARR39	0.526126
BnaA06g22280D	BnaARR39	0.503758
BnaA06g22290D	BnaARR39	0.520454
BnaA06g22310D	BnaARR39	0.569265
BnaA06g22570D	BnaARR39	0.552161
BnaA06g22590D	BnaARR39	0.557956
BnaA06g22750D	BnaARR39	0.606097
BnaA06g22820D	BnaARR39	0.579021
BnaA06g23250D	BnaARR39	0.603427
BnaA06g23570D	BnaARR39	0.54609
BnaA06g23720D	BnaARR39	0.574846
BnaA06g23870D	BnaARR39	0.556974
BnaA06g24140D	BnaARR39	0.543782
BnaA06g24210D	BnaARR39	0.552994
BnaA06g24260D	BnaARR39	0.557875
BnaA06g24300D	BnaARR39	0.520089
BnaA06g24520D	BnaARR39	0.579602
BnaA06g24550D	BnaARR39	0.543531
BnaA06g24560D	BnaARR39	0.579387
BnaA06g24760D	BnaARR39	0.526699
BnaA06g24820D	BnaARR39	0.595815
BnaA06g24830D	BnaARR39	0.562076
BnaA06g25080D	BnaARR39	0.508768
BnaA06g25370D	BnaARR39	0.53044
BnaA06g25670D	BnaARR39	0.54363
BnaA06g25910D	BnaARR39	0.532657
BnaA06g26190D	BnaARR39	0.599982
BnaA06g26320D	BnaARR39	0.594376
BnaA06g26440D	BnaARR39	0.518537
BnaA06g26920D	BnaARR39	0.520783
BnaA06g27020D	BnaARR39	0.518592
BnaA06g28230D	BnaARR39	0.519306
BnaA06g28280D	BnaARR39	0.548856
BnaA06g28830D	BnaARR39	0.517508
BnaA06g29260D	BnaARR39	0.517272
BnaA06g29280D	BnaARR39	0.548015
BnaA06g29730D	BnaARR39	0.572444
BnaA06g29960D	BnaARR39	0.584104
BnaA06g29970D	BnaARR39	0.533225
BnaA06g30330D	BnaARR39	0.54303
BnaA06g30380D	BnaARR39	0.546155
BnaA06g30890D	BnaARR39	0.582583
BnaA06g31000D	BnaARR39	0.563564
BnaA06g31200D	BnaARR39	0.554595
BnaA06g31360D	BnaARR39	0.507239
BnaA06g31830D	BnaARR39	0.510261
BnaA06g31850D	BnaARR39	0.566289
BnaA06g31910D	BnaARR39	0.513858
BnaA06g32320D	BnaARR39	0.526832
BnaA06g32400D	BnaARR39	0.581075
BnaA06g32690D	BnaARR39	0.567732
BnaA06g32740D	BnaARR39	0.547452
BnaA06g32810D	BnaARR39	0.507048
BnaA06g32820D	BnaARR39	0.539274
BnaA06g33230D	BnaARR39	0.514799
BnaA06g33420D	BnaARR39	0.556671
BnaA06g33450D	BnaARR39	0.545198
BnaA06g33550D	BnaARR39	0.53992
BnaA06g33720D	BnaARR39	0.507608
BnaA06g33730D	BnaARR39	0.586506
BnaA06g33830D	BnaARR39	0.500148
BnaA06g34320D	BnaARR39	0.614576
BnaA06g34600D	BnaARR39	0.568642
BnaA06g34720D	BnaARR39	0.507953
BnaA06g35120D	BnaARR39	0.53428
BnaA06g35150D	BnaARR39	0.54301
BnaA06g35590D	BnaARR39	0.564492
BnaA06g35750D	BnaARR39	0.603463
BnaA06g35760D	BnaARR39	0.604195
BnaA06g35780D	BnaARR39	0.531043
BnaA06g35790D	BnaARR39	0.574789
BnaA06g35880D	BnaARR39	0.510197
BnaA06g35980D	BnaARR39	0.549348
BnaA06g36070D	BnaARR39	0.533446
BnaA06g36180D	BnaARR39	0.561117
BnaA06g36210D	BnaARR39	0.514662
BnaA06g36370D	BnaARR39	0.534352
BnaA06g36560D	BnaARR39	0.537898
BnaA06g36740D	BnaARR39	0.540732
BnaA06g36800D	BnaARR39	0.516117
BnaA06g36820D	BnaARR39	0.601334
BnaA06g37070D	BnaARR39	0.557981
BnaA06g37120D	BnaARR39	0.535091
BnaA06g37230D	BnaARR39	0.549169
BnaA06g37300D	BnaARR39	0.534351
BnaA06g37650D	BnaARR39	0.579288
BnaA06g37700D	BnaARR39	0.607876
BnaA06g37740D	BnaARR39	0.600806
BnaA06g38100D	BnaARR39	0.544565
BnaA06g38290D	BnaARR39	0.578053
BnaA06g38350D	BnaARR39	0.575514
BnaA06g38400D	BnaARR39	0.582174
BnaA06g38550D	BnaARR39	0.545743
BnaA06g38560D	BnaARR39	0.601759
BnaA06g38590D	BnaARR39	0.517355
BnaA06g38600D	BnaARR39	0.578962
BnaA06g39180D	BnaARR39	0.563749
BnaA06g39340D	BnaARR39	0.555826
BnaA06g39370D	BnaARR39	0.538977
BnaA06g39420D	BnaARR39	0.533602
BnaA06g39500D	BnaARR39	0.566816
BnaA06g39560D	BnaARR39	0.526751
BnaA06g39780D	BnaARR39	0.547452
BnaA06g40020D	BnaARR39	0.593057
BnaA06g40620D	BnaARR39	0.539038
BnaA06g40660D	BnaARR39	0.606792
BnaA07g00390D	BnaARR39	0.517345
BnaA07g00510D	BnaARR39	0.540008
BnaA07g00590D	BnaARR39	0.509851
BnaA07g01530D	BnaARR39	0.526127
BnaA07g01580D	BnaARR39	0.580295
BnaA07g01590D	BnaARR39	0.585808
BnaA07g02190D	BnaARR39	0.550469
BnaA07g02490D	BnaARR39	0.571996
BnaA07g02530D	BnaARR39	0.528401
BnaA07g02600D	BnaARR39	0.5961
BnaA07g02890D	BnaARR39	0.503356
BnaA07g03050D	BnaARR39	0.509677
BnaA07g03410D	BnaARR39	0.525578
BnaA07g03590D	BnaARR39	0.529468
BnaA07g03790D	BnaARR39	0.508093
BnaA07g03840D	BnaARR39	0.570199
BnaA07g04020D	BnaARR39	0.519861
BnaA07g04040D	BnaARR39	0.501976
BnaA07g04280D	BnaARR39	0.504077
BnaA07g04390D	BnaARR39	0.577341
BnaA07g04410D	BnaARR39	0.547512
BnaA07g04430D	BnaARR39	0.516514
BnaA07g04580D	BnaARR39	0.583009
BnaA07g04700D	BnaARR39	0.55951
BnaA07g04740D	BnaARR39	0.599855
BnaA07g05460D	BnaARR39	0.528743
BnaA07g06150D	BnaARR39	0.511331
BnaA07g06250D	BnaARR39	0.500335
BnaA07g06460D	BnaARR39	0.500718
BnaA07g06510D	BnaARR39	0.535319
BnaA07g06530D	BnaARR39	0.589067
BnaA07g06770D	BnaARR39	0.579913
BnaA07g06810D	BnaARR39	0.534307
BnaA07g07120D	BnaARR39	0.597684
BnaA07g07460D	BnaARR39	0.526365
BnaA07g07560D	BnaARR39	0.524228
BnaA07g07790D	BnaARR39	0.551415
BnaA07g08530D	BnaARR39	0.569409
BnaA07g08710D	BnaARR39	0.540354
BnaA07g09420D	BnaARR39	0.542116
BnaA07g10020D	BnaARR39	0.593097
BnaA07g10100D	BnaARR39	0.570465
BnaA07g10110D	BnaARR39	0.511281
BnaA07g10470D	BnaARR39	0.591825
BnaA07g11030D	BnaARR39	0.605796
BnaA07g11520D	BnaARR39	0.5669
BnaA07g11570D	BnaARR39	0.600149
BnaA07g11990D	BnaARR39	0.52594
BnaA07g12260D	BnaARR39	0.592903
BnaA07g12480D	BnaARR39	0.516599
BnaA07g12790D	BnaARR39	0.577395
BnaA07g13160D	BnaARR39	0.569805
BnaA07g13260D	BnaARR39	0.571898
BnaA07g13530D	BnaARR39	0.529711
BnaA07g13670D	BnaARR39	0.570546
BnaA07g13740D	BnaARR39	0.515925
BnaA07g14110D	BnaARR39	0.601448
BnaA07g14320D	BnaARR39	0.557344
BnaA07g14420D	BnaARR39	0.528915
BnaA07g14470D	BnaARR39	0.556533
BnaA07g14670D	BnaARR39	0.519053
BnaA07g15220D	BnaARR39	0.577071
BnaA07g15230D	BnaARR39	0.567965
BnaA07g15320D	BnaARR39	0.543636
BnaA07g15680D	BnaARR39	0.572166
BnaA07g15730D	BnaARR39	0.548294
BnaA07g15900D	BnaARR39	0.590915
BnaA07g15980D	BnaARR39	0.556257
BnaA07g16120D	BnaARR39	0.524718
BnaA07g16200D	BnaARR39	0.517936
BnaA07g16330D	BnaARR39	0.523545
BnaA07g16370D	BnaARR39	0.542194
BnaA07g16440D	BnaARR39	0.566167
BnaA07g16530D	BnaARR39	0.554178
BnaA07g16750D	BnaARR39	0.556281
BnaA07g17010D	BnaARR39	0.520001
BnaA07g17040D	BnaARR39	0.545409
BnaA07g17620D	BnaARR39	0.517064
BnaA07g18350D	BnaARR39	0.565607
BnaA07g18420D	BnaARR39	0.514259
BnaA07g18520D	BnaARR39	0.511377
BnaA07g18630D	BnaARR39	0.502025
BnaA07g18910D	BnaARR39	0.523752
BnaA07g18920D	BnaARR39	0.513586
BnaA07g19030D	BnaARR39	0.5411
BnaA07g19320D	BnaARR39	0.574353
BnaA07g19580D	BnaARR39	0.530405
BnaA07g19650D	BnaARR39	0.527027
BnaA07g20300D	BnaARR39	0.519573
BnaA07g20310D	BnaARR39	0.568022
BnaA07g20370D	BnaARR39	0.580961
BnaA07g20620D	BnaARR39	0.512629
BnaA07g20960D	BnaARR39	0.556983
BnaA07g21080D	BnaARR39	0.500065
BnaA07g21180D	BnaARR39	0.510473
BnaA07g21530D	BnaARR39	0.502723
BnaA07g21930D	BnaARR39	0.507747
BnaA07g22120D	BnaARR39	0.607364
BnaA07g22220D	BnaARR39	0.508695
BnaA07g23000D	BnaARR39	0.543869
BnaA07g23090D	BnaARR39	0.551255
BnaA07g23290D	BnaARR39	0.53526
BnaA07g23660D	BnaARR39	0.574486
BnaA07g23680D	BnaARR39	0.534777
BnaA07g23760D	BnaARR39	0.523105
BnaA07g23780D	BnaARR39	0.584972
BnaA07g23930D	BnaARR39	0.52278
BnaA07g24510D	BnaARR39	0.500238
BnaA07g24530D	BnaARR39	0.521285
BnaA07g24600D	BnaARR39	0.518019
BnaA07g24620D	BnaARR39	0.568811
BnaA07g24840D	BnaARR39	0.576275
BnaA07g24900D	BnaARR39	0.570001
BnaA07g25240D	BnaARR39	0.510015
BnaA07g25610D	BnaARR39	0.603166
BnaA07g25850D	BnaARR39	0.557691
BnaA07g25870D	BnaARR39	0.52199
BnaA07g25940D	BnaARR39	0.574422
BnaA07g26170D	BnaARR39	0.593109
BnaA07g26290D	BnaARR39	0.555822
BnaA07g26600D	BnaARR39	0.504027
BnaA07g26630D	BnaARR39	0.569855
BnaA07g26680D	BnaARR39	0.558445
BnaA07g26960D	BnaARR39	0.514224
BnaA07g27280D	BnaARR39	0.525739
BnaA07g27460D	BnaARR39	0.547012
BnaA07g27930D	BnaARR39	0.528526
BnaA07g28040D	BnaARR39	0.501857
BnaA07g28250D	BnaARR39	0.538698
BnaA07g28350D	BnaARR39	0.536977
BnaA07g28540D	BnaARR39	0.500691
BnaA07g28600D	BnaARR39	0.523029
BnaA07g28740D	BnaARR39	0.559185
BnaA07g28820D	BnaARR39	0.59014
BnaA07g28860D	BnaARR39	0.572165
BnaA07g28900D	BnaARR39	0.524277
BnaA07g28910D	BnaARR39	0.577377
BnaA07g29060D	BnaARR39	0.525271
BnaA07g29390D	BnaARR39	0.53372
BnaA07g29500D	BnaARR39	0.543421
BnaA07g29880D	BnaARR39	0.5825
BnaA07g30100D	BnaARR39	0.529832
BnaA07g30320D	BnaARR39	0.546849
BnaA07g30340D	BnaARR39	0.566844
BnaA07g30610D	BnaARR39	0.574797
BnaA07g30670D	BnaARR39	0.525259
BnaA07g30770D	BnaARR39	0.593139
BnaA07g31010D	BnaARR39	0.569545
BnaA07g31140D	BnaARR39	0.59436
BnaA07g31230D	BnaARR39	0.578766
BnaA07g31240D	BnaARR39	0.604133
BnaA07g31540D	BnaARR39	0.54268
BnaA07g31590D	BnaARR39	0.533805
BnaA07g31700D	BnaARR39	0.582952
BnaA07g31710D	BnaARR39	0.540374
BnaA07g31740D	BnaARR39	0.528884
BnaA07g31770D	BnaARR39	0.591145
BnaA07g31780D	BnaARR39	0.517785
BnaA07g31810D	BnaARR39	0.601261
BnaA07g31890D	BnaARR39	0.508746
BnaA07g31900D	BnaARR39	0.5561
BnaA07g32130D	BnaARR39	0.502265
BnaA07g32150D	BnaARR39	0.575985
BnaA07g32220D	BnaARR39	0.565195
BnaA07g32310D	BnaARR39	0.585203
BnaA07g32380D	BnaARR39	0.560294
BnaA07g32420D	BnaARR39	0.519939
BnaA07g32780D	BnaARR39	0.542378
BnaA07g32850D	BnaARR39	0.510958
BnaA07g33040D	BnaARR39	0.543188
BnaA07g33280D	BnaARR39	0.516039
BnaA07g33560D	BnaARR39	0.564248
BnaA07g33860D	BnaARR39	0.591109
BnaA07g33890D	BnaARR39	0.510341
BnaA07g33960D	BnaARR39	0.557066
BnaA07g33970D	BnaARR39	0.527969
BnaA07g34210D	BnaARR39	0.519208
BnaA07g34280D	BnaARR39	0.504696
BnaA07g34370D	BnaARR39	0.591226
BnaA07g34980D	BnaARR39	0.538145
BnaA07g35330D	BnaARR39	0.570912
BnaA07g35480D	BnaARR39	0.502466
BnaA07g35600D	BnaARR39	0.549731
BnaA07g35670D	BnaARR39	0.559029
BnaA07g35850D	BnaARR39	0.538524
BnaA07g36130D	BnaARR39	0.566579
BnaA07g36480D	BnaARR39	0.558651
BnaA07g36780D	BnaARR39	0.561697
BnaA07g37120D	BnaARR39	0.501433
BnaA07g37160D	BnaARR39	0.558309
BnaA07g37340D	BnaARR39	0.546182
BnaA07g37370D	BnaARR39	0.593803
BnaA07g37470D	BnaARR39	0.530573
BnaA07g38250D	BnaARR39	0.544564
BnaA07g38700D	BnaARR39	0.529842
BnaA07g39070D	BnaARR39	0.526598
BnaA07g39140D	BnaARR39	0.511872
BnaA08g00130D	BnaARR39	0.567532
BnaA08g00380D	BnaARR39	0.552782
BnaA08g00590D	BnaARR39	0.551086
BnaA08g01020D	BnaARR39	0.525355
BnaA08g01490D	BnaARR39	0.566221
BnaA08g01660D	BnaARR39	0.602523
BnaA08g01960D	BnaARR39	0.580674
BnaA08g02090D	BnaARR39	0.502599
BnaA08g02320D	BnaARR39	0.559912
BnaA08g02750D	BnaARR39	0.59825
BnaA08g02760D	BnaARR39	0.516344
BnaA08g03050D	BnaARR39	0.525575
BnaA08g03260D	BnaARR39	0.525803
BnaA08g03500D	BnaARR39	0.550712
BnaA08g03800D	BnaARR39	0.541723
BnaA08g03990D	BnaARR39	0.522262
BnaA08g04020D	BnaARR39	0.55787
BnaA08g04190D	BnaARR39	0.563131
BnaA08g04360D	BnaARR39	0.562028
BnaA08g04420D	BnaARR39	0.575081
BnaA08g04510D	BnaARR39	0.585532
BnaA08g04610D	BnaARR39	0.547479
BnaA08g04820D	BnaARR39	0.535117
BnaA08g04900D	BnaARR39	0.534538
BnaA08g05140D	BnaARR39	0.525856
BnaA08g05260D	BnaARR39	0.545793
BnaA08g05300D	BnaARR39	0.558263
BnaA08g05520D	BnaARR39	0.531413
BnaA08g05620D	BnaARR39	0.540583
BnaA08g05650D	BnaARR39	0.590818
BnaA08g05700D	BnaARR39	0.532807
BnaA08g05780D	BnaARR39	0.600047
BnaA08g06270D	BnaARR39	0.525916
BnaA08g06410D	BnaARR39	0.532872
BnaA08g06960D	BnaARR39	0.556179
BnaA08g07000D	BnaARR39	0.564191
BnaA08g07170D	BnaARR39	0.566997
BnaA08g07200D	BnaARR39	0.570428
BnaA08g07690D	BnaARR39	0.601946
BnaA08g07940D	BnaARR39	0.553836
BnaA08g08170D	BnaARR39	0.520096
BnaA08g08810D	BnaARR39	0.513569
BnaA08g09020D	BnaARR39	0.541538
BnaA08g09030D	BnaARR39	0.543761
BnaA08g09420D	BnaARR39	0.582219
BnaA08g09430D	BnaARR39	0.526368
BnaA08g09510D	BnaARR39	0.603207
BnaA08g09560D	BnaARR39	0.552878
BnaA08g09690D	BnaARR39	0.531707
BnaA08g10030D	BnaARR39	0.582675
BnaA08g10040D	BnaARR39	0.596408
BnaA08g10510D	BnaARR39	0.559721
BnaA08g10590D	BnaARR39	0.504514
BnaA08g10840D	BnaARR39	0.546511
BnaA08g11070D	BnaARR39	0.552195
BnaA08g11250D	BnaARR39	0.535226
BnaA08g11440D	BnaARR39	0.551814
BnaA08g11590D	BnaARR39	0.58073
BnaA08g11610D	BnaARR39	0.571665
BnaA08g11780D	BnaARR39	0.533337
BnaA08g11860D	BnaARR39	0.603722
BnaA08g11970D	BnaARR39	0.597428
BnaA08g12780D	BnaARR39	0.560403
BnaA08g13880D	BnaARR39	0.544268
BnaA08g14270D	BnaARR39	0.531411
BnaA08g15880D	BnaARR39	0.576344
BnaA08g15890D	BnaARR39	0.574707
BnaA08g16090D	BnaARR39	0.565869
BnaA08g16330D	BnaARR39	0.510409
BnaA08g16430D	BnaARR39	0.516094
BnaA08g16510D	BnaARR39	0.5511
BnaA08g16740D	BnaARR39	0.528574
BnaA08g16820D	BnaARR39	0.557393
BnaA08g17100D	BnaARR39	0.559359
BnaA08g17220D	BnaARR39	0.552185
BnaA08g17660D	BnaARR39	0.517655
BnaA08g17800D	BnaARR39	0.575063
BnaA08g17880D	BnaARR39	0.56559
BnaA08g18040D	BnaARR39	0.582836
BnaA08g18170D	BnaARR39	0.553118
BnaA08g18340D	BnaARR39	0.533809
BnaA08g18520D	BnaARR39	0.552325
BnaA08g19670D	BnaARR39	0.525629
BnaA08g19680D	BnaARR39	0.56501
BnaA08g20280D	BnaARR39	0.603304
BnaA08g20290D	BnaARR39	0.580077
BnaA08g20330D	BnaARR39	0.571997
BnaA08g20460D	BnaARR39	0.542219
BnaA08g20760D	BnaARR39	0.571634
BnaA08g20850D	BnaARR39	0.51986
BnaA08g20980D	BnaARR39	0.502126
BnaA08g21540D	BnaARR39	0.595612
BnaA08g21610D	BnaARR39	0.506485
BnaA08g22200D	BnaARR39	0.565367
BnaA08g22810D	BnaARR39	0.529581
BnaA08g22890D	BnaARR39	0.507685
BnaA08g23110D	BnaARR39	0.588858
BnaA08g23900D	BnaARR39	0.552206
BnaA08g24050D	BnaARR39	0.538901
BnaA08g24180D	BnaARR39	0.56102
BnaA08g24340D	BnaARR39	0.596986
BnaA08g24350D	BnaARR39	0.557621
BnaA08g24360D	BnaARR39	0.503764
BnaA08g24370D	BnaARR39	0.530654
BnaA08g24470D	BnaARR39	0.527015
BnaA08g24910D	BnaARR39	0.545138
BnaA08g25100D	BnaARR39	0.553323
BnaA08g25340D	BnaARR39	0.573816
BnaA08g25740D	BnaARR39	0.575441
BnaA08g26140D	BnaARR39	0.51943
BnaA08g26520D	BnaARR39	0.559808
BnaA08g26880D	BnaARR39	0.536676
BnaA08g27170D	BnaARR39	0.559961
BnaA08g27260D	BnaARR39	0.527002
BnaA08g27510D	BnaARR39	0.562033
BnaA08g27540D	BnaARR39	0.561221
BnaA08g27770D	BnaARR39	0.552189
BnaA08g28620D	BnaARR39	0.586489
BnaA08g28720D	BnaARR39	0.585975
BnaA08g28760D	BnaARR39	0.502066
BnaA08g28900D	BnaARR39	0.571787
BnaA08g29150D	BnaARR39	0.60393
BnaA08g29810D	BnaARR39	0.516271
BnaA08g29910D	BnaARR39	0.547755
BnaA08g29920D	BnaARR39	0.541025
BnaA08g30000D	BnaARR39	0.571689
BnaA08g30050D	BnaARR39	0.563622
BnaA08g30120D	BnaARR39	0.599842
BnaA08g30570D	BnaARR39	0.568508
BnaA08g30750D	BnaARR39	0.580079
BnaA08g31000D	BnaARR39	0.569412
BnaA08g31180D	BnaARR39	0.574937
BnaA08g31610D	BnaARR39	0.527451
BnaA09g00070D	BnaARR39	0.502361
BnaA09g00150D	BnaARR39	0.537378
BnaA09g00170D	BnaARR39	0.570612
BnaA09g00200D	BnaARR39	0.577906
BnaA09g00250D	BnaARR39	0.532659
BnaA09g00390D	BnaARR39	0.534815
BnaA09g00700D	BnaARR39	0.503519
BnaA09g00720D	BnaARR39	0.604017
BnaA09g00880D	BnaARR39	0.549836
BnaA09g01050D	BnaARR39	0.507055
BnaA09g01360D	BnaARR39	0.564784
BnaA09g01470D	BnaARR39	0.52818
BnaA09g01540D	BnaARR39	0.571289
BnaA09g01600D	BnaARR39	0.519609
BnaA09g01610D	BnaARR39	0.500012
BnaA09g01910D	BnaARR39	0.505664
BnaA09g02030D	BnaARR39	0.607967
BnaA09g02120D	BnaARR39	0.553497
BnaA09g02160D	BnaARR39	0.508682
BnaA09g02790D	BnaARR39	0.525636
BnaA09g03020D	BnaARR39	0.607778
BnaA09g03050D	BnaARR39	0.549368
BnaA09g03140D	BnaARR39	0.573836
BnaA09g03480D	BnaARR39	0.524756
BnaA09g03560D	BnaARR39	0.599504
BnaA09g03800D	BnaARR39	0.51061
BnaA09g03850D	BnaARR39	0.556064
BnaA09g03890D	BnaARR39	0.528658
BnaA09g03940D	BnaARR39	0.537817
BnaA09g04190D	BnaARR39	0.503232
BnaA09g04980D	BnaARR39	0.562665
BnaA09g05580D	BnaARR39	0.514615
BnaA09g05920D	BnaARR39	0.537456
BnaA09g06030D	BnaARR39	0.589403
BnaA09g06550D	BnaARR39	0.552173
BnaA09g06670D	BnaARR39	0.544506
BnaA09g07120D	BnaARR39	0.605127
BnaA09g07190D	BnaARR39	0.506823
BnaA09g07240D	BnaARR39	0.521117
BnaA09g07330D	BnaARR39	0.582521
BnaA09g07380D	BnaARR39	0.589825
BnaA09g07400D	BnaARR39	0.508305
BnaA09g07840D	BnaARR39	0.536963
BnaA09g07880D	BnaARR39	0.513294
BnaA09g08010D	BnaARR39	0.547188
BnaA09g08030D	BnaARR39	0.564622
BnaA09g08060D	BnaARR39	0.510531
BnaA09g08250D	BnaARR39	0.512035
BnaA09g08470D	BnaARR39	0.592744
BnaA09g08700D	BnaARR39	0.579146
BnaA09g10460D	BnaARR39	0.505969
BnaA09g10820D	BnaARR39	0.595463
BnaA09g11220D	BnaARR39	0.561333
BnaA09g11320D	BnaARR39	0.511124
BnaA09g11330D	BnaARR39	0.562527
BnaA09g11480D	BnaARR39	0.501942
BnaA09g11600D	BnaARR39	0.55291
BnaA09g11640D	BnaARR39	0.554747
BnaA09g11990D	BnaARR39	0.526043
BnaA09g12180D	BnaARR39	0.54686
BnaA09g12190D	BnaARR39	0.519943
BnaA09g12210D	BnaARR39	0.573092
BnaA09g12600D	BnaARR39	0.541752
BnaA09g12670D	BnaARR39	0.560483
BnaA09g12720D	BnaARR39	0.507679
BnaA09g12730D	BnaARR39	0.513782
BnaA09g12770D	BnaARR39	0.537433
BnaA09g12880D	BnaARR39	0.590564
BnaA09g13620D	BnaARR39	0.548868
BnaA09g13710D	BnaARR39	0.572668
BnaA09g13840D	BnaARR39	0.564505
BnaA09g14100D	BnaARR39	0.524403
BnaA09g15080D	BnaARR39	0.534968
BnaA09g15090D	BnaARR39	0.560164
BnaA09g15360D	BnaARR39	0.587598
BnaA09g15380D	BnaARR39	0.570358
BnaA09g15410D	BnaARR39	0.512637
BnaA09g15660D	BnaARR39	0.549731
BnaA09g15680D	BnaARR39	0.573268
BnaA09g16080D	BnaARR39	0.558409
BnaA09g16440D	BnaARR39	0.544157
BnaA09g16820D	BnaARR39	0.572355
BnaA09g17750D	BnaARR39	0.567474
BnaA09g18190D	BnaARR39	0.582352
BnaA09g18410D	BnaARR39	0.566805
BnaA09g18600D	BnaARR39	0.566752
BnaA09g18790D	BnaARR39	0.519345
BnaA09g18990D	BnaARR39	0.538325
BnaA09g19230D	BnaARR39	0.53453
BnaA09g19240D	BnaARR39	0.555154
BnaA09g19510D	BnaARR39	0.597105
BnaA09g19580D	BnaARR39	0.531626
BnaA09g19640D	BnaARR39	0.531226
BnaA09g19760D	BnaARR39	0.569078
BnaA09g20010D	BnaARR39	0.562201
BnaA09g20220D	BnaARR39	0.553468
BnaA09g20320D	BnaARR39	0.553895
BnaA09g20510D	BnaARR39	0.57017
BnaA09g20620D	BnaARR39	0.562639
BnaA09g20710D	BnaARR39	0.519923
BnaA09g20880D	BnaARR39	0.517513
BnaA09g20980D	BnaARR39	0.547857
BnaA09g21130D	BnaARR39	0.508191
BnaA09g21150D	BnaARR39	0.513737
BnaA09g21660D	BnaARR39	0.526629
BnaA09g21850D	BnaARR39	0.568794
BnaA09g22010D	BnaARR39	0.509333
BnaA09g22540D	BnaARR39	0.500116
BnaA09g22980D	BnaARR39	0.530211
BnaA09g23050D	BnaARR39	0.542641
BnaA09g23090D	BnaARR39	0.514781
BnaA09g23510D	BnaARR39	0.573076
BnaA09g24280D	BnaARR39	0.572252
BnaA09g24310D	BnaARR39	0.565137
BnaA09g24330D	BnaARR39	0.522247
BnaA09g24540D	BnaARR39	0.548138
BnaA09g24990D	BnaARR39	0.584185
BnaA09g25190D	BnaARR39	0.503
BnaA09g25300D	BnaARR39	0.575156
BnaA09g25430D	BnaARR39	0.582735
BnaA09g25550D	BnaARR39	0.507375
BnaA09g25760D	BnaARR39	0.561997
BnaA09g26030D	BnaARR39	0.533738
BnaA09g26140D	BnaARR39	0.556963
BnaA09g26270D	BnaARR39	0.601982
BnaA09g26350D	BnaARR39	0.544331
BnaA09g26420D	BnaARR39	0.533105
BnaA09g26430D	BnaARR39	0.569225
BnaA09g26860D	BnaARR39	0.512769
BnaA09g26960D	BnaARR39	0.557997
BnaA09g27070D	BnaARR39	0.556357
BnaA09g27510D	BnaARR39	0.561483
BnaA09g28290D	BnaARR39	0.50772
BnaA09g28510D	BnaARR39	0.607539
BnaA09g29060D	BnaARR39	0.569218
BnaA09g29510D	BnaARR39	0.561455
BnaA09g29920D	BnaARR39	0.550085
BnaA09g29940D	BnaARR39	0.563781
BnaA09g30080D	BnaARR39	0.55447
BnaA09g30140D	BnaARR39	0.541109
BnaA09g30330D	BnaARR39	0.511037
BnaA09g30440D	BnaARR39	0.55002
BnaA09g30810D	BnaARR39	0.53839
BnaA09g31000D	BnaARR39	0.507532
BnaA09g31220D	BnaARR39	0.570158
BnaA09g31400D	BnaARR39	0.595721
BnaA09g31740D	BnaARR39	0.523775
BnaA09g32050D	BnaARR39	0.539775
BnaA09g32120D	BnaARR39	0.554767
BnaA09g32370D	BnaARR39	0.588623
BnaA09g32460D	BnaARR39	0.502366
BnaA09g32640D	BnaARR39	0.52239
BnaA09g32690D	BnaARR39	0.503814
BnaA09g32770D	BnaARR39	0.533881
BnaA09g33010D	BnaARR39	0.517722
BnaA09g33060D	BnaARR39	0.561861
BnaA09g33140D	BnaARR39	0.55337
BnaA09g33770D	BnaARR39	0.550205
BnaA09g34060D	BnaARR39	0.509793
BnaA09g34130D	BnaARR39	0.52433
BnaA09g34410D	BnaARR39	0.503024
BnaA09g34710D	BnaARR39	0.512859
BnaA09g34720D	BnaARR39	0.544642
BnaA09g35380D	BnaARR39	0.551788
BnaA09g36050D	BnaARR39	0.556654
BnaA09g36240D	BnaARR39	0.523096
BnaA09g36730D	BnaARR39	0.568596
BnaA09g36810D	BnaARR39	0.538049
BnaA09g37540D	BnaARR39	0.56927
BnaA09g37710D	BnaARR39	0.52029
BnaA09g38190D	BnaARR39	0.59936
BnaA09g38720D	BnaARR39	0.576561
BnaA09g39130D	BnaARR39	0.544032
BnaA09g39170D	BnaARR39	0.569928
BnaA09g39240D	BnaARR39	0.573597
BnaA09g39290D	BnaARR39	0.560072
BnaA09g39620D	BnaARR39	0.60371
BnaA09g39700D	BnaARR39	0.536022
BnaA09g39830D	BnaARR39	0.565767
BnaA09g39860D	BnaARR39	0.573883
BnaA09g39870D	BnaARR39	0.532784
BnaA09g40170D	BnaARR39	0.55886
BnaA09g40430D	BnaARR39	0.507149
BnaA09g40530D	BnaARR39	0.545656
BnaA09g41460D	BnaARR39	0.549185
BnaA09g41470D	BnaARR39	0.545192
BnaA09g41680D	BnaARR39	0.524737
BnaA09g42230D	BnaARR39	0.59963
BnaA09g42380D	BnaARR39	0.539063
BnaA09g43000D	BnaARR39	0.573226
BnaA09g43110D	BnaARR39	0.560743
BnaA09g43230D	BnaARR39	0.577647
BnaA09g43570D	BnaARR39	0.536473
BnaA09g43590D	BnaARR39	0.536274
BnaA09g44230D	BnaARR39	0.584056
BnaA09g45540D	BnaARR39	0.524996
BnaA09g45670D	BnaARR39	0.607898
BnaA09g45760D	BnaARR39	0.541842
BnaA09g45770D	BnaARR39	0.514273
BnaA09g45900D	BnaARR39	0.511436
BnaA09g46400D	BnaARR39	0.52308
BnaA09g46580D	BnaARR39	0.587761
BnaA09g46620D	BnaARR39	0.604924
BnaA09g46780D	BnaARR39	0.524891
BnaA09g47140D	BnaARR39	0.540582
BnaA09g47510D	BnaARR39	0.534931
BnaA09g48770D	BnaARR39	0.599605
BnaA09g48920D	BnaARR39	0.511209
BnaA09g49740D	BnaARR39	0.507329
BnaA09g49820D	BnaARR39	0.53635
BnaA09g50130D	BnaARR39	0.514428
BnaA09g50400D	BnaARR39	0.552968
BnaA09g50710D	BnaARR39	0.566219
BnaA09g51100D	BnaARR39	0.572704
BnaA09g51700D	BnaARR39	0.59185
BnaA09g51970D	BnaARR39	0.533276
BnaA09g52050D	BnaARR39	0.503222
BnaA09g52090D	BnaARR39	0.510169
BnaA09g52250D	BnaARR39	0.518196
BnaA09g52510D	BnaARR39	0.51793
BnaA09g52790D	BnaARR39	0.574033
BnaA09g52940D	BnaARR39	0.55646
BnaA09g54000D	BnaARR39	0.572543
BnaA09g54020D	BnaARR39	0.571185
BnaA09g54080D	BnaARR39	0.599756
BnaA09g54410D	BnaARR39	0.56309
BnaA09g54970D	BnaARR39	0.60019
BnaA09g55010D	BnaARR39	0.512241
BnaA09g55090D	BnaARR39	0.551037
BnaA09g55240D	BnaARR39	0.519607
BnaA09g55250D	BnaARR39	0.538004
BnaA09g55390D	BnaARR39	0.509168
BnaA09g55500D	BnaARR39	0.574571
BnaA09g55720D	BnaARR39	0.50411
BnaA09g55740D	BnaARR39	0.568328
BnaA09g55760D	BnaARR39	0.594262
BnaA09g55920D	BnaARR39	0.578288
BnaA09g56450D	BnaARR39	0.520841
BnaA09g56570D	BnaARR39	0.500521
BnaA09g56740D	BnaARR39	0.546409
BnaA10g00030D	BnaARR39	0.551864
BnaA10g00130D	BnaARR39	0.54558
BnaA10g00360D	BnaARR39	0.519289
BnaA10g00570D	BnaARR39	0.571039
BnaA10g00730D	BnaARR39	0.508169
BnaA10g00770D	BnaARR39	0.591062
BnaA10g01180D	BnaARR39	0.521562
BnaA10g01200D	BnaARR39	0.548443
BnaA10g01410D	BnaARR39	0.526047
BnaA10g01500D	BnaARR39	0.556388
BnaA10g01510D	BnaARR39	0.571613
BnaA10g01960D	BnaARR39	0.507609
BnaA10g02050D	BnaARR39	0.538434
BnaA10g02480D	BnaARR39	0.504027
BnaA10g02550D	BnaARR39	0.551573
BnaA10g02560D	BnaARR39	0.56037
BnaA10g02570D	BnaARR39	0.546158
BnaA10g02930D	BnaARR39	0.548396
BnaA10g03080D	BnaARR39	0.553917
BnaA10g03150D	BnaARR39	0.537325
BnaA10g03250D	BnaARR39	0.536514
BnaA10g03290D	BnaARR39	0.537245
BnaA10g03770D	BnaARR39	0.502513
BnaA10g04130D	BnaARR39	0.580269
BnaA10g04190D	BnaARR39	0.512181
BnaA10g04210D	BnaARR39	0.558867
BnaA10g04360D	BnaARR39	0.505194
BnaA10g04470D	BnaARR39	0.517145
BnaA10g04730D	BnaARR39	0.583243
BnaA10g05030D	BnaARR39	0.602288
BnaA10g05100D	BnaARR39	0.558695
BnaA10g05650D	BnaARR39	0.581141
BnaA10g06290D	BnaARR39	0.603749
BnaA10g06360D	BnaARR39	0.526707
BnaA10g06770D	BnaARR39	0.532263
BnaA10g06820D	BnaARR39	0.513487
BnaA10g06870D	BnaARR39	0.558956
BnaA10g07250D	BnaARR39	0.543632
BnaA10g07350D	BnaARR39	0.527205
BnaA10g07720D	BnaARR39	0.533532
BnaA10g07730D	BnaARR39	0.56781
BnaA10g08390D	BnaARR39	0.517977
BnaA10g08550D	BnaARR39	0.572878
BnaA10g08600D	BnaARR39	0.590407
BnaA10g08750D	BnaARR39	0.571569
BnaA10g08760D	BnaARR39	0.537
BnaA10g08770D	BnaARR39	0.512934
BnaA10g09070D	BnaARR39	0.566447
BnaA10g09420D	BnaARR39	0.611953
BnaA10g09570D	BnaARR39	0.53488
BnaA10g09880D	BnaARR39	0.523554
BnaA10g11210D	BnaARR39	0.509649
BnaA10g11220D	BnaARR39	0.555252
BnaA10g11480D	BnaARR39	0.530789
BnaA10g11570D	BnaARR39	0.580955
BnaA10g11920D	BnaARR39	0.518149
BnaA10g11990D	BnaARR39	0.570259
BnaA10g12030D	BnaARR39	0.515775
BnaA10g12120D	BnaARR39	0.507257
BnaA10g12200D	BnaARR39	0.601131
BnaA10g12870D	BnaARR39	0.551037
BnaA10g13210D	BnaARR39	0.531947
BnaA10g13300D	BnaARR39	0.600574
BnaA10g13320D	BnaARR39	0.539797
BnaA10g13400D	BnaARR39	0.526734
BnaA10g13460D	BnaARR39	0.534756
BnaA10g13520D	BnaARR39	0.549091
BnaA10g14340D	BnaARR39	0.552951
BnaA10g14380D	BnaARR39	0.580938
BnaA10g14670D	BnaARR39	0.579091
BnaA10g14870D	BnaARR39	0.557197
BnaA10g14950D	BnaARR39	0.607948
BnaA10g15120D	BnaARR39	0.500908
BnaA10g15140D	BnaARR39	0.593372
BnaA10g15260D	BnaARR39	0.525281
BnaA10g15310D	BnaARR39	0.560055
BnaA10g15370D	BnaARR39	0.504444
BnaA10g15430D	BnaARR39	0.590316
BnaA10g15620D	BnaARR39	0.529985
BnaA10g15850D	BnaARR39	0.565012
BnaA10g16310D	BnaARR39	0.537956
BnaA10g16420D	BnaARR39	0.543469
BnaA10g16660D	BnaARR39	0.585541
BnaA10g16930D	BnaARR39	0.561043
BnaA10g17770D	BnaARR39	0.564071
BnaA10g17990D	BnaARR39	0.577729
BnaA10g18090D	BnaARR39	0.603609
BnaA10g18260D	BnaARR39	0.50036
BnaA10g18320D	BnaARR39	0.500055
BnaA10g18500D	BnaARR39	0.56405
BnaA10g18740D	BnaARR39	0.523695
BnaA10g18930D	BnaARR39	0.548776
BnaA10g19380D	BnaARR39	0.574044
BnaA10g19390D	BnaARR39	0.543526
BnaA10g19430D	BnaARR39	0.569558
BnaA10g19920D	BnaARR39	0.589954
BnaA10g20420D	BnaARR39	0.515225
BnaA10g20540D	BnaARR39	0.545116
BnaA10g20960D	BnaARR39	0.530799
BnaA10g21010D	BnaARR39	0.524359
BnaA10g21040D	BnaARR39	0.532274
BnaA10g21190D	BnaARR39	0.561813
BnaA10g21820D	BnaARR39	0.550556
BnaA10g21880D	BnaARR39	0.508624
BnaA10g22030D	BnaARR39	0.544395
BnaA10g22040D	BnaARR39	0.559708
BnaA10g22330D	BnaARR39	0.516285
BnaA10g22420D	BnaARR39	0.502672
BnaA10g22430D	BnaARR39	0.513416
BnaA10g22450D	BnaARR39	0.542097
BnaA10g22800D	BnaARR39	0.553074
BnaA10g22870D	BnaARR39	0.594143
BnaA10g23100D	BnaARR39	0.508292
BnaA10g23260D	BnaARR39	0.608546
BnaA10g23490D	BnaARR39	0.586656
BnaA10g23500D	BnaARR39	0.582132
BnaA10g24270D	BnaARR39	0.519727
BnaA10g24440D	BnaARR39	0.591339
BnaA10g24450D	BnaARR39	0.584014
BnaA10g24560D	BnaARR39	0.580774
BnaA10g24770D	BnaARR39	0.54051
BnaA10g24990D	BnaARR39	0.59488
BnaA10g25030D	BnaARR39	0.527759
BnaA10g25180D	BnaARR39	0.544378
BnaA10g25270D	BnaARR39	0.55563
BnaA10g25710D	BnaARR39	0.590536
BnaA10g26030D	BnaARR39	0.539124
BnaA10g26060D	BnaARR39	0.53537
BnaA10g26250D	BnaARR39	0.590667
BnaA10g26450D	BnaARR39	0.575686
BnaA10g26910D	BnaARR39	0.507022
BnaA10g27060D	BnaARR39	0.54154
BnaA10g27260D	BnaARR39	0.539468
BnaA10g27610D	BnaARR39	0.542125
BnaA10g27720D	BnaARR39	0.575731
BnaA10g27910D	BnaARR39	0.56086
BnaA10g27940D	BnaARR39	0.572083
BnaA10g28280D	BnaARR39	0.522698
BnaA10g28580D	BnaARR39	0.574891
BnaA10g28630D	BnaARR39	0.541053
BnaA10g29090D	BnaARR39	0.52974
BnaA10g29230D	BnaARR39	0.532713
BnaA10g29560D	BnaARR39	0.549181
BnaA10g29870D	BnaARR39	0.541919
BnaA10g30320D	BnaARR39	0.568932
BnaAnng00090D	BnaARR39	0.505566
BnaAnng00110D	BnaARR39	0.540121
BnaAnng00140D	BnaARR39	0.548613
BnaAnng00500D	BnaARR39	0.541169
BnaAnng00540D	BnaARR39	0.587173
BnaAnng00630D	BnaARR39	0.57398
BnaAnng01030D	BnaARR39	0.539686
BnaAnng01170D	BnaARR39	0.552941
BnaAnng01400D	BnaARR39	0.561484
BnaAnng01950D	BnaARR39	0.563166
BnaAnng02030D	BnaARR39	0.546194
BnaAnng02080D	BnaARR39	0.562109
BnaAnng02090D	BnaARR39	0.533894
BnaAnng02700D	BnaARR39	0.551171
BnaAnng02990D	BnaARR39	0.602144
BnaAnng03500D	BnaARR39	0.517129
BnaAnng03530D	BnaARR39	0.602892
BnaAnng03760D	BnaARR39	0.526977
BnaAnng04720D	BnaARR39	0.581327
BnaAnng05000D	BnaARR39	0.6044
BnaAnng05060D	BnaARR39	0.525365
BnaAnng05180D	BnaARR39	0.54084
BnaAnng05560D	BnaARR39	0.520462
BnaAnng06020D	BnaARR39	0.551031
BnaAnng06280D	BnaARR39	0.578828
BnaAnng06570D	BnaARR39	0.592852
BnaAnng06790D	BnaARR39	0.527874
BnaAnng07090D	BnaARR39	0.511437
BnaAnng07140D	BnaARR39	0.560341
BnaAnng07280D	BnaARR39	0.592435
BnaAnng07290D	BnaARR39	0.608252
BnaAnng07320D	BnaARR39	0.56181
BnaAnng07540D	BnaARR39	0.500748
BnaAnng07550D	BnaARR39	0.513332
BnaAnng07650D	BnaARR39	0.595519
BnaAnng07910D	BnaARR39	0.576007
BnaAnng08840D	BnaARR39	0.554244
BnaAnng09030D	BnaARR39	0.510645
BnaAnng09120D	BnaARR39	0.577358
BnaAnng09160D	BnaARR39	0.55837
BnaAnng09310D	BnaARR39	0.504544
BnaAnng09960D	BnaARR39	0.518396
BnaAnng10080D	BnaARR39	0.606222
BnaAnng10140D	BnaARR39	0.512368
BnaAnng10330D	BnaARR39	0.589221
BnaAnng10640D	BnaARR39	0.507173
BnaAnng10660D	BnaARR39	0.525891
BnaAnng10890D	BnaARR39	0.559203
BnaAnng11170D	BnaARR39	0.507671
BnaAnng11540D	BnaARR39	0.60278
BnaAnng11650D	BnaARR39	0.553834
BnaAnng11770D	BnaARR39	0.591359
BnaAnng11920D	BnaARR39	0.531298
BnaAnng12520D	BnaARR39	0.501022
BnaAnng12640D	BnaARR39	0.525511
BnaAnng12670D	BnaARR39	0.514109
BnaAnng12920D	BnaARR39	0.538228
BnaAnng13510D	BnaARR39	0.584569
BnaAnng13830D	BnaARR39	0.546591
BnaAnng14010D	BnaARR39	0.511808
BnaAnng14150D	BnaARR39	0.503067
BnaAnng14170D	BnaARR39	0.597693
BnaAnng14200D	BnaARR39	0.555267
BnaAnng14260D	BnaARR39	0.562769
BnaAnng15300D	BnaARR39	0.53497
BnaAnng15660D	BnaARR39	0.566269
BnaAnng15770D	BnaARR39	0.535392
BnaAnng15790D	BnaARR39	0.577562
BnaAnng16310D	BnaARR39	0.601423
BnaAnng16570D	BnaARR39	0.561019
BnaAnng16600D	BnaARR39	0.504036
BnaAnng16780D	BnaARR39	0.583197
BnaAnng17190D	BnaARR39	0.554579
BnaAnng17200D	BnaARR39	0.553726
BnaAnng17260D	BnaARR39	0.543437
BnaAnng17940D	BnaARR39	0.517107
BnaAnng18080D	BnaARR39	0.586979
BnaAnng18380D	BnaARR39	0.517266
BnaAnng18530D	BnaARR39	0.566604
BnaAnng18980D	BnaARR39	0.550241
BnaAnng19070D	BnaARR39	0.547883
BnaAnng19090D	BnaARR39	0.548258
BnaAnng19110D	BnaARR39	0.562693
BnaAnng19210D	BnaARR39	0.511907
BnaAnng19390D	BnaARR39	0.528243
BnaAnng19560D	BnaARR39	0.542597
BnaAnng19770D	BnaARR39	0.522329
BnaAnng19920D	BnaARR39	0.527844
BnaAnng20750D	BnaARR39	0.585397
BnaAnng20870D	BnaARR39	0.581664
BnaAnng20940D	BnaARR39	0.571933
BnaAnng21140D	BnaARR39	0.512314
BnaAnng21310D	BnaARR39	0.564408
BnaAnng21640D	BnaARR39	0.539244
BnaAnng21660D	BnaARR39	0.583106
BnaAnng23090D	BnaARR39	0.528228
BnaAnng23230D	BnaARR39	0.522528
BnaAnng23360D	BnaARR39	0.59467
BnaAnng23710D	BnaARR39	0.512913
BnaAnng24030D	BnaARR39	0.590829
BnaAnng24430D	BnaARR39	0.502455
BnaAnng25180D	BnaARR39	0.521398
BnaAnng25310D	BnaARR39	0.50497
BnaAnng25460D	BnaARR39	0.573829
BnaAnng25560D	BnaARR39	0.575054
BnaAnng25620D	BnaARR39	0.605487
BnaAnng25870D	BnaARR39	0.513855
BnaAnng26060D	BnaARR39	0.512206
BnaAnng26160D	BnaARR39	0.549329
BnaAnng26280D	BnaARR39	0.536476
BnaAnng26460D	BnaARR39	0.528416
BnaAnng26730D	BnaARR39	0.532038
BnaAnng26930D	BnaARR39	0.560423
BnaAnng27090D	BnaARR39	0.560339
BnaAnng27170D	BnaARR39	0.519328
BnaAnng27540D	BnaARR39	0.536049
BnaAnng27610D	BnaARR39	0.590766
BnaAnng27630D	BnaARR39	0.555318
BnaAnng28180D	BnaARR39	0.566253
BnaAnng28440D	BnaARR39	0.564126
BnaAnng29010D	BnaARR39	0.57593
BnaAnng29170D	BnaARR39	0.587583
BnaAnng29790D	BnaARR39	0.522609
BnaAnng29950D	BnaARR39	0.521041
BnaAnng30130D	BnaARR39	0.572645
BnaAnng30440D	BnaARR39	0.589827
BnaAnng30750D	BnaARR39	0.533414
BnaAnng31110D	BnaARR39	0.514141
BnaAnng31150D	BnaARR39	0.512005
[truncated: 2,487 more rows]

## Sheet: TableS4-3
Table S4-3 The genes interacting with rapeseed hormone-related TFs identified in "salmon" module.
fromNode	toNode	weight
BnaA01g00010D	BnaAREB2-6	0.183844
BnaA01g00010D	BnaAREB2-7	0.157037
BnaA01g00010D	BnaBZR22	0.20532
BnaA01g00050D	BnaBZR22	0.173403
BnaA01g00150D	BnaBZR22	0.21155
BnaA01g00200D	BnaAREB2-6	0.151563
BnaA01g00200D	BnaAREB2-7	0.131739
BnaA01g00200D	BnaBZR22	0.154244
BnaA01g00210D	BnaBZR22	0.129658
BnaA01g00900D	BnaAREB2-6	0.216522
BnaA01g00900D	BnaAREB2-7	0.200647
BnaA01g00900D	BnaABI5/AREB1/2-2	0.317925
BnaA01g00900D	BnaBZR22	0.151439
BnaA01g01020D	BnaAREB2-6	0.210416
BnaA01g01020D	BnaAREB2-7	0.211965
BnaA01g01020D	BnaABI5/AREB1/2-2	0.135437
BnaA01g01020D	BnaBZR22	0.134936
BnaA01g01150D	BnaAREB2-6	0.101571
BnaA01g01150D	BnaABI5/AREB1/2-2	0.183676
BnaA01g01310D	BnaBZR22	0.122414
BnaA01g01330D	BnaABI5/AREB1/2-2	0.115495
BnaA01g01330D	BnaBZR22	0.191146
BnaA01g01420D	BnaAREB2-6	0.134101
BnaA01g01420D	BnaAREB2-7	0.12185
BnaA01g01420D	BnaBZR22	0.118081
BnaA01g01590D	BnaAREB2-6	0.277581
BnaA01g01590D	BnaAREB2-7	0.248319
BnaA01g01590D	BnaABI5/AREB1/2-2	0.228235
BnaA01g01590D	BnaBZR22	0.21046
BnaA01g01700D	BnaAREB2-6	0.101568
BnaA01g01700D	BnaBZR22	0.150155
BnaA01g02100D	BnaAREB2-6	0.209213
BnaA01g02100D	BnaAREB2-7	0.180632
BnaA01g02100D	BnaABI5/AREB1/2-2	0.224313
BnaA01g02100D	BnaBZR22	0.229721
BnaA01g02240D	BnaBZR22	0.131116
BnaA01g02260D	BnaAREB2-6	0.161988
BnaA01g02260D	BnaAREB2-7	0.141363
BnaA01g02260D	BnaABI5/AREB1/2-2	0.11987
BnaA01g02260D	BnaBZR22	0.211956
BnaA01g02300D	BnaAREB2-6	0.332626
BnaA01g02300D	BnaAREB2-7	0.314546
BnaA01g02300D	BnaABI5/AREB1/2-2	0.282773
BnaA01g02300D	BnaBZR22	0.274246
BnaA01g02460D	BnaABI5/AREB1/2-2	0.10627
BnaA01g02530D	BnaAREB2-6	0.164943
BnaA01g02530D	BnaAREB2-7	0.179944
BnaA01g02570D	BnaAREB2-6	0.224809
BnaA01g02570D	BnaAREB2-7	0.201617
BnaA01g02570D	BnaABI5/AREB1/2-2	0.203479
BnaA01g02570D	BnaBZR22	0.254056
BnaA01g02670D	BnaAREB2-6	0.16569
BnaA01g02670D	BnaAREB2-7	0.129829
BnaA01g02670D	BnaABI5/AREB1/2-2	0.101877
BnaA01g02670D	BnaBZR22	0.307827
BnaA01g02950D	BnaAREB2-6	0.258041
BnaA01g02950D	BnaAREB2-7	0.225377
BnaA01g02950D	BnaABI5/AREB1/2-2	0.182871
BnaA01g02950D	BnaBZR22	0.310569
BnaA01g03370D	BnaAREB2-6	0.276331
BnaA01g03370D	BnaAREB2-7	0.288474
BnaA01g03370D	BnaABI5/AREB1/2-2	0.356349
BnaA01g03370D	BnaBZR22	0.107807
BnaA01g03680D	BnaAREB2-6	0.224449
BnaA01g03680D	BnaAREB2-7	0.239055
BnaA01g03680D	BnaABI5/AREB1/2-2	0.333505
BnaA01g03790D	BnaAREB2-6	0.340199
BnaA01g03790D	BnaAREB2-7	0.312878
BnaA01g03790D	BnaABI5/AREB1/2-2	0.247349
BnaA01g03790D	BnaBZR22	0.31598
BnaA01g03800D	BnaABI5/AREB1/2-2	0.132532
BnaA01g04010D	BnaAREB2-6	0.166659
BnaA01g04010D	BnaAREB2-7	0.153119
BnaA01g04010D	BnaABI5/AREB1/2-2	0.104792
BnaA01g04010D	BnaBZR22	0.101298
BnaA01g04030D	BnaBZR22	0.109305
BnaA01g04100D	BnaAREB2-6	0.150806
BnaA01g04100D	BnaAREB2-7	0.148091
BnaA01g04100D	BnaBZR22	0.107426
BnaA01g04360D	BnaAREB2-6	0.217349
BnaA01g04360D	BnaAREB2-7	0.187424
BnaA01g04360D	BnaABI5/AREB1/2-2	0.137682
BnaA01g04360D	BnaBZR22	0.296671
BnaA01g04510D	BnaAREB2-6	0.22101
BnaA01g04510D	BnaAREB2-7	0.222376
BnaA01g04510D	BnaABI5/AREB1/2-2	0.314715
BnaA01g04550D	BnaAREB2-6	0.127208
BnaA01g04550D	BnaAREB2-7	0.15272
BnaA01g04600D	BnaAREB2-6	0.135719
BnaA01g04600D	BnaAREB2-7	0.118487
BnaA01g04600D	BnaBZR22	0.163309
BnaA01g04620D	BnaBZR22	0.134796
BnaA01g04730D	BnaAREB2-6	0.260443
BnaA01g04730D	BnaAREB2-7	0.293617
BnaA01g04730D	BnaABI5/AREB1/2-2	0.2685
BnaA01g04980D	BnaABI5/AREB1/2-2	0.139837
BnaA01g05100D	BnaBZR22	0.155989
BnaA01g05320D	BnaBZR22	0.102163
BnaA01g05380D	BnaAREB2-6	0.189199
BnaA01g05380D	BnaAREB2-7	0.167792
BnaA01g05380D	BnaABI5/AREB1/2-2	0.211299
BnaA01g05380D	BnaBZR22	0.237552
BnaA01g05530D	BnaBZR22	0.12688
BnaA01g05610D	BnaBZR22	0.105525
BnaA01g05890D	BnaAREB2-6	0.204807
BnaA01g05890D	BnaAREB2-7	0.188624
BnaA01g05890D	BnaABI5/AREB1/2-2	0.264233
BnaA01g05890D	BnaBZR22	0.153879
BnaA01g05900D	BnaBZR22	0.199026
BnaA01g05920D	BnaBZR22	0.144008
BnaA01g06010D	BnaBZR22	0.104617
BnaA01g06020D	BnaAREB2-6	0.140803
BnaA01g06020D	BnaAREB2-7	0.12238
BnaA01g06020D	BnaBZR22	0.16698
BnaA01g06100D	BnaBZR22	0.102489
BnaA01g06170D	BnaBZR22	0.179525
BnaA01g06180D	BnaAREB2-6	0.19579
BnaA01g06180D	BnaAREB2-7	0.199144
BnaA01g06180D	BnaABI5/AREB1/2-2	0.315248
BnaA01g06440D	BnaBZR22	0.134547
BnaA01g06480D	BnaAREB2-6	0.323786
BnaA01g06480D	BnaAREB2-7	0.31545
BnaA01g06480D	BnaABI5/AREB1/2-2	0.335914
BnaA01g06480D	BnaBZR22	0.15851
BnaA01g06530D	BnaAREB2-6	0.104984
BnaA01g06530D	BnaBZR22	0.150695
BnaA01g06600D	BnaAREB2-6	0.235699
BnaA01g06600D	BnaAREB2-7	0.239424
BnaA01g06600D	BnaABI5/AREB1/2-2	0.138727
BnaA01g06600D	BnaBZR22	0.127845
BnaA01g06990D	BnaAREB2-6	0.10431
BnaA01g06990D	BnaBZR22	0.178381
BnaA01g07050D	BnaAREB2-6	0.104291
BnaA01g07050D	BnaBZR22	0.197043
BnaA01g07060D	BnaBZR22	0.156904
BnaA01g07130D	BnaAREB2-6	0.188228
BnaA01g07130D	BnaAREB2-7	0.152949
BnaA01g07130D	BnaABI5/AREB1/2-2	0.133293
BnaA01g07130D	BnaBZR22	0.266495
BnaA01g07240D	BnaAREB2-6	0.107346
BnaA01g07240D	BnaBZR22	0.21936
BnaA01g07270D	BnaAREB2-6	0.313334
BnaA01g07270D	BnaAREB2-7	0.280665
BnaA01g07270D	BnaABI5/AREB1/2-2	0.211835
BnaA01g07270D	BnaBZR22	0.308663
BnaA01g07350D	BnaAREB2-6	0.32718
BnaA01g07350D	BnaAREB2-7	0.327692
BnaA01g07350D	BnaABI5/AREB1/2-2	0.328398
BnaA01g07350D	BnaBZR22	0.170685
BnaA01g07660D	BnaAREB2-6	0.150907
BnaA01g07660D	BnaAREB2-7	0.153051
BnaA01g07660D	BnaABI5/AREB1/2-2	0.102793
BnaA01g07660D	BnaBZR22	0.115838
BnaA01g07690D	BnaBZR22	0.167417
BnaA01g07860D	BnaBZR22	0.167115
BnaA01g07910D	BnaAREB2-6	0.169194
BnaA01g07910D	BnaAREB2-7	0.188419
BnaA01g07910D	BnaABI5/AREB1/2-2	0.267436
BnaA01g07980D	BnaAREB2-6	0.122385
BnaA01g07980D	BnaAREB2-7	0.10614
BnaA01g07980D	BnaBZR22	0.177609
BnaA01g08440D	BnaAREB2-6	0.141859
BnaA01g08440D	BnaAREB2-7	0.112742
BnaA01g08440D	BnaABI5/AREB1/2-2	0.101473
BnaA01g08440D	BnaBZR22	0.244782
BnaA01g08530D	BnaAREB2-6	0.181333
BnaA01g08530D	BnaAREB2-7	0.168809
BnaA01g08530D	BnaABI5/AREB1/2-2	0.105106
BnaA01g08530D	BnaBZR22	0.195742
BnaA01g08910D	BnaBZR22	0.130113
BnaA01g09140D	BnaBZR22	0.167268
BnaA01g09200D	BnaAREB2-6	0.105281
BnaA01g09200D	BnaAREB2-7	0.106152
BnaA01g09210D	BnaBZR22	0.132049
BnaA01g09380D	BnaAREB2-6	0.279907
BnaA01g09380D	BnaAREB2-7	0.277043
BnaA01g09380D	BnaABI5/AREB1/2-2	0.175038
BnaA01g09380D	BnaBZR22	0.167733
BnaA01g09520D	BnaAREB2-6	0.133692
BnaA01g09520D	BnaAREB2-7	0.104513
BnaA01g09520D	BnaBZR22	0.237604
BnaA01g09620D	BnaBZR22	0.124453
BnaA01g09730D	BnaAREB2-6	0.120478
BnaA01g09730D	BnaAREB2-7	0.105254
BnaA01g09730D	BnaBZR22	0.122999
BnaA01g09830D	BnaAREB2-6	0.262233
BnaA01g09830D	BnaAREB2-7	0.228638
BnaA01g09830D	BnaABI5/AREB1/2-2	0.177393
BnaA01g09830D	BnaBZR22	0.318982
BnaA01g09880D	BnaAREB2-6	0.105313
BnaA01g09890D	BnaAREB2-6	0.102299
BnaA01g09890D	BnaAREB2-7	0.121066
BnaA01g10110D	BnaBZR22	0.157663
BnaA01g10230D	BnaBZR22	0.151292
BnaA01g10270D	BnaAREB2-6	0.279136
BnaA01g10270D	BnaAREB2-7	0.262489
BnaA01g10270D	BnaABI5/AREB1/2-2	0.154525
BnaA01g10270D	BnaBZR22	0.231325
BnaA01g10280D	BnaBZR22	0.144954
BnaA01g10490D	BnaAREB2-6	0.121831
BnaA01g10490D	BnaAREB2-7	0.116143
BnaA01g10500D	BnaBZR22	0.101585
BnaA01g10600D	BnaAREB2-6	0.190678
BnaA01g10600D	BnaAREB2-7	0.176564
BnaA01g10600D	BnaBZR22	0.156493
BnaA01g11060D	BnaBZR22	0.13968
BnaA01g11400D	BnaAREB2-6	0.287747
BnaA01g11400D	BnaAREB2-7	0.275212
BnaA01g11400D	BnaABI5/AREB1/2-2	0.221802
BnaA01g11400D	BnaBZR22	0.233936
BnaA01g11420D	BnaBZR22	0.129618
BnaA01g11430D	BnaAREB2-6	0.328708
BnaA01g11430D	BnaAREB2-7	0.339357
BnaA01g11430D	BnaABI5/AREB1/2-2	0.340127
BnaA01g11430D	BnaBZR22	0.142881
BnaA01g11530D	BnaAREB2-6	0.205936
BnaA01g11530D	BnaAREB2-7	0.210136
BnaA01g11530D	BnaABI5/AREB1/2-2	0.141034
BnaA01g11530D	BnaBZR22	0.136414
BnaA01g11800D	BnaAREB2-6	0.239903
BnaA01g11800D	BnaAREB2-7	0.235398
BnaA01g11800D	BnaABI5/AREB1/2-2	0.164883
BnaA01g11800D	BnaBZR22	0.116536
BnaA01g11950D	BnaAREB2-6	0.136697
BnaA01g11950D	BnaAREB2-7	0.112446
BnaA01g11950D	BnaBZR22	0.185741
BnaA01g12090D	BnaABI5/AREB1/2-2	0.146179
BnaA01g12120D	BnaBZR22	0.109277
BnaA01g12200D	BnaAREB2-6	0.13884
BnaA01g12200D	BnaAREB2-7	0.134338
BnaA01g12310D	BnaBZR22	0.158007
BnaA01g12320D	BnaBZR22	0.156069
BnaA01g12380D	BnaAREB2-6	0.132746
BnaA01g12380D	BnaAREB2-7	0.137162
BnaA01g12380D	BnaABI5/AREB1/2-2	0.244108
BnaA01g12900D	BnaAREB2-6	0.150926
BnaA01g12900D	BnaAREB2-7	0.121752
BnaA01g12900D	BnaBZR22	0.241211
BnaA01g13130D	BnaAREB2-6	0.100995
BnaA01g13170D	BnaBZR22	0.188538
BnaA01g13310D	BnaAREB2-6	0.34235
BnaA01g13310D	BnaAREB2-7	0.33848
BnaA01g13310D	BnaABI5/AREB1/2-2	0.321548
BnaA01g13310D	BnaBZR22	0.15831
BnaA01g13320D	BnaAREB2-6	0.321532
BnaA01g13320D	BnaAREB2-7	0.328203
BnaA01g13320D	BnaABI5/AREB1/2-2	0.30549
BnaA01g13320D	BnaBZR22	0.1601
BnaA01g13350D	BnaAREB2-6	0.227233
BnaA01g13350D	BnaAREB2-7	0.197565
BnaA01g13350D	BnaABI5/AREB1/2-2	0.225044
BnaA01g13350D	BnaBZR22	0.282581
BnaA01g13470D	BnaBZR22	0.120557
BnaA01g13540D	BnaAREB2-6	0.12526
BnaA01g13540D	BnaAREB2-7	0.131508
BnaA01g13540D	BnaABI5/AREB1/2-2	0.226689
BnaA01g13610D	BnaAREB2-6	0.104338
BnaA01g13610D	BnaAREB2-7	0.107421
BnaA01g13610D	BnaABI5/AREB1/2-2	0.162339
BnaA01g13620D	BnaBZR22	0.119663
BnaA01g13690D	BnaAREB2-6	0.130282
BnaA01g13690D	BnaAREB2-7	0.126727
BnaA01g13700D	BnaAREB2-6	0.246496
BnaA01g13700D	BnaAREB2-7	0.257112
BnaA01g13700D	BnaABI5/AREB1/2-2	0.157401
BnaA01g13700D	BnaBZR22	0.121222
BnaA01g13830D	BnaBZR22	0.12114
BnaA01g13870D	BnaAREB2-6	0.150216
BnaA01g13870D	BnaAREB2-7	0.134731
BnaA01g13870D	BnaBZR22	0.1082
BnaA01g13880D	BnaAREB2-6	0.211886
BnaA01g13880D	BnaAREB2-7	0.17912
BnaA01g13880D	BnaABI5/AREB1/2-2	0.173235
BnaA01g13880D	BnaBZR22	0.25564
BnaA01g13930D	BnaAREB2-6	0.203164
BnaA01g13930D	BnaAREB2-7	0.177353
BnaA01g13930D	BnaABI5/AREB1/2-2	0.165475
BnaA01g13930D	BnaBZR22	0.294443
BnaA01g14050D	BnaAREB2-6	0.214714
BnaA01g14050D	BnaAREB2-7	0.205462
BnaA01g14050D	BnaABI5/AREB1/2-2	0.107919
BnaA01g14050D	BnaBZR22	0.174034
BnaA01g14120D	BnaBZR22	0.101985
BnaA01g14130D	BnaBZR22	0.112788
BnaA01g14180D	BnaBZR22	0.126287
BnaA01g14300D	BnaBZR22	0.134107
BnaA01g14400D	BnaBZR22	0.107533
BnaA01g14450D	BnaAREB2-6	0.132311
BnaA01g14450D	BnaAREB2-7	0.157927
BnaA01g14450D	BnaABI5/AREB1/2-2	0.203082
BnaA01g14750D	BnaAREB2-6	0.193883
BnaA01g14750D	BnaAREB2-7	0.15923
BnaA01g14750D	BnaABI5/AREB1/2-2	0.159941
BnaA01g14750D	BnaBZR22	0.184812
BnaA01g14850D	BnaAREB2-6	0.16449
BnaA01g14850D	BnaAREB2-7	0.174404
BnaA01g14850D	BnaABI5/AREB1/2-2	0.105966
BnaA01g14870D	BnaBZR22	0.164873
BnaA01g14930D	BnaAREB2-6	0.131104
BnaA01g14930D	BnaAREB2-7	0.129068
BnaA01g15250D	BnaAREB2-6	0.133989
BnaA01g15250D	BnaAREB2-7	0.141207
BnaA01g15250D	BnaABI5/AREB1/2-2	0.239357
BnaA01g15510D	BnaAREB2-6	0.139893
BnaA01g15510D	BnaAREB2-7	0.121067
BnaA01g15510D	BnaBZR22	0.193448
BnaA01g15560D	BnaBZR22	0.102676
BnaA01g15690D	BnaBZR22	0.15899
BnaA01g15870D	BnaAREB2-6	0.131664
BnaA01g15870D	BnaAREB2-7	0.116939
BnaA01g15870D	BnaBZR22	0.13298
BnaA01g16170D	BnaAREB2-6	0.2074
BnaA01g16170D	BnaAREB2-7	0.178815
BnaA01g16170D	BnaABI5/AREB1/2-2	0.189087
BnaA01g16170D	BnaBZR22	0.247019
BnaA01g16270D	BnaAREB2-6	0.275886
BnaA01g16270D	BnaAREB2-7	0.241371
BnaA01g16270D	BnaABI5/AREB1/2-2	0.303918
BnaA01g16270D	BnaBZR22	0.216205
BnaA01g16400D	BnaAREB2-6	0.137631
BnaA01g16400D	BnaAREB2-7	0.109721
BnaA01g16400D	BnaABI5/AREB1/2-2	0.104241
BnaA01g16400D	BnaBZR22	0.221228
BnaA01g16430D	BnaBZR22	0.178832
BnaA01g16530D	BnaAREB2-6	0.140548
BnaA01g16530D	BnaAREB2-7	0.163786
BnaA01g16530D	BnaABI5/AREB1/2-2	0.220479
BnaA01g16600D	BnaBZR22	0.102704
BnaA01g16660D	BnaAREB2-6	0.228579
BnaA01g16660D	BnaAREB2-7	0.196713
BnaA01g16660D	BnaABI5/AREB1/2-2	0.116163
BnaA01g16660D	BnaBZR22	0.25615
BnaA01g16700D	BnaBZR22	0.124763
BnaA01g17350D	BnaBZR22	0.108169
BnaA01g17450D	BnaBZR22	0.115583
BnaA01g17460D	BnaBZR22	0.115651
BnaA01g17560D	BnaBZR22	0.151713
BnaA01g17580D	BnaAREB2-6	0.236036
BnaA01g17580D	BnaAREB2-7	0.213316
BnaA01g17580D	BnaABI5/AREB1/2-2	0.186239
BnaA01g17580D	BnaBZR22	0.206051
BnaA01g17750D	BnaAREB2-6	0.225349
BnaA01g17750D	BnaAREB2-7	0.224508
BnaA01g17750D	BnaABI5/AREB1/2-2	0.144188
BnaA01g17750D	BnaBZR22	0.101985
BnaA01g17890D	BnaAREB2-6	0.171418
BnaA01g17890D	BnaAREB2-7	0.145542
BnaA01g17890D	BnaBZR22	0.207729
BnaA01g17930D	BnaAREB2-6	0.236656
BnaA01g17930D	BnaAREB2-7	0.229334
BnaA01g17930D	BnaABI5/AREB1/2-2	0.126695
BnaA01g17930D	BnaBZR22	0.151361
BnaA01g17960D	BnaBZR22	0.185747
BnaA01g17980D	BnaAREB2-6	0.311823
BnaA01g17980D	BnaAREB2-7	0.31328
BnaA01g17980D	BnaABI5/AREB1/2-2	0.364932
BnaA01g17980D	BnaBZR22	0.1422
BnaA01g18000D	BnaAREB2-6	0.272361
BnaA01g18000D	BnaAREB2-7	0.24586
BnaA01g18000D	BnaABI5/AREB1/2-2	0.270232
BnaA01g18000D	BnaBZR22	0.272181
BnaA01g18030D	BnaAREB2-6	0.137154
BnaA01g18030D	BnaAREB2-7	0.115574
BnaA01g18030D	BnaBZR22	0.210532
BnaA01g18160D	BnaAREB2-6	0.330624
BnaA01g18160D	BnaAREB2-7	0.33304
BnaA01g18160D	BnaABI5/AREB1/2-2	0.295908
BnaA01g18160D	BnaBZR22	0.156628
BnaA01g18270D	BnaAREB2-6	0.203664
BnaA01g18270D	BnaAREB2-7	0.171573
BnaA01g18270D	BnaABI5/AREB1/2-2	0.127436
BnaA01g18270D	BnaBZR22	0.293185
BnaA01g18340D	BnaBZR22	0.168535
BnaA01g18360D	BnaAREB2-6	0.283825
BnaA01g18360D	BnaAREB2-7	0.248619
BnaA01g18360D	BnaABI5/AREB1/2-2	0.173706
BnaA01g18360D	BnaBZR22	0.320988
BnaA01g18450D	BnaAREB2-6	0.319021
BnaA01g18450D	BnaAREB2-7	0.323912
BnaA01g18450D	BnaABI5/AREB1/2-2	0.372114
BnaA01g18450D	BnaBZR22	0.131598
BnaA01g18470D	BnaBZR22	0.120356
BnaA01g18920D	BnaAREB2-6	0.100401
BnaA01g18920D	BnaBZR22	0.115507
BnaA01g19010D	BnaBZR22	0.176698
BnaA01g19100D	BnaAREB2-6	0.319828
BnaA01g19100D	BnaAREB2-7	0.312947
BnaA01g19100D	BnaABI5/AREB1/2-2	0.322617
BnaA01g19100D	BnaBZR22	0.177276
BnaA01g19340D	BnaAREB2-6	0.174557
BnaA01g19340D	BnaAREB2-7	0.150514
BnaA01g19340D	BnaABI5/AREB1/2-2	0.106672
BnaA01g19340D	BnaBZR22	0.200688
BnaA01g19390D	BnaAREB2-7	0.107256
BnaA01g19390D	BnaABI5/AREB1/2-2	0.141606
BnaA01g19410D	BnaAREB2-6	0.103713
BnaA01g19410D	BnaBZR22	0.124678
BnaA01g19710D	BnaAREB2-6	0.324815
BnaA01g19710D	BnaAREB2-7	0.306303
BnaA01g19710D	BnaABI5/AREB1/2-2	0.233154
BnaA01g19710D	BnaBZR22	0.256972
BnaA01g19860D	BnaAREB2-6	0.16995
BnaA01g19860D	BnaAREB2-7	0.156596
BnaA01g19860D	BnaBZR22	0.137908
BnaA01g20520D	BnaAREB2-6	0.128544
BnaA01g20520D	BnaAREB2-7	0.140737
BnaA01g20530D	BnaAREB2-6	0.168855
BnaA01g20530D	BnaAREB2-7	0.153113
BnaA01g20530D	BnaBZR22	0.156924
BnaA01g20660D	BnaAREB2-6	0.210515
BnaA01g20660D	BnaAREB2-7	0.203534
BnaA01g20660D	BnaABI5/AREB1/2-2	0.290047
BnaA01g20660D	BnaBZR22	0.14545
BnaA01g20900D	BnaBZR22	0.106086
BnaA01g20950D	BnaBZR22	0.173052
BnaA01g20970D	BnaAREB2-6	0.113873
BnaA01g20970D	BnaAREB2-7	0.114496
BnaA01g21230D	BnaAREB2-6	0.291653
BnaA01g21230D	BnaAREB2-7	0.262443
BnaA01g21230D	BnaABI5/AREB1/2-2	0.20121
BnaA01g21230D	BnaBZR22	0.32011
BnaA01g21720D	BnaABI5/AREB1/2-2	0.111958
BnaA01g22040D	BnaAREB2-6	0.215511
BnaA01g22040D	BnaAREB2-7	0.186071
BnaA01g22040D	BnaABI5/AREB1/2-2	0.16126
BnaA01g22040D	BnaBZR22	0.220639
BnaA01g22230D	BnaBZR22	0.151412
BnaA01g22310D	BnaBZR22	0.165437
BnaA01g23100D	BnaAREB2-6	0.104558
BnaA01g23100D	BnaABI5/AREB1/2-2	0.152536
BnaA01g23100D	BnaBZR22	0.131036
BnaA01g24430D	BnaBZR22	0.109706
BnaA01g24700D	BnaAREB2-7	0.111089
BnaA01g24700D	BnaABI5/AREB1/2-2	0.152023
BnaA01g24710D	BnaAREB2-6	0.197175
BnaA01g24710D	BnaAREB2-7	0.172814
BnaA01g24710D	BnaABI5/AREB1/2-2	0.119439
BnaA01g24710D	BnaBZR22	0.232049
BnaA01g24730D	BnaAREB2-6	0.148024
BnaA01g24730D	BnaAREB2-7	0.128636
BnaA01g24730D	BnaBZR22	0.149991
BnaA01g24820D	BnaAREB2-6	0.291465
BnaA01g24820D	BnaAREB2-7	0.311563
BnaA01g24820D	BnaABI5/AREB1/2-2	0.231114
BnaA01g24870D	BnaBZR22	0.172183
BnaA01g25020D	BnaAREB2-6	0.13057
BnaA01g25020D	BnaBZR22	0.249433
BnaA01g25490D	BnaAREB2-6	0.16874
BnaA01g25490D	BnaAREB2-7	0.139491
BnaA01g25490D	BnaBZR22	0.249786
BnaA01g25670D	BnaAREB2-6	0.153564
BnaA01g25670D	BnaAREB2-7	0.143213
BnaA01g25670D	BnaBZR22	0.121153
BnaA01g25730D	BnaAREB2-6	0.108844
BnaA01g25730D	BnaAREB2-7	0.107773
BnaA01g25770D	BnaAREB2-6	0.181475
BnaA01g25770D	BnaAREB2-7	0.147694
BnaA01g25770D	BnaBZR22	0.277609
BnaA01g26130D	BnaAREB2-6	0.154737
BnaA01g26130D	BnaAREB2-7	0.141519
BnaA01g26130D	BnaBZR22	0.159451
BnaA01g26780D	BnaAREB2-6	0.272196
BnaA01g26780D	BnaAREB2-7	0.243532
BnaA01g26780D	BnaABI5/AREB1/2-2	0.243933
BnaA01g26780D	BnaBZR22	0.226024
BnaA01g27300D	BnaBZR22	0.185981
BnaA01g27380D	BnaAREB2-6	0.10585
BnaA01g27380D	BnaBZR22	0.145608
BnaA01g27390D	BnaAREB2-6	0.100933
BnaA01g27390D	BnaBZR22	0.142126
BnaA01g27400D	BnaAREB2-6	0.118752
BnaA01g27400D	BnaBZR22	0.149122
BnaA01g27460D	BnaAREB2-6	0.116315
BnaA01g27460D	BnaAREB2-7	0.117971
BnaA01g27470D	BnaAREB2-6	0.205167
BnaA01g27470D	BnaAREB2-7	0.202397
BnaA01g27470D	BnaABI5/AREB1/2-2	0.117645
BnaA01g27470D	BnaBZR22	0.10965
BnaA01g27570D	BnaAREB2-6	0.224193
BnaA01g27570D	BnaAREB2-7	0.222858
BnaA01g27570D	BnaABI5/AREB1/2-2	0.338821
BnaA01g27570D	BnaBZR22	0.10733
BnaA01g27580D	BnaAREB2-6	0.166847
BnaA01g27580D	BnaAREB2-7	0.13627
BnaA01g27580D	BnaBZR22	0.22803
BnaA01g27800D	BnaAREB2-6	0.256472
BnaA01g27800D	BnaAREB2-7	0.255241
BnaA01g27800D	BnaABI5/AREB1/2-2	0.149859
BnaA01g27800D	BnaBZR22	0.152309
BnaA01g27820D	BnaAREB2-6	0.11136
BnaA01g27820D	BnaBZR22	0.122346
BnaA01g27880D	BnaAREB2-6	0.228847
BnaA01g27880D	BnaAREB2-7	0.228051
BnaA01g27880D	BnaABI5/AREB1/2-2	0.149702
BnaA01g28250D	BnaAREB2-6	0.140326
BnaA01g28250D	BnaAREB2-7	0.117338
BnaA01g28250D	BnaBZR22	0.234322
BnaA01g28260D	BnaBZR22	0.135961
BnaA01g28330D	BnaAREB2-6	0.123835
BnaA01g28330D	BnaABI5/AREB1/2-2	0.103609
BnaA01g28330D	BnaBZR22	0.219881
BnaA01g28500D	BnaABI5/AREB1/2-2	0.117793
BnaA01g28510D	BnaAREB2-6	0.271342
BnaA01g28510D	BnaAREB2-7	0.29651
BnaA01g28510D	BnaABI5/AREB1/2-2	0.28228
BnaA01g28530D	BnaAREB2-6	0.10866
BnaA01g28530D	BnaABI5/AREB1/2-2	0.101714
BnaA01g28530D	BnaBZR22	0.168296
BnaA01g28540D	BnaAREB2-6	0.200714
BnaA01g28540D	BnaAREB2-7	0.181728
BnaA01g28540D	BnaABI5/AREB1/2-2	0.157045
BnaA01g28540D	BnaBZR22	0.181566
BnaA01g28790D	BnaAREB2-6	0.161789
BnaA01g28790D	BnaAREB2-7	0.128165
BnaA01g28790D	BnaABI5/AREB1/2-2	0.178805
BnaA01g28790D	BnaBZR22	0.204683
BnaA01g29020D	BnaAREB2-6	0.179508
BnaA01g29020D	BnaAREB2-7	0.21125
BnaA01g29020D	BnaABI5/AREB1/2-2	0.216044
BnaA01g29410D	BnaBZR22	0.109886
BnaA01g29490D	BnaBZR22	0.110449
BnaA01g29520D	BnaBZR22	0.113084
BnaA01g30020D	BnaBZR22	0.110782
BnaA01g30210D	BnaBZR22	0.163104
BnaA01g30320D	BnaBZR22	0.109363
BnaA01g30340D	BnaAREB2-6	0.320417
BnaA01g30340D	BnaAREB2-7	0.311785
BnaA01g30340D	BnaABI5/AREB1/2-2	0.274771
BnaA01g30340D	BnaBZR22	0.226845
BnaA01g30370D	BnaAREB2-6	0.108539
BnaA01g30370D	BnaBZR22	0.200921
BnaA01g30490D	BnaAREB2-6	0.120313
BnaA01g30490D	BnaBZR22	0.23739
BnaA01g31010D	BnaBZR22	0.142883
BnaA01g31350D	BnaAREB2-6	0.241617
BnaA01g31350D	BnaAREB2-7	0.216471
BnaA01g31350D	BnaABI5/AREB1/2-2	0.171969
BnaA01g31350D	BnaBZR22	0.22968
BnaA01g31370D	BnaBZR22	0.111914
BnaA01g31440D	BnaAREB2-6	0.108994
BnaA01g31440D	BnaAREB2-7	0.102909
BnaA01g31650D	BnaBZR22	0.16663
BnaA01g31670D	BnaAREB2-6	0.211383
BnaA01g31670D	BnaAREB2-7	0.217196
BnaA01g31670D	BnaABI5/AREB1/2-2	0.284698
BnaA01g31670D	BnaBZR22	0.162004
BnaA01g31980D	BnaAREB2-6	0.176065
BnaA01g31980D	BnaAREB2-7	0.151921
BnaA01g31980D	BnaABI5/AREB1/2-2	0.131125
BnaA01g31980D	BnaBZR22	0.262034
BnaA01g32030D	BnaBZR22	0.101171
BnaA01g32060D	BnaBZR22	0.138338
BnaA01g32120D	BnaAREB2-6	0.195544
BnaA01g32120D	BnaAREB2-7	0.171749
BnaA01g32120D	BnaABI5/AREB1/2-2	0.248663
BnaA01g32120D	BnaBZR22	0.180305
BnaA01g32140D	BnaAREB2-6	0.273615
BnaA01g32140D	BnaAREB2-7	0.270338
BnaA01g32140D	BnaABI5/AREB1/2-2	0.227521
BnaA01g32140D	BnaBZR22	0.192808
BnaA01g32230D	BnaAREB2-6	0.166152
BnaA01g32230D	BnaAREB2-7	0.138108
BnaA01g32230D	BnaBZR22	0.221038
BnaA01g32320D	BnaAREB2-6	0.240092
BnaA01g32320D	BnaAREB2-7	0.20287
BnaA01g32320D	BnaABI5/AREB1/2-2	0.150627
BnaA01g32320D	BnaBZR22	0.315362
BnaA01g32420D	BnaBZR22	0.171952
BnaA01g32450D	BnaAREB2-6	0.135579
BnaA01g32450D	BnaAREB2-7	0.119192
BnaA01g32450D	BnaBZR22	0.168534
BnaA01g32550D	BnaAREB2-6	0.155726
BnaA01g32550D	BnaAREB2-7	0.136022
BnaA01g32550D	BnaABI5/AREB1/2-2	0.117783
BnaA01g32550D	BnaBZR22	0.193935
BnaA01g32830D	BnaAREB2-6	0.165271
BnaA01g32830D	BnaAREB2-7	0.167519
BnaA01g32860D	BnaAREB2-6	0.197042
BnaA01g32860D	BnaAREB2-7	0.203683
BnaA01g32860D	BnaABI5/AREB1/2-2	0.318606
BnaA01g32940D	BnaAREB2-6	0.176988
BnaA01g32940D	BnaAREB2-7	0.148779
BnaA01g32940D	BnaABI5/AREB1/2-2	0.103602
BnaA01g32940D	BnaBZR22	0.212748
BnaA01g33010D	BnaAREB2-6	0.210877
BnaA01g33010D	BnaAREB2-7	0.173627
BnaA01g33010D	BnaABI5/AREB1/2-2	0.15622
BnaA01g33010D	BnaBZR22	0.303948
BnaA01g33280D	BnaAREB2-6	0.10771
BnaA01g33280D	BnaAREB2-7	0.143565
BnaA01g33280D	BnaABI5/AREB1/2-2	0.124026
BnaA01g33410D	BnaAREB2-6	0.123194
BnaA01g33410D	BnaBZR22	0.200334
BnaA01g33420D	BnaBZR22	0.111373
BnaA01g33560D	BnaBZR22	0.138519
BnaA01g33640D	BnaAREB2-6	0.324651
BnaA01g33640D	BnaAREB2-7	0.325532
BnaA01g33640D	BnaABI5/AREB1/2-2	0.350909
BnaA01g33640D	BnaBZR22	0.161249
BnaA01g33700D	BnaAREB2-6	0.112394
BnaA01g33700D	BnaAREB2-7	0.136312
BnaA01g33700D	BnaABI5/AREB1/2-2	0.113681
BnaA01g33800D	BnaAREB2-6	0.333942
BnaA01g33800D	BnaAREB2-7	0.326065
BnaA01g33800D	BnaABI5/AREB1/2-2	0.343434
BnaA01g33800D	BnaBZR22	0.234007
BnaA01g33860D	BnaAREB2-6	0.116937
BnaA01g33860D	BnaBZR22	0.220681
BnaA01g33940D	BnaAREB2-6	0.173154
BnaA01g33940D	BnaAREB2-7	0.145376
BnaA01g33940D	BnaABI5/AREB1/2-2	0.10033
BnaA01g33940D	BnaBZR22	0.250305
BnaA01g33970D	BnaAREB2-6	0.308832
BnaA01g33970D	BnaAREB2-7	0.312485
BnaA01g33970D	BnaABI5/AREB1/2-2	0.30176
BnaA01g33970D	BnaBZR22	0.177424
BnaA01g34060D	BnaAREB2-6	0.194927
BnaA01g34060D	BnaAREB2-7	0.166868
BnaA01g34060D	BnaBZR22	0.225676
BnaA01g34380D	BnaAREB2-6	0.341441
BnaA01g34380D	BnaAREB2-7	0.324305
BnaA01g34380D	BnaABI5/AREB1/2-2	0.271598
BnaA01g34380D	BnaBZR22	0.291389
BnaA01g34610D	BnaAREB2-6	0.150215
BnaA01g34610D	BnaAREB2-7	0.141862
BnaA01g34610D	BnaBZR22	0.110101
BnaA01g34670D	BnaBZR22	0.100878
BnaA01g34710D	BnaAREB2-6	0.299598
BnaA01g34710D	BnaAREB2-7	0.302171
BnaA01g34710D	BnaABI5/AREB1/2-2	0.27156
BnaA01g34710D	BnaBZR22	0.153985
BnaA01g34970D	BnaAREB2-6	0.280852
BnaA01g34970D	BnaAREB2-7	0.270161
BnaA01g34970D	BnaABI5/AREB1/2-2	0.348021
BnaA01g34970D	BnaBZR22	0.172599
BnaA01g34980D	BnaBZR22	0.163603
BnaA01g35110D	BnaAREB2-6	0.162689
BnaA01g35110D	BnaAREB2-7	0.136679
BnaA01g35110D	BnaBZR22	0.220973
BnaA01g35150D	BnaAREB2-6	0.241814
BnaA01g35150D	BnaAREB2-7	0.243246
BnaA01g35150D	BnaABI5/AREB1/2-2	0.139607
BnaA01g35150D	BnaBZR22	0.156603
BnaA01g35660D	BnaBZR22	0.124358
BnaA01g35770D	BnaAREB2-6	0.258533
BnaA01g35770D	BnaAREB2-7	0.227268
BnaA01g35770D	BnaABI5/AREB1/2-2	0.161339
BnaA01g35770D	BnaBZR22	0.301759
BnaA01g35830D	BnaAREB2-6	0.207149
BnaA01g35830D	BnaAREB2-7	0.223409
BnaA01g35830D	BnaABI5/AREB1/2-2	0.142264
BnaA01g35850D	BnaAREB2-6	0.108095
BnaA01g35850D	BnaBZR22	0.171245
BnaA01g36460D	BnaBZR22	0.108615
BnaA01g36920D	BnaAREB2-6	0.217304
BnaA01g36920D	BnaAREB2-7	0.208561
BnaA01g36920D	BnaABI5/AREB1/2-2	0.322467
BnaA01g36920D	BnaBZR22	0.125468
BnaA01g37050D	BnaAREB2-6	0.136998
BnaA01g37050D	BnaAREB2-7	0.115875
BnaA01g37050D	BnaBZR22	0.161444
BnaA01g37150D	BnaAREB2-6	0.143201
BnaA01g37150D	BnaAREB2-7	0.115816
BnaA01g37150D	BnaBZR22	0.231467
BnaA01g37210D	BnaAREB2-6	0.309732
BnaA01g37210D	BnaAREB2-7	0.281118
BnaA01g37210D	BnaABI5/AREB1/2-2	0.26121
BnaA01g37210D	BnaBZR22	0.307946
BnaA01g37370D	BnaAREB2-6	0.20785
BnaA01g37370D	BnaAREB2-7	0.235779
BnaA01g37370D	BnaABI5/AREB1/2-2	0.280042
BnaA02g00030D	BnaAREB2-6	0.16266
BnaA02g00030D	BnaAREB2-7	0.130482
BnaA02g00030D	BnaABI5/AREB1/2-2	0.192011
BnaA02g00030D	BnaBZR22	0.217549
BnaA02g00190D	BnaBZR22	0.120185
BnaA02g00210D	BnaBZR22	0.149197
BnaA02g00220D	BnaAREB2-6	0.112342
BnaA02g00220D	BnaABI5/AREB1/2-2	0.122174
BnaA02g00220D	BnaBZR22	0.179628
BnaA02g00230D	BnaBZR22	0.129087
BnaA02g00250D	BnaBZR22	0.127851
BnaA02g00370D	BnaAREB2-6	0.192851
BnaA02g00370D	BnaAREB2-7	0.210066
BnaA02g00370D	BnaABI5/AREB1/2-2	0.131565
BnaA02g00390D	BnaBZR22	0.165065
BnaA02g00600D	BnaBZR22	0.21681
BnaA02g00670D	BnaAREB2-6	0.336582
BnaA02g00670D	BnaAREB2-7	0.331574
BnaA02g00670D	BnaABI5/AREB1/2-2	0.357375
BnaA02g00670D	BnaBZR22	0.167837
BnaA02g00700D	BnaAREB2-6	0.140609
BnaA02g00700D	BnaAREB2-7	0.135335
BnaA02g00700D	BnaBZR22	0.110678
BnaA02g00710D	BnaAREB2-6	0.136947
BnaA02g00710D	BnaAREB2-7	0.109245
BnaA02g00710D	BnaBZR22	0.209417
BnaA02g00780D	BnaAREB2-6	0.139437
BnaA02g00780D	BnaAREB2-7	0.122662
BnaA02g00780D	BnaABI5/AREB1/2-2	0.128148
BnaA02g00780D	BnaBZR22	0.168757
BnaA02g00880D	BnaABI5/AREB1/2-2	0.134851
BnaA02g00880D	BnaBZR22	0.104297
BnaA02g00970D	BnaBZR22	0.104949
BnaA02g01000D	BnaAREB2-6	0.133284
BnaA02g01000D	BnaAREB2-7	0.103426
BnaA02g01000D	BnaABI5/AREB1/2-2	0.109026
BnaA02g01000D	BnaBZR22	0.161964
BnaA02g01120D	BnaAREB2-6	0.110373
BnaA02g01120D	BnaBZR22	0.207089
BnaA02g01210D	BnaBZR22	0.132953
BnaA02g01370D	BnaBZR22	0.15574
BnaA02g01380D	BnaAREB2-6	0.133391
BnaA02g01380D	BnaAREB2-7	0.13569
BnaA02g01380D	BnaABI5/AREB1/2-2	0.117177
BnaA02g01380D	BnaBZR22	0.11873
BnaA02g01410D	BnaBZR22	0.174598
BnaA02g01450D	BnaAREB2-6	0.210919
BnaA02g01450D	BnaAREB2-7	0.186755
BnaA02g01450D	BnaABI5/AREB1/2-2	0.290986
BnaA02g01450D	BnaBZR22	0.179412
BnaA02g01470D	BnaAREB2-6	0.138861
BnaA02g01470D	BnaAREB2-7	0.125138
BnaA02g01470D	BnaBZR22	0.159026
BnaA02g01540D	BnaAREB2-6	0.119368
BnaA02g01540D	BnaAREB2-7	0.101346
BnaA02g01540D	BnaBZR22	0.200263
BnaA02g01580D	BnaBZR22	0.114923
BnaA02g01620D	BnaBZR22	0.124461
BnaA02g01630D	BnaAREB2-6	0.170582
BnaA02g01630D	BnaAREB2-7	0.151407
BnaA02g01630D	BnaBZR22	0.198564
BnaA02g01640D	BnaBZR22	0.175247
BnaA02g01660D	BnaBZR22	0.153385
BnaA02g01670D	BnaBZR22	0.152351
BnaA02g01700D	BnaAREB2-6	0.237536
BnaA02g01700D	BnaAREB2-7	0.20858
BnaA02g01700D	BnaABI5/AREB1/2-2	0.214979
BnaA02g01700D	BnaBZR22	0.237652
BnaA02g01710D	BnaBZR22	0.185431
BnaA02g01720D	BnaAREB2-6	0.150074
BnaA02g01720D	BnaAREB2-7	0.148844
BnaA02g01720D	BnaBZR22	0.118843
BnaA02g01770D	BnaBZR22	0.100518
BnaA02g01910D	BnaAREB2-6	0.225898
BnaA02g01910D	BnaAREB2-7	0.196516
BnaA02g01910D	BnaABI5/AREB1/2-2	0.1207
BnaA02g01910D	BnaBZR22	0.268013
BnaA02g01970D	BnaBZR22	0.169243
BnaA02g02050D	BnaBZR22	0.113887
BnaA02g02160D	BnaAREB2-6	0.141345
BnaA02g02160D	BnaAREB2-7	0.121042
BnaA02g02160D	BnaBZR22	0.206169
BnaA02g02190D	BnaBZR22	0.154045
BnaA02g02260D	BnaBZR22	0.202203
BnaA02g02330D	BnaBZR22	0.122401
BnaA02g02390D	BnaAREB2-6	0.137026
BnaA02g02390D	BnaAREB2-7	0.115806
BnaA02g02390D	BnaBZR22	0.230406
BnaA02g02400D	BnaAREB2-6	0.104254
BnaA02g02400D	BnaABI5/AREB1/2-2	0.137439
BnaA02g02400D	BnaBZR22	0.127344
BnaA02g02460D	BnaBZR22	0.148421
BnaA02g02530D	BnaAREB2-6	0.311959
BnaA02g02530D	BnaAREB2-7	0.305787
BnaA02g02530D	BnaABI5/AREB1/2-2	0.207269
BnaA02g02530D	BnaBZR22	0.195898
BnaA02g02590D	BnaAREB2-6	0.137912
BnaA02g02590D	BnaAREB2-7	0.11771
BnaA02g02590D	BnaBZR22	0.191642
BnaA02g02720D	BnaAREB2-6	0.129695
BnaA02g02720D	BnaAREB2-7	0.102622
BnaA02g02720D	BnaBZR22	0.243888
BnaA02g02740D	BnaAREB2-6	0.199514
BnaA02g02740D	BnaAREB2-7	0.184575
BnaA02g02740D	BnaABI5/AREB1/2-2	0.145455
BnaA02g02740D	BnaBZR22	0.196189
BnaA02g02780D	BnaBZR22	0.111635
BnaA02g02880D	BnaAREB2-6	0.264499
BnaA02g02880D	BnaAREB2-7	0.229123
BnaA02g02880D	BnaABI5/AREB1/2-2	0.165639
BnaA02g02880D	BnaBZR22	0.327016
BnaA02g02940D	BnaBZR22	0.115687
BnaA02g03020D	BnaAREB2-6	0.241765
BnaA02g03020D	BnaAREB2-7	0.250905
BnaA02g03020D	BnaABI5/AREB1/2-2	0.232296
BnaA02g03020D	BnaBZR22	0.155429
BnaA02g03030D	BnaABI5/AREB1/2-2	0.172794
BnaA02g03280D	BnaBZR22	0.183582
BnaA02g03350D	BnaAREB2-6	0.317048
BnaA02g03350D	BnaAREB2-7	0.302364
BnaA02g03350D	BnaABI5/AREB1/2-2	0.267046
BnaA02g03350D	BnaBZR22	0.281398
BnaA02g03360D	BnaBZR22	0.104001
BnaA02g03380D	BnaBZR22	0.157605
BnaA02g03410D	BnaAREB2-6	0.304322
BnaA02g03410D	BnaAREB2-7	0.276209
BnaA02g03410D	BnaABI5/AREB1/2-2	0.200991
BnaA02g03410D	BnaBZR22	0.306957
BnaA02g03600D	BnaBZR22	0.186589
BnaA02g03770D	BnaBZR22	0.110815
BnaA02g03970D	BnaBZR22	0.108166
BnaA02g04010D	BnaBZR22	0.145401
BnaA02g04210D	BnaBZR22	0.108252
BnaA02g04300D	BnaBZR22	0.146442
BnaA02g04340D	BnaAREB2-6	0.133507
BnaA02g04340D	BnaAREB2-7	0.133622
BnaA02g04390D	BnaAREB2-6	0.116554
BnaA02g04390D	BnaBZR22	0.17514
BnaA02g04450D	BnaBZR22	0.143534
BnaA02g04710D	BnaAREB2-6	0.115481
BnaA02g04710D	BnaBZR22	0.192779
BnaA02g04900D	BnaBZR22	0.180975
BnaA02g04940D	BnaBZR22	0.150688
BnaA02g04990D	BnaAREB2-6	0.167582
BnaA02g04990D	BnaAREB2-7	0.152748
BnaA02g04990D	BnaBZR22	0.148692
BnaA02g05040D	BnaAREB2-6	0.340891
BnaA02g05040D	BnaAREB2-7	0.325172
BnaA02g05040D	BnaABI5/AREB1/2-2	0.236235
BnaA02g05040D	BnaBZR22	0.280588
BnaA02g05060D	BnaAREB2-6	0.108012
BnaA02g05060D	BnaAREB2-7	0.109774
BnaA02g05120D	BnaAREB2-6	0.113531
BnaA02g05120D	BnaBZR22	0.200854
BnaA02g05160D	BnaAREB2-6	0.117051
BnaA02g05160D	BnaAREB2-7	0.104307
BnaA02g05200D	BnaAREB2-6	0.107767
BnaA02g05200D	BnaBZR22	0.194233
BnaA02g05320D	BnaBZR22	0.100146
BnaA02g05430D	BnaBZR22	0.146619
BnaA02g05450D	BnaBZR22	0.132967
BnaA02g05530D	BnaAREB2-6	0.106472
BnaA02g05530D	BnaBZR22	0.170215
BnaA02g05590D	BnaAREB2-6	0.168057
BnaA02g05590D	BnaAREB2-7	0.158207
BnaA02g05590D	BnaBZR22	0.141932
BnaA02g05780D	BnaBZR22	0.158727
BnaA02g06200D	BnaAREB2-6	0.190409
BnaA02g06200D	BnaAREB2-7	0.166083
BnaA02g06200D	BnaABI5/AREB1/2-2	0.103042
BnaA02g06200D	BnaBZR22	0.223477
BnaA02g06350D	BnaAREB2-6	0.158425
BnaA02g06350D	BnaAREB2-7	0.142726
BnaA02g06350D	BnaBZR22	0.163138
BnaA02g06580D	BnaBZR22	0.177241
BnaA02g06680D	BnaAREB2-6	0.214397
BnaA02g06680D	BnaAREB2-7	0.189963
BnaA02g06680D	BnaABI5/AREB1/2-2	0.123684
BnaA02g06680D	BnaBZR22	0.22607
BnaA02g06720D	BnaABI5/AREB1/2-2	0.102296
BnaA02g06750D	BnaAREB2-6	0.232645
BnaA02g06750D	BnaAREB2-7	0.203971
BnaA02g06750D	BnaABI5/AREB1/2-2	0.281483
BnaA02g06750D	BnaBZR22	0.217727
BnaA02g07110D	BnaABI5/AREB1/2-2	0.16993
BnaA02g07120D	BnaAREB2-6	0.169784
BnaA02g07120D	BnaAREB2-7	0.181678
BnaA02g07120D	BnaABI5/AREB1/2-2	0.287204
BnaA02g07140D	BnaBZR22	0.130154
BnaA02g07330D	BnaBZR22	0.122926
BnaA02g07760D	BnaAREB2-6	0.29044
BnaA02g07760D	BnaAREB2-7	0.280359
BnaA02g07760D	BnaABI5/AREB1/2-2	0.26162
BnaA02g07760D	BnaBZR22	0.206508
BnaA02g07780D	BnaAREB2-6	0.116011
BnaA02g07780D	BnaBZR22	0.130069
BnaA02g07910D	BnaAREB2-6	0.112831
BnaA02g07910D	BnaBZR22	0.105346
BnaA02g07930D	BnaBZR22	0.155753
BnaA02g08330D	BnaABI5/AREB1/2-2	0.183492
BnaA02g08790D	BnaBZR22	0.128282
BnaA02g09200D	BnaAREB2-6	0.173999
BnaA02g09200D	BnaAREB2-7	0.140252
BnaA02g09200D	BnaABI5/AREB1/2-2	0.107157
BnaA02g09200D	BnaBZR22	0.268235
BnaA02g09210D	BnaAREB2-6	0.212843
BnaA02g09210D	BnaAREB2-7	0.20787
BnaA02g09210D	BnaABI5/AREB1/2-2	0.107766
BnaA02g09210D	BnaBZR22	0.135773
BnaA02g09300D	BnaBZR22	0.14524
BnaA02g09520D	BnaAREB2-6	0.164272
BnaA02g09520D	BnaAREB2-7	0.134042
BnaA02g09520D	BnaABI5/AREB1/2-2	0.131065
BnaA02g09520D	BnaBZR22	0.185829
BnaA02g09540D	BnaBZR22	0.101045
BnaA02g09650D	BnaAREB2-6	0.112133
BnaA02g09650D	BnaAREB2-7	0.103573
BnaA02g09650D	BnaBZR22	0.127055
BnaA02g09890D	BnaAREB2-6	0.243017
BnaA02g09890D	BnaAREB2-7	0.262654
BnaA02g09890D	BnaABI5/AREB1/2-2	0.183728
BnaA02g10160D	BnaAREB2-6	0.207682
BnaA02g10160D	BnaAREB2-7	0.18113
BnaA02g10160D	BnaABI5/AREB1/2-2	0.115615
BnaA02g10160D	BnaBZR22	0.208099
BnaA02g10220D	BnaAREB2-6	0.169909
BnaA02g10220D	BnaAREB2-7	0.140213
BnaA02g10220D	BnaBZR22	0.2512
BnaA02g10640D	BnaAREB2-6	0.23218
BnaA02g10640D	BnaAREB2-7	0.199206
BnaA02g10640D	BnaABI5/AREB1/2-2	0.194238
BnaA02g10640D	BnaBZR22	0.180777
BnaA02g10760D	BnaAREB2-6	0.153745
BnaA02g10760D	BnaAREB2-7	0.134441
BnaA02g10760D	BnaBZR22	0.186589
BnaA02g10820D	BnaAREB2-6	0.171277
BnaA02g10820D	BnaAREB2-7	0.140584
BnaA02g10820D	BnaBZR22	0.225868
BnaA02g10950D	BnaAREB2-6	0.145935
BnaA02g10950D	BnaAREB2-7	0.116504
BnaA02g10950D	BnaABI5/AREB1/2-2	0.1843
BnaA02g10950D	BnaBZR22	0.196171
BnaA02g10980D	BnaAREB2-6	0.176723
BnaA02g10980D	BnaAREB2-7	0.186303
BnaA02g10980D	BnaABI5/AREB1/2-2	0.2967
BnaA02g11200D	BnaAREB2-6	0.111555
BnaA02g11200D	BnaABI5/AREB1/2-2	0.143576
BnaA02g11200D	BnaBZR22	0.177009
BnaA02g11440D	BnaAREB2-6	0.322794
BnaA02g11440D	BnaAREB2-7	0.339618
BnaA02g11440D	BnaABI5/AREB1/2-2	0.320359
BnaA02g11440D	BnaBZR22	0.109436
BnaA02g11680D	BnaBZR22	0.100599
BnaA02g11720D	BnaBZR22	0.142866
BnaA02g11830D	BnaAREB2-6	0.313474
BnaA02g11830D	BnaAREB2-7	0.320562
BnaA02g11830D	BnaABI5/AREB1/2-2	0.254203
BnaA02g11830D	BnaBZR22	0.187224
BnaA02g11880D	BnaAREB2-6	0.173604
BnaA02g11880D	BnaAREB2-7	0.157533
BnaA02g11880D	BnaBZR22	0.178611
BnaA02g12000D	BnaBZR22	0.10083
BnaA02g12050D	BnaBZR22	0.125198
BnaA02g12250D	BnaAREB2-6	0.10003
BnaA02g12270D	BnaAREB2-6	0.258496
BnaA02g12270D	BnaAREB2-7	0.2431
BnaA02g12270D	BnaABI5/AREB1/2-2	0.144953
BnaA02g12270D	BnaBZR22	0.194463
BnaA02g12320D	BnaBZR22	0.145743
BnaA02g12330D	BnaAREB2-6	0.218068
BnaA02g12330D	BnaAREB2-7	0.187428
BnaA02g12330D	BnaABI5/AREB1/2-2	0.106817
BnaA02g12330D	BnaBZR22	0.245976
BnaA02g12770D	BnaAREB2-6	0.117527
BnaA02g12770D	BnaAREB2-7	0.103926
BnaA02g12770D	BnaABI5/AREB1/2-2	0.186585
BnaA02g13000D	BnaBZR22	0.127315
BnaA02g13100D	BnaAREB2-6	0.320254
BnaA02g13100D	BnaAREB2-7	0.323457
BnaA02g13100D	BnaABI5/AREB1/2-2	0.321118
BnaA02g13100D	BnaBZR22	0.191398
BnaA02g13310D	BnaAREB2-6	0.196219
BnaA02g13310D	BnaAREB2-7	0.199775
BnaA02g13310D	BnaABI5/AREB1/2-2	0.117512
BnaA02g13310D	BnaBZR22	0.111527
BnaA02g13510D	BnaAREB2-6	0.103772
BnaA02g13510D	BnaBZR22	0.120832
BnaA02g13720D	BnaAREB2-6	0.151841
BnaA02g13720D	BnaAREB2-7	0.123285
BnaA02g13720D	BnaBZR22	0.251661
BnaA02g13840D	BnaBZR22	0.141545
BnaA02g14230D	BnaAREB2-6	0.165599
BnaA02g14230D	BnaAREB2-7	0.137663
BnaA02g14230D	BnaABI5/AREB1/2-2	0.139173
BnaA02g14230D	BnaBZR22	0.25967
BnaA02g14340D	BnaAREB2-6	0.180495
BnaA02g14340D	BnaAREB2-7	0.171114
BnaA02g14340D	BnaBZR22	0.132578
BnaA02g14460D	BnaAREB2-6	0.103627
BnaA02g14460D	BnaAREB2-7	0.107092
BnaA02g14760D	BnaAREB2-6	0.231945
BnaA02g14760D	BnaAREB2-7	0.246634
BnaA02g14760D	BnaABI5/AREB1/2-2	0.15063
BnaA02g14760D	BnaBZR22	0.110758
BnaA02g15070D	BnaAREB2-6	0.12065
BnaA02g15070D	BnaAREB2-7	0.100103
BnaA02g15070D	BnaBZR22	0.15151
BnaA02g15090D	BnaAREB2-6	0.124451
BnaA02g15090D	BnaBZR22	0.178741
BnaA02g15250D	BnaAREB2-6	0.167353
BnaA02g15250D	BnaAREB2-7	0.158994
BnaA02g15250D	BnaBZR22	0.134652
BnaA02g15390D	BnaBZR22	0.110718
BnaA02g15680D	BnaAREB2-6	0.331914
BnaA02g15680D	BnaAREB2-7	0.334937
BnaA02g15680D	BnaABI5/AREB1/2-2	0.318626
BnaA02g15680D	BnaBZR22	0.19334
BnaA02g15830D	BnaAREB2-6	0.206209
BnaA02g15830D	BnaAREB2-7	0.214461
BnaA02g15830D	BnaABI5/AREB1/2-2	0.141532
BnaA02g16080D	BnaAREB2-6	0.198709
BnaA02g16080D	BnaAREB2-7	0.191953
BnaA02g16080D	BnaABI5/AREB1/2-2	0.130689
BnaA02g16080D	BnaBZR22	0.151602
BnaA02g16140D	BnaAREB2-6	0.204785
BnaA02g16140D	BnaAREB2-7	0.175189
BnaA02g16140D	BnaABI5/AREB1/2-2	0.15735
BnaA02g16140D	BnaBZR22	0.287457
BnaA02g16240D	BnaAREB2-6	0.104095
BnaA02g16240D	BnaBZR22	0.12202
BnaA02g16700D	BnaAREB2-6	0.205199
BnaA02g16700D	BnaAREB2-7	0.173448
BnaA02g16700D	BnaABI5/AREB1/2-2	0.150882
BnaA02g16700D	BnaBZR22	0.183154
BnaA02g16830D	BnaAREB2-6	0.121208
BnaA02g16830D	BnaBZR22	0.22289
BnaA02g17330D	BnaBZR22	0.113125
BnaA02g17480D	BnaAREB2-6	0.158197
BnaA02g17480D	BnaAREB2-7	0.144714
BnaA02g17480D	BnaBZR22	0.145309
BnaA02g18340D	BnaABI5/AREB1/2-2	0.109862
BnaA02g18530D	BnaAREB2-6	0.122463
BnaA02g18530D	BnaBZR22	0.264855
BnaA02g18700D	BnaAREB2-6	0.207657
BnaA02g18700D	BnaAREB2-7	0.170678
BnaA02g18700D	BnaABI5/AREB1/2-2	0.206555
BnaA02g18700D	BnaBZR22	0.219402
BnaA02g18790D	BnaBZR22	0.163858
BnaA02g18970D	BnaBZR22	0.107629
BnaA02g19480D	BnaAREB2-6	0.16816
BnaA02g19480D	BnaAREB2-7	0.150011
BnaA02g19480D	BnaBZR22	0.165189
BnaA02g19790D	BnaAREB2-6	0.139575
BnaA02g19790D	BnaAREB2-7	0.110873
BnaA02g19790D	BnaABI5/AREB1/2-2	0.105086
BnaA02g19790D	BnaBZR22	0.226622
BnaA02g19850D	BnaAREB2-6	0.199987
BnaA02g19850D	BnaAREB2-7	0.213526
BnaA02g19850D	BnaABI5/AREB1/2-2	0.317267
BnaA02g20270D	BnaBZR22	0.137542
BnaA02g20310D	BnaBZR22	0.129581
BnaA02g20620D	BnaBZR22	0.12936
BnaA02g20750D	BnaAREB2-6	0.125605
BnaA02g20750D	BnaAREB2-7	0.134822
BnaA02g20810D	BnaAREB2-6	0.159822
BnaA02g20810D	BnaAREB2-7	0.171312
BnaA02g21300D	BnaAREB2-6	0.146464
BnaA02g21300D	BnaAREB2-7	0.169275
BnaA02g21300D	BnaABI5/AREB1/2-2	0.218341
BnaA02g21400D	BnaAREB2-6	0.198652
BnaA02g21400D	BnaAREB2-7	0.203381
BnaA02g21400D	BnaABI5/AREB1/2-2	0.205998
BnaA02g21400D	BnaBZR22	0.103398
BnaA02g22120D	BnaAREB2-6	0.217502
BnaA02g22120D	BnaAREB2-7	0.247315
BnaA02g22120D	BnaABI5/AREB1/2-2	0.165057
BnaA02g22370D	BnaAREB2-6	0.105958
BnaA02g22370D	BnaBZR22	0.141396
BnaA02g22580D	BnaAREB2-6	0.16212
BnaA02g22580D	BnaAREB2-7	0.165196
BnaA02g22640D	BnaBZR22	0.115293
BnaA02g22960D	BnaBZR22	0.142063
BnaA02g23050D	BnaAREB2-6	0.143587
BnaA02g23050D	BnaAREB2-7	0.121031
BnaA02g23050D	BnaBZR22	0.173186
BnaA02g23180D	BnaAREB2-6	0.118145
BnaA02g23180D	BnaAREB2-7	0.143139
BnaA02g23180D	BnaABI5/AREB1/2-2	0.185454
BnaA02g23370D	BnaAREB2-6	0.131814
BnaA02g23370D	BnaAREB2-7	0.101736
BnaA02g23370D	BnaABI5/AREB1/2-2	0.12942
BnaA02g23370D	BnaBZR22	0.230528
BnaA02g23450D	BnaAREB2-6	0.115373
BnaA02g23450D	BnaBZR22	0.143524
BnaA02g23480D	BnaAREB2-6	0.189588
BnaA02g23480D	BnaAREB2-7	0.222649
BnaA02g23480D	BnaABI5/AREB1/2-2	0.23006
BnaA02g23880D	BnaBZR22	0.10574
BnaA02g23910D	BnaAREB2-6	0.18188
BnaA02g23910D	BnaAREB2-7	0.175465
BnaA02g23910D	BnaBZR22	0.138112
BnaA02g24040D	BnaABI5/AREB1/2-2	0.143766
BnaA02g24230D	BnaAREB2-6	0.156321
BnaA02g24230D	BnaAREB2-7	0.15503
BnaA02g24890D	BnaAREB2-6	0.238235
BnaA02g24890D	BnaAREB2-7	0.235582
BnaA02g24890D	BnaABI5/AREB1/2-2	0.249451
BnaA02g24890D	BnaBZR22	0.181937
BnaA02g24900D	BnaBZR22	0.115195
BnaA02g25030D	BnaBZR22	0.167691
BnaA02g25090D	BnaAREB2-6	0.115405
BnaA02g25090D	BnaBZR22	0.169067
BnaA02g25520D	BnaBZR22	0.113587
BnaA02g25560D	BnaAREB2-6	0.105094
BnaA02g25610D	BnaAREB2-6	0.291391
BnaA02g25610D	BnaAREB2-7	0.300998
BnaA02g25610D	BnaABI5/AREB1/2-2	0.267148
BnaA02g25610D	BnaBZR22	0.140824
BnaA02g25640D	BnaAREB2-6	0.117756
BnaA02g25640D	BnaAREB2-7	0.106431
BnaA02g25640D	BnaBZR22	0.140196
BnaA02g25770D	BnaAREB2-6	0.112033
BnaA02g25770D	BnaAREB2-7	0.102913
BnaA02g25870D	BnaBZR22	0.17094
BnaA02g25880D	BnaBZR22	0.164617
BnaA02g26460D	BnaBZR22	0.15471
BnaA02g26510D	BnaBZR22	0.172895
BnaA02g26590D	BnaBZR22	0.152947
BnaA02g26610D	BnaAREB2-6	0.32823
BnaA02g26610D	BnaAREB2-7	0.325992
BnaA02g26610D	BnaABI5/AREB1/2-2	0.286816
BnaA02g26610D	BnaBZR22	0.20239
BnaA02g26680D	BnaBZR22	0.116003
BnaA02g26810D	BnaAREB2-6	0.265684
BnaA02g26810D	BnaAREB2-7	0.270614
BnaA02g26810D	BnaABI5/AREB1/2-2	0.192306
BnaA02g26810D	BnaBZR22	0.110598
BnaA02g26890D	BnaAREB2-6	0.150445
BnaA02g26890D	BnaAREB2-7	0.124534
BnaA02g26890D	BnaABI5/AREB1/2-2	0.135801
BnaA02g26890D	BnaBZR22	0.265383
BnaA02g26970D	BnaAREB2-6	0.261946
BnaA02g26970D	BnaAREB2-7	0.279816
BnaA02g26970D	BnaABI5/AREB1/2-2	0.312519
BnaA02g26970D	BnaBZR22	0.115555
BnaA02g27030D	BnaBZR22	0.141945
BnaA02g27360D	BnaBZR22	0.107055
BnaA02g27940D	BnaAREB2-6	0.11069
BnaA02g27940D	BnaAREB2-7	0.101531
BnaA02g27940D	BnaBZR22	0.107234
BnaA02g28190D	BnaAREB2-6	0.192679
BnaA02g28190D	BnaAREB2-7	0.227303
BnaA02g28190D	BnaABI5/AREB1/2-2	0.165084
BnaA02g28720D	BnaAREB2-7	0.115067
BnaA02g28720D	BnaABI5/AREB1/2-2	0.124075
BnaA02g28740D	BnaAREB2-6	0.283088
BnaA02g28740D	BnaAREB2-7	0.297241
BnaA02g28740D	BnaABI5/AREB1/2-2	0.253528
BnaA02g28740D	BnaBZR22	0.14506
BnaA02g28770D	BnaBZR22	0.108322
BnaA02g28860D	BnaAREB2-6	0.100739
BnaA02g28880D	BnaAREB2-6	0.212695
BnaA02g28880D	BnaAREB2-7	0.203663
BnaA02g28880D	BnaABI5/AREB1/2-2	0.135263
BnaA02g28880D	BnaBZR22	0.157892
BnaA02g28940D	BnaBZR22	0.164749
BnaA02g29080D	BnaBZR22	0.115202
BnaA02g29360D	BnaAREB2-6	0.156774
BnaA02g29360D	BnaAREB2-7	0.149726
BnaA02g29360D	BnaBZR22	0.108438
BnaA02g29370D	BnaBZR22	0.180419
BnaA02g29380D	BnaAREB2-6	0.135468
BnaA02g29380D	BnaAREB2-7	0.108153
BnaA02g29380D	BnaABI5/AREB1/2-2	0.114278
BnaA02g29380D	BnaBZR22	0.213049
BnaA02g29780D	BnaAREB2-6	0.184385
BnaA02g29780D	BnaAREB2-7	0.177219
BnaA02g29780D	BnaBZR22	0.139372
BnaA02g29990D	BnaAREB2-6	0.198247
BnaA02g29990D	BnaAREB2-7	0.211563
BnaA02g29990D	BnaABI5/AREB1/2-2	0.308451
BnaA02g30110D	BnaAREB2-6	0.15845
BnaA02g30110D	BnaAREB2-7	0.130037
BnaA02g30110D	BnaBZR22	0.24008
BnaA02g30460D	BnaAREB2-6	0.153764
BnaA02g30460D	BnaAREB2-7	0.120005
BnaA02g30460D	BnaBZR22	0.281521
BnaA02g30520D	BnaBZR22	0.117188
BnaA02g30680D	BnaAREB2-6	0.13155
BnaA02g30680D	BnaAREB2-7	0.101308
BnaA02g30680D	BnaBZR22	0.223103
BnaA02g31000D	BnaABI5/AREB1/2-2	0.140066
BnaA02g31010D	BnaBZR22	0.103641
BnaA02g31190D	BnaAREB2-6	0.239089
BnaA02g31190D	BnaAREB2-7	0.218388
BnaA02g31190D	BnaABI5/AREB1/2-2	0.219185
BnaA02g31190D	BnaBZR22	0.214401
BnaA02g31810D	BnaAREB2-6	0.136369
BnaA02g31810D	BnaAREB2-7	0.105722
BnaA02g31810D	BnaBZR22	0.216169
BnaA02g31910D	BnaAREB2-6	0.272899
BnaA02g31910D	BnaAREB2-7	0.30482
BnaA02g31910D	BnaABI5/AREB1/2-2	0.246437
BnaA02g31940D	BnaAREB2-6	0.259863
BnaA02g31940D	BnaAREB2-7	0.266628
BnaA02g31940D	BnaABI5/AREB1/2-2	0.170314
BnaA02g31940D	BnaBZR22	0.108951
BnaA02g32100D	BnaABI5/AREB1/2-2	0.150452
BnaA02g32800D	BnaAREB2-6	0.104691
BnaA02g32800D	BnaBZR22	0.232758
BnaA02g32960D	BnaAREB2-6	0.233367
BnaA02g32960D	BnaAREB2-7	0.258906
BnaA02g32960D	BnaABI5/AREB1/2-2	0.180867
BnaA02g33090D	BnaAREB2-6	0.146732
BnaA02g33090D	BnaAREB2-7	0.122611
BnaA02g33090D	BnaBZR22	0.234562
BnaA02g33130D	BnaAREB2-6	0.268491
BnaA02g33130D	BnaAREB2-7	0.256919
BnaA02g33130D	BnaABI5/AREB1/2-2	0.212119
BnaA02g33130D	BnaBZR22	0.19562
BnaA02g33270D	BnaAREB2-6	0.210621
BnaA02g33270D	BnaAREB2-7	0.185541
BnaA02g33270D	BnaABI5/AREB1/2-2	0.281582
BnaA02g33270D	BnaBZR22	0.175505
BnaA02g33310D	BnaAREB2-6	0.303055
BnaA02g33310D	BnaAREB2-7	0.316108
BnaA02g33310D	BnaABI5/AREB1/2-2	0.33216
BnaA02g33310D	BnaBZR22	0.122162
BnaA02g33340D	BnaBZR22	0.174007
BnaA02g33390D	BnaBZR22	0.180868
BnaA02g33520D	BnaBZR22	0.113411
BnaA02g33530D	BnaAREB2-6	0.137761
BnaA02g33530D	BnaAREB2-7	0.109723
BnaA02g33530D	BnaABI5/AREB1/2-2	0.109389
BnaA02g33530D	BnaBZR22	0.250643
BnaA02g33720D	BnaBZR22	0.128041
BnaA02g33780D	BnaAREB2-6	0.114358
BnaA02g33780D	BnaBZR22	0.19044
BnaA02g33860D	BnaAREB2-6	0.192997
BnaA02g33860D	BnaAREB2-7	0.169115
BnaA02g33860D	BnaABI5/AREB1/2-2	0.135618
BnaA02g33860D	BnaBZR22	0.188884
BnaA02g33900D	BnaBZR22	0.113996
BnaA02g33940D	BnaABI5/AREB1/2-2	0.112977
BnaA02g34020D	BnaBZR22	0.14921
BnaA02g34080D	BnaAREB2-6	0.143214
BnaA02g34080D	BnaAREB2-7	0.128542
BnaA02g34080D	BnaBZR22	0.195802
BnaA02g34480D	BnaBZR22	0.118185
BnaA02g34780D	BnaBZR22	0.15056
BnaA02g34950D	BnaAREB2-6	0.250282
BnaA02g34950D	BnaAREB2-7	0.231375
BnaA02g34950D	BnaABI5/AREB1/2-2	0.209757
BnaA02g34950D	BnaBZR22	0.278192
BnaA02g34960D	BnaAREB2-6	0.118523
BnaA02g34960D	BnaBZR22	0.222255
BnaA02g34980D	BnaAREB2-6	0.143337
BnaA02g34980D	BnaAREB2-7	0.108913
BnaA02g34980D	BnaABI5/AREB1/2-2	0.158892
BnaA02g34980D	BnaBZR22	0.221605
BnaA02g35000D	BnaBZR22	0.139258
BnaA02g35010D	BnaAREB2-6	0.112065
BnaA02g35010D	BnaBZR22	0.225628
BnaA02g35060D	BnaBZR22	0.154941
BnaA02g35250D	BnaBZR22	0.115367
BnaA02g35400D	BnaAREB2-6	0.288729
BnaA02g35400D	BnaAREB2-7	0.297578
BnaA02g35400D	BnaABI5/AREB1/2-2	0.228003
BnaA02g35400D	BnaBZR22	0.103528
BnaA02g35430D	BnaAREB2-6	0.177201
BnaA02g35430D	BnaAREB2-7	0.156127
BnaA02g35430D	BnaABI5/AREB1/2-2	0.115757
BnaA02g35430D	BnaBZR22	0.208778
BnaA02g35440D	BnaAREB2-6	0.161724
BnaA02g35440D	BnaAREB2-7	0.133366
BnaA02g35440D	BnaABI5/AREB1/2-2	0.159336
BnaA02g35440D	BnaBZR22	0.230377
BnaA02g36640D	BnaAREB2-6	0.299472
BnaA02g36640D	BnaAREB2-7	0.299221
BnaA02g36640D	BnaABI5/AREB1/2-2	0.253833
BnaA02g36640D	BnaBZR22	0.177935
BnaA02g36690D	BnaAREB2-6	0.212557
BnaA02g36690D	BnaAREB2-7	0.202984
BnaA02g36690D	BnaABI5/AREB1/2-2	0.108991
BnaA02g36690D	BnaBZR22	0.143799
BnaA02g36700D	BnaAREB2-6	0.277028
BnaA02g36700D	BnaAREB2-7	0.300063
BnaA02g36700D	BnaABI5/AREB1/2-2	0.235777
BnaA02g36700D	BnaBZR22	0.102922
BnaA02g36840D	BnaAREB2-6	0.231395
BnaA02g36840D	BnaAREB2-7	0.245831
BnaA02g36840D	BnaABI5/AREB1/2-2	0.152781
BnaA02g36840D	BnaBZR22	0.102252
BnaA03g00090D	BnaBZR22	0.153575
BnaA03g00260D	BnaAREB2-6	0.244684
BnaA03g00260D	BnaAREB2-7	0.229223
BnaA03g00260D	BnaABI5/AREB1/2-2	0.315879
BnaA03g00260D	BnaBZR22	0.177026
BnaA03g00410D	BnaAREB2-6	0.294533
BnaA03g00410D	BnaAREB2-7	0.29426
BnaA03g00410D	BnaABI5/AREB1/2-2	0.197875
BnaA03g00410D	BnaBZR22	0.182505
BnaA03g00430D	BnaAREB2-6	0.292693
BnaA03g00430D	BnaAREB2-7	0.288278
BnaA03g00430D	BnaABI5/AREB1/2-2	0.235772
BnaA03g00430D	BnaBZR22	0.175704
BnaA03g00560D	BnaAREB2-6	0.102797
BnaA03g00780D	BnaBZR22	0.148561
BnaA03g00820D	BnaAREB2-6	0.108692
BnaA03g00820D	BnaBZR22	0.134094
BnaA03g00850D	BnaAREB2-6	0.221801
BnaA03g00850D	BnaAREB2-7	0.194238
BnaA03g00850D	BnaABI5/AREB1/2-2	0.112794
BnaA03g00850D	BnaBZR22	0.237915
BnaA03g00900D	BnaAREB2-6	0.275252
BnaA03g00900D	BnaAREB2-7	0.273598
BnaA03g00900D	BnaABI5/AREB1/2-2	0.218047
BnaA03g00900D	BnaBZR22	0.131779
BnaA03g00940D	BnaAREB2-6	0.180213
BnaA03g00940D	BnaAREB2-7	0.201086
BnaA03g00940D	BnaABI5/AREB1/2-2	0.116713
BnaA03g00990D	BnaBZR22	0.154775
BnaA03g01290D	BnaBZR22	0.110161
BnaA03g01410D	BnaAREB2-6	0.134899
BnaA03g01410D	BnaAREB2-7	0.114886
BnaA03g01410D	BnaBZR22	0.154694
BnaA03g01470D	BnaABI5/AREB1/2-2	0.111243
BnaA03g01670D	BnaAREB2-6	0.131021
BnaA03g01670D	BnaAREB2-7	0.117062
BnaA03g01670D	BnaBZR22	0.169616
BnaA03g01760D	BnaBZR22	0.128478
BnaA03g02420D	BnaBZR22	0.157086
BnaA03g02580D	BnaABI5/AREB1/2-2	0.191538
BnaA03g02630D	BnaBZR22	0.16105
BnaA03g02770D	BnaAREB2-6	0.15086
BnaA03g02770D	BnaAREB2-7	0.143254
BnaA03g02770D	BnaABI5/AREB1/2-2	0.193623
BnaA03g02770D	BnaBZR22	0.158274
BnaA03g02950D	BnaBZR22	0.159309
BnaA03g02970D	BnaAREB2-6	0.221544
BnaA03g02970D	BnaAREB2-7	0.25075
BnaA03g02970D	BnaABI5/AREB1/2-2	0.265157
BnaA03g03020D	BnaAREB2-6	0.205996
BnaA03g03020D	BnaAREB2-7	0.183706
BnaA03g03020D	BnaABI5/AREB1/2-2	0.134717
BnaA03g03020D	BnaBZR22	0.255165
BnaA03g03140D	BnaBZR22	0.204559
BnaA03g03220D	BnaAREB2-6	0.321649
BnaA03g03220D	BnaAREB2-7	0.301478
BnaA03g03220D	BnaABI5/AREB1/2-2	0.262992
BnaA03g03220D	BnaBZR22	0.287824
BnaA03g03230D	BnaAREB2-6	0.193354
BnaA03g03230D	BnaAREB2-7	0.161314
BnaA03g03230D	BnaABI5/AREB1/2-2	0.210358
BnaA03g03230D	BnaBZR22	0.225667
BnaA03g03370D	BnaAREB2-6	0.113994
BnaA03g03370D	BnaBZR22	0.23914
BnaA03g03400D	BnaAREB2-6	0.224171
BnaA03g03400D	BnaAREB2-7	0.259817
BnaA03g03400D	BnaABI5/AREB1/2-2	0.215037
BnaA03g03530D	BnaBZR22	0.10475
BnaA03g03560D	BnaAREB2-6	0.264028
BnaA03g03560D	BnaAREB2-7	0.262376
BnaA03g03560D	BnaABI5/AREB1/2-2	0.227091
BnaA03g03560D	BnaBZR22	0.168741
BnaA03g03570D	BnaAREB2-6	0.102291
BnaA03g03570D	BnaBZR22	0.110666
BnaA03g03750D	BnaAREB2-7	0.10563
BnaA03g03750D	BnaABI5/AREB1/2-2	0.174203
BnaA03g04030D	BnaBZR22	0.115843
BnaA03g04240D	BnaAREB2-6	0.28134
BnaA03g04240D	BnaAREB2-7	0.281823
BnaA03g04240D	BnaABI5/AREB1/2-2	0.22299
BnaA03g04240D	BnaBZR22	0.18032
BnaA03g04330D	BnaAREB2-6	0.206586
BnaA03g04330D	BnaAREB2-7	0.17653
BnaA03g04330D	BnaABI5/AREB1/2-2	0.104615
BnaA03g04330D	BnaBZR22	0.225308
BnaA03g04390D	BnaAREB2-6	0.177491
BnaA03g04390D	BnaAREB2-7	0.18161
BnaA03g04390D	BnaABI5/AREB1/2-2	0.149842
BnaA03g04390D	BnaBZR22	0.177301
BnaA03g04670D	BnaBZR22	0.134913
BnaA03g04680D	BnaAREB2-6	0.192075
BnaA03g04680D	BnaAREB2-7	0.158626
BnaA03g04680D	BnaABI5/AREB1/2-2	0.134013
BnaA03g04680D	BnaBZR22	0.250811
BnaA03g04740D	BnaAREB2-6	0.170854
BnaA03g04740D	BnaAREB2-7	0.162447
BnaA03g04740D	BnaBZR22	0.125219
BnaA03g04820D	BnaBZR22	0.115272
BnaA03g04970D	BnaAREB2-6	0.104391
BnaA03g04970D	BnaAREB2-7	0.129023
BnaA03g04970D	BnaABI5/AREB1/2-2	0.164738
BnaA03g04990D	BnaAREB2-6	0.135012
BnaA03g04990D	BnaAREB2-7	0.103669
BnaA03g04990D	BnaBZR22	0.283788
BnaA03g05450D	BnaBZR22	0.160308
BnaA03g05510D	BnaAREB2-6	0.2149
BnaA03g05510D	BnaAREB2-7	0.258006
BnaA03g05510D	BnaABI5/AREB1/2-2	0.242221
BnaA03g05580D	BnaBZR22	0.210268
BnaA03g05800D	BnaAREB2-6	0.324693
BnaA03g05800D	BnaAREB2-7	0.313537
BnaA03g05800D	BnaABI5/AREB1/2-2	0.263398
BnaA03g05800D	BnaBZR22	0.235649
BnaA03g05990D	BnaAREB2-6	0.249047
BnaA03g05990D	BnaAREB2-7	0.244513
BnaA03g05990D	BnaABI5/AREB1/2-2	0.142711
BnaA03g05990D	BnaBZR22	0.161204
BnaA03g06000D	BnaAREB2-6	0.112241
BnaA03g06000D	BnaAREB2-7	0.100816
BnaA03g06390D	BnaBZR22	0.146844
BnaA03g06670D	BnaAREB2-6	0.127176
BnaA03g06670D	BnaAREB2-7	0.139474
BnaA03g06670D	BnaABI5/AREB1/2-2	0.238994
BnaA03g06680D	BnaAREB2-6	0.135502
BnaA03g06680D	BnaAREB2-7	0.115435
BnaA03g06680D	BnaBZR22	0.158475
BnaA03g06770D	BnaBZR22	0.103992
BnaA03g06890D	BnaBZR22	0.123288
BnaA03g06910D	BnaAREB2-6	0.179385
BnaA03g06910D	BnaAREB2-7	0.190106
BnaA03g06910D	BnaABI5/AREB1/2-2	0.102689
BnaA03g06950D	BnaBZR22	0.141051
BnaA03g06960D	BnaBZR22	0.135019
BnaA03g07010D	BnaBZR22	0.214766
BnaA03g07090D	BnaBZR22	0.114671
BnaA03g07100D	BnaAREB2-6	0.241545
BnaA03g07100D	BnaAREB2-7	0.229863
BnaA03g07100D	BnaABI5/AREB1/2-2	0.22407
BnaA03g07100D	BnaBZR22	0.204143
BnaA03g07120D	BnaBZR22	0.128434
BnaA03g07400D	BnaAREB2-6	0.161924
BnaA03g07400D	BnaAREB2-7	0.133409
BnaA03g07400D	BnaBZR22	0.236561
BnaA03g07420D	BnaAREB2-6	0.192852
BnaA03g07420D	BnaAREB2-7	0.156108
BnaA03g07420D	BnaABI5/AREB1/2-2	0.208968
BnaA03g07420D	BnaBZR22	0.22845
BnaA03g07500D	BnaAREB2-6	0.113324
BnaA03g07500D	BnaAREB2-7	0.135031
BnaA03g07500D	BnaABI5/AREB1/2-2	0.175974
BnaA03g07560D	BnaBZR22	0.128836
BnaA03g07690D	BnaAREB2-6	0.178175
BnaA03g07690D	BnaAREB2-7	0.163777
BnaA03g07690D	BnaABI5/AREB1/2-2	0.115906
BnaA03g07690D	BnaBZR22	0.164321
BnaA03g07760D	BnaAREB2-6	0.125758
BnaA03g07760D	BnaAREB2-7	0.124183
BnaA03g07760D	BnaABI5/AREB1/2-2	0.200533
BnaA03g07800D	BnaBZR22	0.134398
BnaA03g07840D	BnaBZR22	0.184216
BnaA03g07980D	BnaBZR22	0.101557
BnaA03g08150D	BnaAREB2-6	0.242282
BnaA03g08150D	BnaAREB2-7	0.234475
BnaA03g08150D	BnaABI5/AREB1/2-2	0.170361
BnaA03g08150D	BnaBZR22	0.148609
BnaA03g08200D	BnaAREB2-6	0.209501
BnaA03g08200D	BnaAREB2-7	0.219736
BnaA03g08200D	BnaABI5/AREB1/2-2	0.15321
BnaA03g08200D	BnaBZR22	0.123493
BnaA03g08250D	BnaBZR22	0.121391
BnaA03g08310D	BnaAREB2-6	0.139892
BnaA03g08310D	BnaAREB2-7	0.108915
BnaA03g08310D	BnaBZR22	0.266917
BnaA03g08370D	BnaBZR22	0.106189
BnaA03g08390D	BnaAREB2-6	0.145651
BnaA03g08390D	BnaAREB2-7	0.120231
BnaA03g08390D	BnaABI5/AREB1/2-2	0.146362
BnaA03g08390D	BnaBZR22	0.218877
BnaA03g08490D	BnaBZR22	0.116099
BnaA03g08640D	BnaBZR22	0.107626
BnaA03g08750D	BnaBZR22	0.141851
BnaA03g08900D	BnaAREB2-6	0.108124
BnaA03g08900D	BnaBZR22	0.182059
BnaA03g09190D	BnaAREB2-6	0.101088
BnaA03g09190D	BnaBZR22	0.176255
BnaA03g09270D	BnaBZR22	0.116437
BnaA03g09310D	BnaBZR22	0.166588
BnaA03g09440D	BnaAREB2-6	0.289689
BnaA03g09440D	BnaAREB2-7	0.281688
BnaA03g09440D	BnaABI5/AREB1/2-2	0.309266
BnaA03g09440D	BnaBZR22	0.233327
BnaA03g09460D	BnaAREB2-6	0.129723
BnaA03g09460D	BnaAREB2-7	0.103577
BnaA03g09460D	BnaABI5/AREB1/2-2	0.118901
BnaA03g09460D	BnaBZR22	0.226199
BnaA03g09530D	BnaABI5/AREB1/2-2	0.179511
BnaA03g09560D	BnaAREB2-6	0.357359
BnaA03g09560D	BnaAREB2-7	0.367396
BnaA03g09560D	BnaABI5/AREB1/2-2	0.317519
BnaA03g09560D	BnaBZR22	0.203732
BnaA03g09650D	BnaAREB2-6	0.262916
BnaA03g09650D	BnaAREB2-7	0.233613
BnaA03g09650D	BnaABI5/AREB1/2-2	0.149073
BnaA03g09650D	BnaBZR22	0.266649
BnaA03g09750D	BnaAREB2-6	0.302881
BnaA03g09750D	BnaAREB2-7	0.294102
BnaA03g09750D	BnaABI5/AREB1/2-2	0.339593
BnaA03g09750D	BnaBZR22	0.186499
BnaA03g09830D	BnaAREB2-6	0.128082
BnaA03g09830D	BnaBZR22	0.25618
BnaA03g09910D	BnaAREB2-6	0.135073
BnaA03g09910D	BnaAREB2-7	0.113183
BnaA03g09910D	BnaBZR22	0.179451
BnaA03g09950D	BnaBZR22	0.100423
BnaA03g09970D	BnaAREB2-6	0.24035
BnaA03g09970D	BnaAREB2-7	0.219053
BnaA03g09970D	BnaABI5/AREB1/2-2	0.188317
BnaA03g09970D	BnaBZR22	0.209998
BnaA03g10020D	BnaAREB2-6	0.102233
BnaA03g10030D	BnaAREB2-6	0.139019
BnaA03g10030D	BnaAREB2-7	0.11615
BnaA03g10030D	BnaBZR22	0.162295
BnaA03g10190D	BnaAREB2-6	0.176233
BnaA03g10190D	BnaAREB2-7	0.199927
BnaA03g10190D	BnaABI5/AREB1/2-2	0.259008
BnaA03g10260D	BnaAREB2-6	0.111253
BnaA03g10260D	BnaBZR22	0.18871
BnaA03g10320D	BnaBZR22	0.219037
BnaA03g10610D	BnaAREB2-6	0.138892
BnaA03g10610D	BnaAREB2-7	0.13723
BnaA03g10610D	BnaABI5/AREB1/2-2	0.256195
BnaA03g10770D	BnaBZR22	0.177086
BnaA03g10900D	BnaBZR22	0.197199
BnaA03g10910D	BnaBZR22	0.113322
BnaA03g11080D	BnaAREB2-6	0.325947
BnaA03g11080D	BnaAREB2-7	0.292825
BnaA03g11080D	BnaABI5/AREB1/2-2	0.247171
BnaA03g11080D	BnaBZR22	0.339614
BnaA03g11160D	BnaBZR22	0.103581
BnaA03g11910D	BnaAREB2-6	0.100598
BnaA03g11910D	BnaBZR22	0.182981
BnaA03g11990D	BnaAREB2-6	0.141428
BnaA03g11990D	BnaAREB2-7	0.11543
BnaA03g11990D	BnaBZR22	0.192611
BnaA03g12250D	BnaAREB2-6	0.129442
BnaA03g12250D	BnaAREB2-7	0.107528
BnaA03g12250D	BnaBZR22	0.170749
BnaA03g12290D	BnaAREB2-6	0.129596
BnaA03g12290D	BnaAREB2-7	0.140171
BnaA03g12470D	BnaAREB2-6	0.112757
BnaA03g12470D	BnaAREB2-7	0.128889
BnaA03g12470D	BnaABI5/AREB1/2-2	0.21352
BnaA03g12510D	BnaAREB2-6	0.111427
BnaA03g12510D	BnaAREB2-7	0.100824
BnaA03g12720D	BnaAREB2-6	0.19167
BnaA03g12720D	BnaAREB2-7	0.161219
BnaA03g12720D	BnaBZR22	0.264424
BnaA03g12990D	BnaAREB2-6	0.22412
BnaA03g12990D	BnaAREB2-7	0.198832
BnaA03g12990D	BnaABI5/AREB1/2-2	0.18037
BnaA03g12990D	BnaBZR22	0.223308
BnaA03g13040D	BnaAREB2-6	0.126846
BnaA03g13040D	BnaAREB2-7	0.111224
BnaA03g13040D	BnaBZR22	0.174662
BnaA03g13140D	BnaAREB2-6	0.154455
BnaA03g13140D	BnaAREB2-7	0.165451
BnaA03g13140D	BnaABI5/AREB1/2-2	0.270423
BnaA03g13720D	BnaBZR22	0.102447
BnaA03g13950D	BnaBZR22	0.135189
BnaA03g14010D	BnaBZR22	0.15117
BnaA03g14140D	BnaAREB2-6	0.163835
BnaA03g14140D	BnaAREB2-7	0.132034
BnaA03g14140D	BnaBZR22	0.245047
BnaA03g14390D	BnaABI5/AREB1/2-2	0.13354
BnaA03g14580D	BnaABI5/AREB1/2-2	0.153371
BnaA03g14680D	BnaBZR22	0.100649
BnaA03g14730D	BnaAREB2-6	0.143678
BnaA03g14730D	BnaAREB2-7	0.11278
BnaA03g14730D	BnaABI5/AREB1/2-2	0.102802
BnaA03g14730D	BnaBZR22	0.242773
BnaA03g14790D	BnaAREB2-6	0.123037
BnaA03g14790D	BnaAREB2-7	0.149507
BnaA03g14790D	BnaABI5/AREB1/2-2	0.190057
BnaA03g14860D	BnaAREB2-6	0.246524
BnaA03g14860D	BnaAREB2-7	0.278347
BnaA03g14860D	BnaABI5/AREB1/2-2	0.211432
BnaA03g15030D	BnaBZR22	0.160035
BnaA03g15060D	BnaBZR22	0.121465
BnaA03g15290D	BnaAREB2-6	0.343359
BnaA03g15290D	BnaAREB2-7	0.339705
BnaA03g15290D	BnaABI5/AREB1/2-2	0.315793
BnaA03g15290D	BnaBZR22	0.153949
BnaA03g15370D	BnaAREB2-6	0.102517
BnaA03g15370D	BnaBZR22	0.162025
BnaA03g15410D	BnaBZR22	0.109448
BnaA03g15500D	BnaAREB2-6	0.168165
BnaA03g15500D	BnaAREB2-7	0.156073
BnaA03g15500D	BnaABI5/AREB1/2-2	0.113746
BnaA03g15500D	BnaBZR22	0.105062
BnaA03g15950D	BnaAREB2-6	0.115846
BnaA03g15950D	BnaAREB2-7	0.113523
BnaA03g16060D	BnaAREB2-6	0.104622
BnaA03g16060D	BnaAREB2-7	0.122921
BnaA03g16200D	BnaAREB2-6	0.227492
BnaA03g16200D	BnaAREB2-7	0.195768
BnaA03g16200D	BnaABI5/AREB1/2-2	0.175794
BnaA03g16200D	BnaBZR22	0.16588
BnaA03g16260D	BnaAREB2-6	0.233096
BnaA03g16260D	BnaAREB2-7	0.227726
BnaA03g16260D	BnaABI5/AREB1/2-2	0.125291
BnaA03g16260D	BnaBZR22	0.157432
BnaA03g16300D	BnaAREB2-6	0.2612
BnaA03g16300D	BnaAREB2-7	0.269974
BnaA03g16300D	BnaABI5/AREB1/2-2	0.197185
BnaA03g16300D	BnaBZR22	0.135095
BnaA03g16370D	BnaABI5/AREB1/2-2	0.16832
BnaA03g17170D	BnaBZR22	0.227741
BnaA03g17530D	BnaAREB2-6	0.123465
BnaA03g17530D	BnaAREB2-7	0.111418
BnaA03g17530D	BnaBZR22	0.138322
BnaA03g17960D	BnaAREB2-6	0.239385
BnaA03g17960D	BnaAREB2-7	0.225509
BnaA03g17960D	BnaABI5/AREB1/2-2	0.157505
BnaA03g17960D	BnaBZR22	0.178108
BnaA03g17970D	BnaAREB2-6	0.196046
BnaA03g17970D	BnaAREB2-7	0.180592
BnaA03g17970D	BnaABI5/AREB1/2-2	0.124775
BnaA03g17970D	BnaBZR22	0.116377
BnaA03g18040D	BnaAREB2-6	0.150196
BnaA03g18040D	BnaAREB2-7	0.120303
BnaA03g18040D	BnaBZR22	0.238233
BnaA03g18060D	BnaABI5/AREB1/2-2	0.128429
BnaA03g18190D	BnaAREB2-6	0.187679
BnaA03g18190D	BnaAREB2-7	0.161473
BnaA03g18190D	BnaABI5/AREB1/2-2	0.26233
BnaA03g18190D	BnaBZR22	0.168672
BnaA03g18310D	BnaBZR22	0.129437
BnaA03g18340D	BnaAREB2-6	0.354353
BnaA03g18340D	BnaAREB2-7	0.344872
BnaA03g18340D	BnaABI5/AREB1/2-2	0.32499
BnaA03g18340D	BnaBZR22	0.247004
BnaA03g18370D	BnaAREB2-6	0.325406
BnaA03g18370D	BnaAREB2-7	0.324438
BnaA03g18370D	BnaABI5/AREB1/2-2	0.283788
BnaA03g18370D	BnaBZR22	0.159178
BnaA03g18500D	BnaAREB2-6	0.249867
BnaA03g18500D	BnaAREB2-7	0.255438
BnaA03g18500D	BnaABI5/AREB1/2-2	0.25867
BnaA03g18500D	BnaBZR22	0.18559
BnaA03g18660D	BnaBZR22	0.18045
BnaA03g18700D	BnaAREB2-6	0.115147
BnaA03g18700D	BnaAREB2-7	0.107484
BnaA03g18820D	BnaBZR22	0.195699
BnaA03g19170D	BnaBZR22	0.130178
BnaA03g19510D	BnaAREB2-6	0.142749
BnaA03g19510D	BnaAREB2-7	0.121788
BnaA03g19510D	BnaBZR22	0.192594
BnaA03g19590D	BnaAREB2-6	0.190845
BnaA03g19590D	BnaAREB2-7	0.176722
BnaA03g19590D	BnaABI5/AREB1/2-2	0.10846
BnaA03g19590D	BnaBZR22	0.19645
BnaA03g19600D	BnaAREB2-6	0.304858
BnaA03g19600D	BnaAREB2-7	0.321329
BnaA03g19600D	BnaABI5/AREB1/2-2	0.335286
BnaA03g19600D	BnaBZR22	0.133161
BnaA03g19670D	BnaAREB2-6	0.112881
BnaA03g19670D	BnaAREB2-7	0.11489
BnaA03g19840D	BnaBZR22	0.150629
BnaA03g19860D	BnaAREB2-6	0.222591
BnaA03g19860D	BnaAREB2-7	0.238783
BnaA03g19860D	BnaABI5/AREB1/2-2	0.159707
BnaA03g20350D	BnaAREB2-6	0.196568
BnaA03g20350D	BnaAREB2-7	0.17779
BnaA03g20350D	BnaABI5/AREB1/2-2	0.204803
BnaA03g20350D	BnaBZR22	0.216213
BnaA03g20720D	BnaAREB2-6	0.102634
BnaA03g20740D	BnaAREB2-6	0.160365
BnaA03g20740D	BnaAREB2-7	0.184706
BnaA03g20740D	BnaABI5/AREB1/2-2	0.184654
BnaA03g20770D	BnaAREB2-6	0.13107
BnaA03g20770D	BnaAREB2-7	0.113376
BnaA03g20770D	BnaBZR22	0.142834
BnaA03g20810D	BnaAREB2-6	0.156826
BnaA03g20810D	BnaAREB2-7	0.132688
BnaA03g20810D	BnaBZR22	0.219137
BnaA03g20850D	BnaAREB2-6	0.141994
BnaA03g20850D	BnaAREB2-7	0.134857
BnaA03g20850D	BnaBZR22	0.109535
BnaA03g20860D	BnaBZR22	0.109441
BnaA03g21100D	BnaAREB2-6	0.126602
BnaA03g21100D	BnaAREB2-7	0.102706
BnaA03g21100D	BnaBZR22	0.181698
BnaA03g21340D	BnaAREB2-6	0.259777
BnaA03g21340D	BnaAREB2-7	0.265588
BnaA03g21340D	BnaABI5/AREB1/2-2	0.336499
BnaA03g21340D	BnaBZR22	0.116156
BnaA03g21470D	BnaBZR22	0.147698
BnaA03g21660D	BnaBZR22	0.143683
BnaA03g21710D	BnaBZR22	0.117601
BnaA03g21800D	BnaBZR22	0.196842
BnaA03g21840D	BnaAREB2-6	0.161883
BnaA03g21840D	BnaAREB2-7	0.183338
BnaA03g21840D	BnaABI5/AREB1/2-2	0.253468
BnaA03g22030D	BnaBZR22	0.15735
BnaA03g22260D	BnaAREB2-6	0.102355
BnaA03g22330D	BnaAREB2-6	0.100633
BnaA03g22330D	BnaBZR22	0.178414
BnaA03g22630D	BnaAREB2-6	0.180437
BnaA03g22630D	BnaAREB2-7	0.212729
BnaA03g22630D	BnaABI5/AREB1/2-2	0.213979
BnaA03g22660D	BnaBZR22	0.221775
BnaA03g22730D	BnaBZR22	0.112332
BnaA03g23050D	BnaAREB2-6	0.129429
BnaA03g23050D	BnaAREB2-7	0.114262
BnaA03g23050D	BnaBZR22	0.127651
BnaA03g23250D	BnaBZR22	0.124339
BnaA03g23430D	BnaAREB2-6	0.18495
BnaA03g23430D	BnaAREB2-7	0.159603
BnaA03g23430D	BnaABI5/AREB1/2-2	0.113989
BnaA03g23430D	BnaBZR22	0.247455
BnaA03g23460D	BnaAREB2-6	0.215571
BnaA03g23460D	BnaAREB2-7	0.183334
BnaA03g23460D	BnaABI5/AREB1/2-2	0.142477
BnaA03g23460D	BnaBZR22	0.308488
BnaA03g23470D	BnaBZR22	0.180118
BnaA03g23590D	BnaAREB2-6	0.329263
BnaA03g23590D	BnaAREB2-7	0.34883
BnaA03g23590D	BnaABI5/AREB1/2-2	0.299071
BnaA03g23590D	BnaBZR22	0.131267
BnaA03g23640D	BnaBZR22	0.154849
BnaA03g23650D	BnaAREB2-6	0.100693
BnaA03g23650D	BnaBZR22	0.176712
BnaA03g23660D	BnaAREB2-6	0.161805
BnaA03g23660D	BnaAREB2-7	0.140086
BnaA03g23660D	BnaBZR22	0.177261
BnaA03g23730D	BnaBZR22	0.113098
BnaA03g23800D	BnaAREB2-6	0.326501
BnaA03g23800D	BnaAREB2-7	0.338554
BnaA03g23800D	BnaABI5/AREB1/2-2	0.356367
BnaA03g23800D	BnaBZR22	0.122398
BnaA03g23820D	BnaAREB2-6	0.103496
BnaA03g23820D	BnaBZR22	0.236927
BnaA03g23830D	BnaAREB2-6	0.122537
BnaA03g23830D	BnaAREB2-7	0.145443
BnaA03g23830D	BnaABI5/AREB1/2-2	0.195128
BnaA03g24120D	BnaBZR22	0.103178
BnaA03g24250D	BnaAREB2-6	0.211242
BnaA03g24250D	BnaAREB2-7	0.176961
BnaA03g24250D	BnaABI5/AREB1/2-2	0.126881
BnaA03g24250D	BnaBZR22	0.314009
BnaA03g24280D	BnaAREB2-6	0.161576
BnaA03g24280D	BnaAREB2-7	0.130954
BnaA03g24280D	BnaABI5/AREB1/2-2	0.192033
BnaA03g24280D	BnaBZR22	0.203734
BnaA03g24380D	BnaBZR22	0.107925
BnaA03g24430D	BnaBZR22	0.109121
BnaA03g24480D	BnaBZR22	0.104087
BnaA03g24490D	BnaBZR22	0.141777
BnaA03g24580D	BnaBZR22	0.138687
BnaA03g24640D	BnaBZR22	0.11085
BnaA03g24700D	BnaAREB2-6	0.150794
BnaA03g24700D	BnaAREB2-7	0.14517
BnaA03g24700D	BnaBZR22	0.10491
BnaA03g24720D	BnaAREB2-6	0.265331
BnaA03g24720D	BnaAREB2-7	0.236552
BnaA03g24720D	BnaABI5/AREB1/2-2	0.145618
BnaA03g24720D	BnaBZR22	0.257439
BnaA03g25120D	BnaAREB2-6	0.246168
BnaA03g25120D	BnaAREB2-7	0.259521
BnaA03g25120D	BnaABI5/AREB1/2-2	0.193753
BnaA03g25120D	BnaBZR22	0.119409
BnaA03g25580D	BnaAREB2-6	0.321886
BnaA03g25580D	BnaAREB2-7	0.314132
BnaA03g25580D	BnaABI5/AREB1/2-2	0.364456
BnaA03g25580D	BnaBZR22	0.14782
BnaA03g25760D	BnaAREB2-6	0.173029
BnaA03g25760D	BnaAREB2-7	0.13955
BnaA03g25760D	BnaABI5/AREB1/2-2	0.164396
BnaA03g25760D	BnaBZR22	0.200924
BnaA03g25790D	BnaBZR22	0.10146
BnaA03g26020D	BnaBZR22	0.103706
BnaA03g26410D	BnaBZR22	0.145731
BnaA03g26490D	BnaBZR22	0.100519
BnaA03g26510D	BnaAREB2-6	0.251381
BnaA03g26510D	BnaAREB2-7	0.220086
BnaA03g26510D	BnaABI5/AREB1/2-2	0.152818
BnaA03g26510D	BnaBZR22	0.268898
BnaA03g26580D	BnaAREB2-6	0.105896
BnaA03g26580D	BnaBZR22	0.106717
BnaA03g26660D	BnaAREB2-6	0.202334
BnaA03g26660D	BnaAREB2-7	0.170886
BnaA03g26660D	BnaABI5/AREB1/2-2	0.106135
BnaA03g26660D	BnaBZR22	0.268294
BnaA03g26840D	BnaBZR22	0.152334
BnaA03g26920D	BnaAREB2-7	0.102613
BnaA03g26920D	BnaABI5/AREB1/2-2	0.113308
BnaA03g26930D	BnaBZR22	0.132043
BnaA03g26990D	BnaBZR22	0.145032
BnaA03g27010D	BnaBZR22	0.105132
BnaA03g27040D	BnaAREB2-6	0.146118
BnaA03g27040D	BnaAREB2-7	0.122612
BnaA03g27040D	BnaABI5/AREB1/2-2	0.147138
BnaA03g27040D	BnaBZR22	0.206451
BnaA03g27430D	BnaBZR22	0.181099
BnaA03g27840D	BnaBZR22	0.139837
BnaA03g27910D	BnaAREB2-6	0.219996
BnaA03g27910D	BnaAREB2-7	0.210169
BnaA03g27910D	BnaABI5/AREB1/2-2	0.332222
BnaA03g27910D	BnaBZR22	0.131341
BnaA03g28050D	BnaAREB2-6	0.325977
BnaA03g28050D	BnaAREB2-7	0.331976
BnaA03g28050D	BnaABI5/AREB1/2-2	0.377223
BnaA03g28050D	BnaBZR22	0.215017
BnaA03g28100D	BnaAREB2-6	0.197236
BnaA03g28100D	BnaAREB2-7	0.170476
BnaA03g28100D	BnaABI5/AREB1/2-2	0.101003
BnaA03g28100D	BnaBZR22	0.220717
BnaA03g28220D	BnaAREB2-6	0.157143
BnaA03g28220D	BnaAREB2-7	0.166042
BnaA03g28710D	BnaBZR22	0.125417
BnaA03g28780D	BnaAREB2-6	0.106457
BnaA03g28780D	BnaBZR22	0.225737
BnaA03g28920D	BnaBZR22	0.198834
BnaA03g29040D	BnaAREB2-6	0.250277
BnaA03g29040D	BnaAREB2-7	0.255157
BnaA03g29040D	BnaABI5/AREB1/2-2	0.26266
BnaA03g29040D	BnaBZR22	0.189092
BnaA03g29050D	BnaAREB2-6	0.105661
BnaA03g29050D	BnaBZR22	0.246745
BnaA03g29140D	BnaAREB2-6	0.142862
BnaA03g29140D	BnaAREB2-7	0.112952
BnaA03g29140D	BnaBZR22	0.236013
BnaA03g29180D	BnaBZR22	0.128015
BnaA03g29230D	BnaAREB2-6	0.135637
BnaA03g29230D	BnaAREB2-7	0.158492
BnaA03g29230D	BnaABI5/AREB1/2-2	0.198195
BnaA03g29320D	BnaAREB2-6	0.282936
BnaA03g29320D	BnaAREB2-7	0.314195
BnaA03g29320D	BnaABI5/AREB1/2-2	0.250923
BnaA03g29410D	BnaBZR22	0.231443
BnaA03g29710D	BnaAREB2-6	0.292131
BnaA03g29710D	BnaAREB2-7	0.287609
BnaA03g29710D	BnaABI5/AREB1/2-2	0.258188
BnaA03g29710D	BnaBZR22	0.220155
BnaA03g30070D	BnaAREB2-6	0.10291
BnaA03g30070D	BnaAREB2-7	0.102278
BnaA03g30440D	BnaAREB2-6	0.156867
BnaA03g30440D	BnaAREB2-7	0.160396
BnaA03g30510D	BnaAREB2-6	0.12047
BnaA03g30510D	BnaABI5/AREB1/2-2	0.119756
BnaA03g30510D	BnaBZR22	0.190096
BnaA03g30540D	BnaAREB2-6	0.214228
BnaA03g30540D	BnaAREB2-7	0.175175
BnaA03g30540D	BnaABI5/AREB1/2-2	0.160783
BnaA03g30540D	BnaBZR22	0.200086
BnaA03g31080D	BnaAREB2-6	0.206613
BnaA03g31080D	BnaAREB2-7	0.171242
BnaA03g31080D	BnaABI5/AREB1/2-2	0.106161
BnaA03g31080D	BnaBZR22	0.284608
BnaA03g31110D	BnaAREB2-6	0.13952
BnaA03g31110D	BnaAREB2-7	0.112461
BnaA03g31110D	BnaBZR22	0.212022
BnaA03g31120D	BnaAREB2-6	0.122507
BnaA03g31120D	BnaAREB2-7	0.108663
BnaA03g31200D	BnaAREB2-6	0.285375
BnaA03g31200D	BnaAREB2-7	0.309858
BnaA03g31200D	BnaABI5/AREB1/2-2	0.25524
BnaA03g31340D	BnaBZR22	0.114123
BnaA03g31380D	BnaAREB2-6	0.242244
BnaA03g31380D	BnaAREB2-7	0.244614
BnaA03g31380D	BnaABI5/AREB1/2-2	0.345449
BnaA03g31380D	BnaBZR22	0.146827
BnaA03g31400D	BnaBZR22	0.172438
BnaA03g31580D	BnaBZR22	0.166394
BnaA03g31610D	BnaBZR22	0.160304
BnaA03g31660D	BnaBZR22	0.124122
BnaA03g31870D	BnaBZR22	0.126554
BnaA03g31920D	BnaAREB2-6	0.217012
BnaA03g31920D	BnaAREB2-7	0.180748
BnaA03g31920D	BnaABI5/AREB1/2-2	0.126527
BnaA03g31920D	BnaBZR22	0.295442
BnaA03g31940D	BnaAREB2-6	0.105923
BnaA03g31940D	BnaAREB2-7	0.129457
BnaA03g31940D	BnaABI5/AREB1/2-2	0.143886
BnaA03g31950D	BnaAREB2-6	0.1009
BnaA03g31950D	BnaBZR22	0.134193
BnaA03g32000D	BnaAREB2-6	0.130306
BnaA03g32000D	BnaAREB2-7	0.147554
BnaA03g32000D	BnaABI5/AREB1/2-2	0.144487
BnaA03g32100D	BnaAREB2-6	0.142907
BnaA03g32100D	BnaAREB2-7	0.123866
BnaA03g32100D	BnaABI5/AREB1/2-2	0.124376
BnaA03g32100D	BnaBZR22	0.184254
BnaA03g32210D	BnaBZR22	0.105834
BnaA03g32220D	BnaAREB2-6	0.102417
BnaA03g32320D	BnaAREB2-6	0.223706
BnaA03g32320D	BnaAREB2-7	0.197527
BnaA03g32320D	BnaABI5/AREB1/2-2	0.113342
BnaA03g32320D	BnaBZR22	0.220505
BnaA03g32350D	BnaAREB2-6	0.305941
BnaA03g32350D	BnaAREB2-7	0.305426
BnaA03g32350D	BnaABI5/AREB1/2-2	0.377615
BnaA03g32350D	BnaBZR22	0.146953
BnaA03g32380D	BnaAREB2-6	0.165199
BnaA03g32380D	BnaAREB2-7	0.147836
BnaA03g32380D	BnaBZR22	0.166022
BnaA03g32670D	BnaBZR22	0.106611
BnaA03g32770D	BnaAREB2-6	0.180671
BnaA03g32770D	BnaAREB2-7	0.187839
BnaA03g32770D	BnaABI5/AREB1/2-2	0.114338
BnaA03g32780D	BnaAREB2-6	0.14457
BnaA03g32780D	BnaAREB2-7	0.152375
BnaA03g32820D	BnaAREB2-6	0.206718
BnaA03g32820D	BnaAREB2-7	0.193655
BnaA03g32820D	BnaABI5/AREB1/2-2	0.117495
BnaA03g32820D	BnaBZR22	0.162405
BnaA03g33030D	BnaAREB2-6	0.137736
BnaA03g33030D	BnaAREB2-7	0.107281
BnaA03g33030D	BnaBZR22	0.269789
BnaA03g33130D	BnaBZR22	0.134222
BnaA03g33210D	BnaBZR22	0.136895
BnaA03g33270D	BnaAREB2-7	0.103263
BnaA03g33500D	BnaAREB2-6	0.232972
BnaA03g33500D	BnaAREB2-7	0.22459
BnaA03g33500D	BnaABI5/AREB1/2-2	0.173495
BnaA03g33500D	BnaBZR22	0.15661
BnaA03g33550D	BnaAREB2-6	0.12089
BnaA03g33550D	BnaAREB2-7	0.105375
BnaA03g33550D	BnaABI5/AREB1/2-2	0.21385
BnaA03g33550D	BnaBZR22	0.102076
BnaA03g33600D	BnaAREB2-6	0.113812
BnaA03g33600D	BnaBZR22	0.164364
BnaA03g33680D	BnaBZR22	0.16214
BnaA03g33780D	BnaAREB2-6	0.107563
BnaA03g33780D	BnaBZR22	0.160826
BnaA03g33870D	BnaAREB2-6	0.125253
BnaA03g33870D	BnaAREB2-7	0.111649
BnaA03g33870D	BnaBZR22	0.11394
BnaA03g34110D	BnaAREB2-6	0.164156
BnaA03g34110D	BnaAREB2-7	0.173148
BnaA03g34110D	BnaABI5/AREB1/2-2	0.277866
BnaA03g34340D	BnaAREB2-6	0.160613
BnaA03g34340D	BnaAREB2-7	0.129497
BnaA03g34340D	BnaBZR22	0.269134
BnaA03g34480D	BnaAREB2-6	0.108351
BnaA03g34480D	BnaBZR22	0.225756
BnaA03g34780D	BnaBZR22	0.159916
BnaA03g34930D	BnaAREB2-6	0.14453
BnaA03g34930D	BnaAREB2-7	0.145488
BnaA03g34930D	BnaABI5/AREB1/2-2	0.256621
BnaA03g34980D	BnaAREB2-6	0.162836
BnaA03g34980D	BnaAREB2-7	0.138149
BnaA03g34980D	BnaABI5/AREB1/2-2	0.10763
BnaA03g34980D	BnaBZR22	0.27221
BnaA03g35260D	BnaBZR22	0.114628
BnaA03g35580D	BnaBZR22	0.153842
BnaA03g35780D	BnaBZR22	0.128715
BnaA03g35810D	BnaBZR22	0.125065
BnaA03g35860D	BnaAREB2-6	0.163253
BnaA03g35860D	BnaAREB2-7	0.158105
BnaA03g35860D	BnaABI5/AREB1/2-2	0.261059
BnaA03g35860D	BnaBZR22	0.124124
BnaA03g36020D	BnaAREB2-6	0.332271
BnaA03g36020D	BnaAREB2-7	0.321551
BnaA03g36020D	BnaABI5/AREB1/2-2	0.344464
BnaA03g36020D	BnaBZR22	0.254908
BnaA03g36130D	BnaBZR22	0.104167
BnaA03g36470D	BnaAREB2-6	0.13675
BnaA03g36470D	BnaAREB2-7	0.107415
BnaA03g36470D	BnaBZR22	0.233478
BnaA03g36590D	BnaBZR22	0.138944
BnaA03g36610D	BnaBZR22	0.156989
BnaA03g36620D	BnaAREB2-6	0.27264
BnaA03g36620D	BnaAREB2-7	0.235546
BnaA03g36620D	BnaABI5/AREB1/2-2	0.167902
BnaA03g36620D	BnaBZR22	0.306262
BnaA03g36830D	BnaBZR22	0.125192
BnaA03g37140D	BnaAREB2-6	0.102959
BnaA03g37190D	BnaAREB2-6	0.17434
BnaA03g37190D	BnaAREB2-7	0.170954
BnaA03g37190D	BnaBZR22	0.107459
BnaA03g37200D	BnaAREB2-6	0.293461
BnaA03g37200D	BnaAREB2-7	0.292268
BnaA03g37200D	BnaABI5/AREB1/2-2	0.357135
BnaA03g37200D	BnaBZR22	0.157956
BnaA03g37380D	BnaAREB2-6	0.10738
BnaA03g37380D	BnaBZR22	0.138838
BnaA03g37550D	BnaAREB2-6	0.153322
BnaA03g37550D	BnaAREB2-7	0.126881
BnaA03g37550D	BnaBZR22	0.209257
BnaA03g37630D	BnaBZR22	0.10157
BnaA03g37710D	BnaBZR22	0.103071
BnaA03g37770D	BnaAREB2-6	0.148047
BnaA03g37770D	BnaAREB2-7	0.129512
BnaA03g37770D	BnaBZR22	0.149726
BnaA03g37880D	BnaBZR22	0.127046
BnaA03g38100D	BnaAREB2-6	0.144904
BnaA03g38100D	BnaAREB2-7	0.129406
BnaA03g38100D	BnaBZR22	0.148349
BnaA03g38180D	BnaABI5/AREB1/2-2	0.186571
BnaA03g38200D	BnaBZR22	0.153805
BnaA03g38210D	BnaAREB2-6	0.237422
BnaA03g38210D	BnaAREB2-7	0.213994
BnaA03g38210D	BnaABI5/AREB1/2-2	0.131385
BnaA03g38210D	BnaBZR22	0.242437
BnaA03g38250D	BnaAREB2-6	0.107557
BnaA03g38250D	BnaABI5/AREB1/2-2	0.149214
BnaA03g38250D	BnaBZR22	0.131366
BnaA03g38280D	BnaAREB2-6	0.333115
BnaA03g38280D	BnaAREB2-7	0.354929
BnaA03g38280D	BnaABI5/AREB1/2-2	0.320697
BnaA03g38280D	BnaBZR22	0.166105
BnaA03g38530D	BnaABI5/AREB1/2-2	0.11085
BnaA03g38530D	BnaBZR22	0.138882
BnaA03g38630D	BnaAREB2-6	0.229672
BnaA03g38630D	BnaAREB2-7	0.226685
BnaA03g38630D	BnaABI5/AREB1/2-2	0.137746
BnaA03g38630D	BnaBZR22	0.142006
BnaA03g38670D	BnaAREB2-6	0.221116
BnaA03g38670D	BnaAREB2-7	0.200841
BnaA03g38670D	BnaABI5/AREB1/2-2	0.123539
BnaA03g38670D	BnaBZR22	0.213571
BnaA03g38750D	BnaAREB2-6	0.249675
BnaA03g38750D	BnaAREB2-7	0.265775
BnaA03g38750D	BnaABI5/AREB1/2-2	0.177312
BnaA03g38750D	BnaBZR22	0.114038
BnaA03g38950D	BnaAREB2-6	0.264732
BnaA03g38950D	BnaAREB2-7	0.241198
BnaA03g38950D	BnaABI5/AREB1/2-2	0.148466
BnaA03g38950D	BnaBZR22	0.220889
BnaA03g39200D	BnaBZR22	0.159727
BnaA03g39240D	BnaBZR22	0.178884
BnaA03g39290D	BnaAREB2-6	0.195713
BnaA03g39290D	BnaAREB2-7	0.202163
[truncated: 14,055 more rows]

## Sheet: TableS4-4
Table S4-4 The genes interacting with rapeseed hormone-related TFs identified in "blue" module.
fromNode	toNode	weight
BnaA01g00070D	BnaARR8	0.60315
BnaA01g00070D	BnaARR14	0.60971
BnaA01g00160D	BnaARR8	0.607303
BnaA01g00160D	BnaARR67	0.610772
BnaA01g00180D	BnaARR14	0.606527
BnaA01g00280D	BnaARR8	0.616613
BnaA01g00280D	BnaARR67	0.616052
BnaA01g00280D	BnaMYB75-11	0.609252
BnaA01g00310D	BnaARR8	0.626179
BnaA01g00310D	BnaARR14	0.614809
BnaA01g00310D	BnaARR67	0.619317
BnaA01g00420D	BnaARR14	0.608438
BnaA01g00590D	BnaARR8	0.616807
BnaA01g00780D	BnaARR8	0.620871
BnaA01g00800D	BnaARR8	0.619791
BnaA01g02160D	BnaARR14	0.60933
BnaA01g02270D	BnaARR8	0.611364
BnaA01g02270D	BnaARR14	0.602664
BnaA01g02370D	BnaARR14	0.603064
BnaA01g02370D	BnaARR67	0.603257
BnaA01g02440D	BnaARR8	0.610416
BnaA01g02440D	BnaARR14	0.613241
BnaA01g02440D	BnaARR67	0.606615
BnaA01g02550D	BnaARR14	0.613108
BnaA01g02780D	BnaARR8	0.619409
BnaA01g03200D	BnaARR8	0.609222
BnaA01g03200D	BnaARR14	0.608538
BnaA01g03260D	BnaARR8	0.60047
BnaA01g03400D	BnaARR8	0.62263
BnaA01g03400D	BnaARR14	0.613613
BnaA01g03400D	BnaARR67	0.615262
BnaA01g03410D	BnaARR8	0.614452
BnaA01g03450D	BnaARR14	0.607959
BnaA01g03460D	BnaARR8	0.612288
BnaA01g03480D	BnaARR8	0.613556
BnaA01g03520D	BnaARR8	0.635929
BnaA01g03520D	BnaARR14	0.608765
BnaA01g03520D	BnaARR67	0.630731
BnaA01g04450D	BnaARR8	0.613308
BnaA01g04450D	BnaARR14	0.601477
BnaA01g04540D	BnaARR14	0.602058
BnaA01g04700D	BnaARR14	0.608536
BnaA01g04740D	BnaARR8	0.613605
BnaA01g04740D	BnaARR67	0.620277
BnaA01g04890D	BnaARR14	0.601949
BnaA01g05080D	BnaARR14	0.608302
BnaA01g05620D	BnaARR14	0.609682
BnaA01g05720D	BnaARR8	0.604933
BnaA01g05720D	BnaARR67	0.61008
BnaA01g05840D	BnaARR8	0.614459
BnaA01g06190D	BnaARR14	0.613701
BnaA01g06220D	BnaARR8	0.601028
BnaA01g06220D	BnaARR14	0.609509
BnaA01g06760D	BnaARR14	0.601433
BnaA01g06800D	BnaARR8	0.609583
BnaA01g06830D	BnaARR8	0.625108
BnaA01g06830D	BnaARR14	0.608921
BnaA01g06830D	BnaARR67	0.61353
BnaA01g07830D	BnaARR14	0.612743
BnaA01g07900D	BnaARR8	0.622804
BnaA01g07900D	BnaARR14	0.601967
BnaA01g07900D	BnaARR67	0.61699
BnaA01g07900D	BnaMYB75-11	0.61072
BnaA01g08030D	BnaARR8	0.604953
BnaA01g08030D	BnaARR14	0.603789
BnaA01g08120D	BnaARR14	0.607209
BnaA01g08130D	BnaARR14	0.600158
BnaA01g08150D	BnaARR8	0.636971
BnaA01g08150D	BnaARR14	0.609233
BnaA01g08150D	BnaARR67	0.635833
BnaA01g08150D	BnaMYB75-11	0.603261
BnaA01g08160D	BnaARR14	0.60482
BnaA01g08260D	BnaARR8	0.630775
BnaA01g08260D	BnaARR14	0.628719
BnaA01g08260D	BnaBZR14	0.603668
BnaA01g08260D	BnaARR60	0.601023
BnaA01g08260D	BnaARR67	0.627631
BnaA01g08690D	BnaARR8	0.629114
BnaA01g08690D	BnaARR14	0.606012
BnaA01g08690D	BnaARR67	0.622272
BnaA01g08690D	BnaMYB75-11	0.602864
BnaA01g09110D	BnaARR8	0.6378
BnaA01g09110D	BnaARR14	0.616076
BnaA01g09110D	BnaARR67	0.632993
BnaA01g09270D	BnaARR8	0.615722
BnaA01g09270D	BnaARR14	0.62204
BnaA01g09270D	BnaARR60	0.601718
BnaA01g09270D	BnaARR67	0.612285
BnaA01g09390D	BnaARR8	0.609693
BnaA01g09550D	BnaARR8	0.613861
BnaA01g09640D	BnaARR8	0.614948
BnaA01g09640D	BnaARR67	0.606443
BnaA01g09640D	BnaMYB75-11	0.613283
BnaA01g09900D	BnaARR8	0.610585
BnaA01g09940D	BnaARR8	0.620363
BnaA01g09940D	BnaARR14	0.609617
BnaA01g09940D	BnaARR67	0.618622
BnaA01g10160D	BnaARR14	0.604779
BnaA01g10540D	BnaARR14	0.600093
BnaA01g10650D	BnaARR14	0.605746
BnaA01g11190D	BnaARR8	0.624905
BnaA01g11190D	BnaARR14	0.617437
BnaA01g11190D	BnaARR67	0.62621
BnaA01g11620D	BnaARR14	0.602366
BnaA01g11660D	BnaARR14	0.605537
BnaA01g12290D	BnaARR14	0.601618
BnaA01g12540D	BnaARR8	0.612072
BnaA01g12540D	BnaARR67	0.61004
BnaA01g12540D	BnaMYB75-11	0.617167
BnaA01g13510D	BnaARR8	0.615715
BnaA01g13510D	BnaMYB75-11	0.608291
BnaA01g14270D	BnaARR8	0.618447
BnaA01g14270D	BnaARR14	0.604668
BnaA01g14270D	BnaARR67	0.618897
BnaA01g14290D	BnaARR8	0.610085
BnaA01g14290D	BnaARR14	0.611026
BnaA01g14290D	BnaARR67	0.611512
BnaA01g14470D	BnaARR8	0.617427
BnaA01g15100D	BnaARR8	0.6138
BnaA01g15100D	BnaARR67	0.618444
BnaA01g15350D	BnaARR8	0.622064
BnaA01g15350D	BnaARR14	0.609062
BnaA01g15350D	BnaARR67	0.623448
BnaA01g15490D	BnaARR14	0.607909
BnaA01g15640D	BnaARR8	0.641659
BnaA01g15640D	BnaARR14	0.618605
BnaA01g15640D	BnaARR67	0.642383
BnaA01g15640D	BnaMYB75-11	0.601125
BnaA01g15780D	BnaARR14	0.614357
BnaA01g16440D	BnaARR8	0.605222
BnaA01g16440D	BnaARR14	0.607265
BnaA01g16440D	BnaARR67	0.609224
BnaA01g16780D	BnaARR8	0.617312
BnaA01g17300D	BnaARR8	0.612689
BnaA01g17300D	BnaARR14	0.604382
BnaA01g17540D	BnaARR8	0.603473
BnaA01g17550D	BnaARR8	0.610963
BnaA01g17990D	BnaARR8	0.620417
BnaA01g18050D	BnaARR14	0.606906
BnaA01g18740D	BnaARR8	0.602049
BnaA01g18890D	BnaARR8	0.610207
BnaA01g19260D	BnaARR14	0.612961
BnaA01g19280D	BnaARR8	0.623371
BnaA01g19280D	BnaARR67	0.626555
BnaA01g19350D	BnaARR14	0.602421
BnaA01g19400D	BnaARR8	0.628567
BnaA01g19400D	BnaARR14	0.601507
BnaA01g19400D	BnaARR67	0.626698
BnaA01g19400D	BnaMYB75-11	0.614802
BnaA01g19750D	BnaARR8	0.609827
BnaA01g19750D	BnaARR67	0.603238
BnaA01g19750D	BnaMYB75-11	0.607953
BnaA01g20040D	BnaARR8	0.642406
BnaA01g20040D	BnaARR14	0.623762
BnaA01g20040D	BnaARR67	0.642383
BnaA01g20230D	BnaARR8	0.636469
BnaA01g20230D	BnaARR14	0.618289
BnaA01g20230D	BnaARR67	0.639078
BnaA01g20380D	BnaARR8	0.621357
BnaA01g21440D	BnaARR8	0.606318
BnaA01g21450D	BnaARR14	0.608237
BnaA01g22110D	BnaARR8	0.608459
BnaA01g22110D	BnaARR14	0.610185
BnaA01g22670D	BnaARR8	0.609339
BnaA01g22670D	BnaARR67	0.61
BnaA01g22670D	BnaMYB75-11	0.603942
BnaA01g23160D	BnaARR8	0.608605
BnaA01g23160D	BnaARR14	0.616776
BnaA01g23160D	BnaARR67	0.608041
BnaA01g23310D	BnaARR14	0.60357
BnaA01g23840D	BnaARR8	0.628099
BnaA01g23840D	BnaARR14	0.602308
BnaA01g23840D	BnaARR67	0.631586
BnaA01g24250D	BnaARR14	0.615864
BnaA01g24320D	BnaARR8	0.601693
BnaA01g24320D	BnaARR14	0.612342
BnaA01g24690D	BnaARR14	0.600364
BnaA01g24790D	BnaARR8	0.622148
BnaA01g24790D	BnaARR14	0.612636
BnaA01g24790D	BnaARR67	0.618414
BnaA01g25290D	BnaARR14	0.608613
BnaA01g25400D	BnaARR8	0.607352
BnaA01g25400D	BnaARR14	0.603005
BnaA01g25400D	BnaARR67	0.613418
BnaA01g25890D	BnaARR8	0.640429
BnaA01g25890D	BnaARR14	0.62098
BnaA01g25890D	BnaARR67	0.641942
BnaA01g26230D	BnaARR8	0.616439
BnaA01g26230D	BnaARR14	0.605171
BnaA01g26230D	BnaARR67	0.614176
BnaA01g26330D	BnaARR14	0.606725
BnaA01g27000D	BnaARR8	0.614555
BnaA01g27320D	BnaARR14	0.60458
BnaA01g28110D	BnaARR8	0.617177
BnaA01g28110D	BnaARR14	0.604012
BnaA01g28110D	BnaARR67	0.614256
BnaA01g28110D	BnaMYB75-11	0.603617
BnaA01g28190D	BnaARR14	0.60325
BnaA01g28340D	BnaARR8	0.613484
BnaA01g28340D	BnaARR14	0.604039
BnaA01g28390D	BnaARR8	0.604267
BnaA01g28980D	BnaARR14	0.601668
BnaA01g29270D	BnaARR8	0.618754
BnaA01g29270D	BnaARR14	0.609727
BnaA01g29270D	BnaARR67	0.604769
BnaA01g29440D	BnaARR8	0.625918
BnaA01g29440D	BnaARR67	0.628661
BnaA01g29440D	BnaMYB75-11	0.606169
BnaA01g30180D	BnaARR14	0.605377
BnaA01g31130D	BnaARR8	0.607835
BnaA01g31950D	BnaARR8	0.614952
BnaA01g31950D	BnaARR14	0.601259
BnaA01g31950D	BnaARR67	0.601034
BnaA01g31950D	BnaMYB75-11	0.603752
BnaA01g32000D	BnaARR14	0.612944
BnaA01g32070D	BnaARR14	0.600686
BnaA01g32740D	BnaARR8	0.611985
BnaA01g32740D	BnaARR14	0.606731
BnaA01g32870D	BnaARR8	0.603818
BnaA01g33250D	BnaARR14	0.603354
BnaA01g33620D	BnaARR14	0.610106
BnaA01g34490D	BnaARR8	0.608919
BnaA01g34490D	BnaARR14	0.611276
BnaA01g35340D	BnaARR14	0.601679
BnaA01g36120D	BnaARR8	0.608557
BnaA01g36890D	BnaARR14	0.605983
BnaA02g00100D	BnaARR8	0.633737
BnaA02g00100D	BnaARR14	0.603993
BnaA02g00100D	BnaARR67	0.632234
BnaA02g00100D	BnaMYB75-11	0.616454
BnaA02g00610D	BnaARR8	0.63261
BnaA02g00610D	BnaARR14	0.610576
BnaA02g00610D	BnaARR67	0.62452
BnaA02g00650D	BnaARR14	0.605991
BnaA02g00810D	BnaARR8	0.619174
BnaA02g01130D	BnaARR8	0.618297
BnaA02g01130D	BnaARR14	0.601897
BnaA02g01600D	BnaARR8	0.620384
BnaA02g01690D	BnaARR14	0.610228
BnaA02g01780D	BnaARR14	0.613549
BnaA02g01820D	BnaARR8	0.614549
BnaA02g01830D	BnaARR8	0.61488
BnaA02g01830D	BnaARR14	0.601699
BnaA02g02290D	BnaARR8	0.634958
BnaA02g02290D	BnaARR14	0.616879
BnaA02g02290D	BnaARR67	0.634831
BnaA02g02350D	BnaARR14	0.617216
BnaA02g02580D	BnaARR8	0.606352
BnaA02g02580D	BnaARR14	0.608566
BnaA02g02610D	BnaARR14	0.612592
BnaA02g02620D	BnaARR8	0.616727
BnaA02g02620D	BnaARR14	0.600282
BnaA02g02790D	BnaARR14	0.606627
BnaA02g03260D	BnaARR14	0.601722
BnaA02g03370D	BnaARR8	0.620263
BnaA02g03400D	BnaARR8	0.63403
BnaA02g03400D	BnaARR14	0.603333
BnaA02g03400D	BnaARR67	0.634097
BnaA02g03400D	BnaMYB75-11	0.610948
BnaA02g03450D	BnaARR8	0.617566
BnaA02g03640D	BnaARR14	0.612308
BnaA02g03760D	BnaARR14	0.607403
BnaA02g03840D	BnaARR8	0.62483
BnaA02g03840D	BnaARR14	0.617574
BnaA02g03840D	BnaARR67	0.624079
BnaA02g04090D	BnaARR14	0.612162
BnaA02g04180D	BnaARR8	0.611284
BnaA02g04180D	BnaARR14	0.608579
BnaA02g04290D	BnaARR8	0.614032
BnaA02g04960D	BnaARR8	0.637256
BnaA02g04960D	BnaARR14	0.620342
BnaA02g04960D	BnaARR67	0.634548
BnaA02g05650D	BnaARR8	0.601771
BnaA02g05650D	BnaARR14	0.608723
BnaA02g05770D	BnaARR8	0.612575
BnaA02g05770D	BnaARR14	0.610225
BnaA02g05770D	BnaARR67	0.603876
BnaA02g05940D	BnaARR8	0.6091
BnaA02g05940D	BnaARR14	0.603577
BnaA02g05940D	BnaARR67	0.612721
BnaA02g07730D	BnaARR8	0.613473
BnaA02g07730D	BnaARR67	0.610475
BnaA02g07730D	BnaMYB75-11	0.616231
BnaA02g07740D	BnaARR8	0.610169
BnaA02g07980D	BnaARR8	0.613033
BnaA02g07980D	BnaARR14	0.606608
BnaA02g07980D	BnaARR67	0.600596
BnaA02g08000D	BnaARR8	0.6057
BnaA02g08040D	BnaARR8	0.616192
BnaA02g08170D	BnaARR8	0.61737
BnaA02g08170D	BnaMYB75-11	0.601749
BnaA02g08400D	BnaARR8	0.60938
BnaA02g08890D	BnaARR8	0.612781
BnaA02g08890D	BnaARR14	0.601645
BnaA02g09180D	BnaARR8	0.606871
BnaA02g09580D	BnaARR8	0.624163
BnaA02g09580D	BnaARR14	0.612066
BnaA02g09580D	BnaARR67	0.621101
BnaA02g10410D	BnaARR8	0.601101
BnaA02g10410D	BnaARR14	0.610936
BnaA02g10690D	BnaARR8	0.636445
BnaA02g10690D	BnaARR14	0.617799
BnaA02g10690D	BnaARR67	0.636959
BnaA02g10850D	BnaARR14	0.611537
BnaA02g11080D	BnaARR8	0.605837
BnaA02g11520D	BnaARR8	0.601305
BnaA02g11520D	BnaARR14	0.610955
BnaA02g11950D	BnaARR8	0.602407
BnaA02g12010D	BnaARR8	0.612879
BnaA02g12010D	BnaARR67	0.61279
BnaA02g12010D	BnaMYB75-11	0.601217
BnaA02g12020D	BnaARR8	0.618918
BnaA02g12340D	BnaARR8	0.609041
BnaA02g13070D	BnaARR8	0.605102
BnaA02g13320D	BnaARR8	0.607562
BnaA02g13320D	BnaARR14	0.603887
BnaA02g13320D	BnaARR67	0.612805
BnaA02g13390D	BnaARR14	0.604333
BnaA02g15140D	BnaARR8	0.630357
BnaA02g15140D	BnaARR14	0.601641
BnaA02g15140D	BnaARR67	0.63154
BnaA02g15140D	BnaMYB75-11	0.609116
BnaA02g15220D	BnaARR8	0.601156
BnaA02g15240D	BnaARR8	0.628356
BnaA02g15240D	BnaARR14	0.601412
BnaA02g15240D	BnaARR67	0.627933
BnaA02g15240D	BnaMYB75-11	0.605976
BnaA02g16570D	BnaARR8	0.609298
BnaA02g16570D	BnaARR14	0.602329
BnaA02g16680D	BnaARR8	0.612461
BnaA02g16680D	BnaARR14	0.608773
BnaA02g16680D	BnaARR67	0.613039
BnaA02g17230D	BnaARR8	0.611538
BnaA02g17230D	BnaMYB75-11	0.605246
BnaA02g17260D	BnaARR8	0.601367
BnaA02g18200D	BnaARR8	0.609575
BnaA02g18450D	BnaARR8	0.612804
BnaA02g18450D	BnaARR67	0.618234
BnaA02g18720D	BnaARR8	0.601715
BnaA02g18720D	BnaARR14	0.61377
BnaA02g18780D	BnaARR8	0.605181
BnaA02g19000D	BnaARR14	0.61009
BnaA02g19210D	BnaARR8	0.618702
BnaA02g19770D	BnaARR8	0.614327
BnaA02g19770D	BnaARR14	0.600402
BnaA02g20140D	BnaARR8	0.604697
BnaA02g20170D	BnaARR8	0.612151
BnaA02g20170D	BnaMYB75-11	0.604785
BnaA02g20230D	BnaARR8	0.602169
BnaA02g20350D	BnaARR14	0.60878
BnaA02g20410D	BnaARR8	0.619691
BnaA02g20410D	BnaARR14	0.610084
BnaA02g20410D	BnaARR67	0.622542
BnaA02g20510D	BnaARR8	0.60701
BnaA02g20520D	BnaARR8	0.617662
BnaA02g20520D	BnaARR14	0.607906
BnaA02g20520D	BnaARR67	0.613548
BnaA02g20640D	BnaARR8	0.619243
BnaA02g21070D	BnaARR8	0.618241
BnaA02g21250D	BnaARR8	0.601159
BnaA02g21750D	BnaARR14	0.602634
BnaA02g21920D	BnaARR14	0.602222
BnaA02g22030D	BnaARR8	0.615105
BnaA02g22030D	BnaARR14	0.60543
BnaA02g22030D	BnaARR67	0.608259
BnaA02g22030D	BnaMYB75-11	0.60131
BnaA02g22110D	BnaARR14	0.610295
BnaA02g22320D	BnaARR8	0.610157
BnaA02g22690D	BnaARR8	0.601134
BnaA02g22690D	BnaARR14	0.60727
BnaA02g23460D	BnaARR8	0.635712
BnaA02g23460D	BnaARR14	0.615656
BnaA02g23460D	BnaARR67	0.628239
BnaA02g23580D	BnaARR8	0.62965
BnaA02g23580D	BnaARR14	0.603048
BnaA02g23580D	BnaARR67	0.62795
BnaA02g23580D	BnaMYB75-11	0.615642
BnaA02g24150D	BnaARR8	0.634894
BnaA02g24150D	BnaARR14	0.619488
BnaA02g24150D	BnaARR67	0.633821
BnaA02g24170D	BnaARR8	0.613774
BnaA02g24170D	BnaARR14	0.607117
BnaA02g24170D	BnaARR67	0.604571
BnaA02g24180D	BnaARR8	0.610624
BnaA02g24690D	BnaARR14	0.605605
BnaA02g25020D	BnaARR8	0.613849
BnaA02g25020D	BnaARR14	0.617714
BnaA02g25020D	BnaARR67	0.612456
BnaA02g25930D	BnaARR8	0.602133
BnaA02g26270D	BnaARR14	0.603853
BnaA02g26990D	BnaARR8	0.614541
BnaA02g27140D	BnaARR14	0.612136
BnaA02g27160D	BnaARR8	0.609744
BnaA02g27270D	BnaARR8	0.618874
BnaA02g27890D	BnaARR8	0.612816
BnaA02g28150D	BnaARR8	0.605878
BnaA02g28150D	BnaARR14	0.608601
BnaA02g28150D	BnaARR67	0.605863
BnaA02g28200D	BnaARR8	0.605334
BnaA02g28610D	BnaARR8	0.600988
BnaA02g28610D	BnaARR14	0.602381
BnaA02g28650D	BnaARR8	0.631677
BnaA02g28650D	BnaARR14	0.608481
BnaA02g28650D	BnaARR67	0.621904
BnaA02g28650D	BnaMYB75-11	0.603826
BnaA02g28660D	BnaARR14	0.607182
BnaA02g29010D	BnaARR8	0.636803
BnaA02g29010D	BnaARR14	0.620389
BnaA02g29010D	BnaARR67	0.637779
BnaA02g29830D	BnaARR8	0.616489
BnaA02g29950D	BnaARR8	0.64302
BnaA02g29950D	BnaARR14	0.620053
BnaA02g29950D	BnaARR67	0.642205
BnaA02g30040D	BnaARR8	0.615821
BnaA02g31470D	BnaARR67	0.604497
BnaA02g31670D	BnaARR8	0.616826
BnaA02g31670D	BnaARR14	0.600786
BnaA02g32170D	BnaARR8	0.612789
BnaA02g32170D	BnaARR14	0.602741
BnaA02g32330D	BnaARR14	0.604933
BnaA02g33190D	BnaARR8	0.622619
BnaA02g33190D	BnaARR14	0.600386
BnaA02g33190D	BnaARR67	0.621217
BnaA02g33190D	BnaMYB75-11	0.614905
BnaA02g33580D	BnaARR14	0.607871
BnaA02g34060D	BnaARR8	0.625445
BnaA02g34060D	BnaARR14	0.608579
BnaA02g34060D	BnaARR67	0.617747
BnaA02g34380D	BnaARR8	0.623083
BnaA02g34380D	BnaARR14	0.603355
BnaA02g34380D	BnaARR67	0.62342
BnaA02g34380D	BnaMYB75-11	0.601772
BnaA02g34420D	BnaARR8	0.613394
BnaA02g34470D	BnaARR8	0.601672
BnaA02g34470D	BnaARR14	0.613856
BnaA02g34760D	BnaARR8	0.618825
BnaA02g34760D	BnaARR14	0.60666
BnaA02g34760D	BnaARR67	0.618579
BnaA02g34860D	BnaARR8	0.604288
BnaA02g34880D	BnaARR8	0.617146
BnaA02g35070D	BnaARR14	0.610033
BnaA02g35500D	BnaARR8	0.640393
BnaA02g35500D	BnaARR14	0.607931
BnaA02g35500D	BnaARR67	0.635953
BnaA02g35500D	BnaMYB75-11	0.613879
BnaA02g35550D	BnaARR14	0.601832
BnaA02g36380D	BnaARR8	0.629835
BnaA02g36380D	BnaARR14	0.605308
BnaA02g36380D	BnaARR67	0.628131
BnaA02g36380D	BnaMYB75-11	0.606471
BnaA03g00100D	BnaARR8	0.613166
BnaA03g00100D	BnaARR14	0.603047
BnaA03g00280D	BnaARR14	0.614336
BnaA03g00380D	BnaARR14	0.610618
BnaA03g01520D	BnaARR8	0.61092
BnaA03g01740D	BnaARR8	0.632388
BnaA03g01740D	BnaARR14	0.612696
BnaA03g01740D	BnaARR67	0.629301
BnaA03g01940D	BnaARR8	0.60789
BnaA03g02040D	BnaARR14	0.610695
BnaA03g02320D	BnaARR8	0.646516
BnaA03g02320D	BnaARR14	0.626799
BnaA03g02320D	BnaBZR14	0.601238
BnaA03g02320D	BnaARR67	0.642199
BnaA03g02720D	BnaARR8	0.61466
BnaA03g02720D	BnaARR14	0.606899
BnaA03g02820D	BnaARR8	0.616233
BnaA03g02940D	BnaARR8	0.610049
BnaA03g02940D	BnaARR14	0.612053
BnaA03g04140D	BnaARR8	0.604743
BnaA03g04320D	BnaARR8	0.600263
BnaA03g04320D	BnaARR14	0.607979
BnaA03g04320D	BnaARR67	0.601678
BnaA03g04440D	BnaARR8	0.636285
BnaA03g04440D	BnaARR14	0.624875
BnaA03g04440D	BnaARR67	0.638052
BnaA03g04640D	BnaARR14	0.61289
BnaA03g04690D	BnaARR14	0.608472
BnaA03g04830D	BnaARR8	0.600755
BnaA03g04850D	BnaARR8	0.627984
BnaA03g04850D	BnaARR14	0.602799
BnaA03g04850D	BnaARR67	0.628553
BnaA03g04850D	BnaMYB75-11	0.602233
BnaA03g05950D	BnaARR8	0.610506
BnaA03g06050D	BnaARR14	0.609182
BnaA03g06130D	BnaARR14	0.607191
BnaA03g06510D	BnaARR8	0.61088
BnaA03g06510D	BnaARR67	0.616387
BnaA03g06610D	BnaARR14	0.605763
BnaA03g06740D	BnaARR8	0.614161
BnaA03g06740D	BnaARR14	0.608396
BnaA03g06740D	BnaARR67	0.60705
BnaA03g06760D	BnaARR14	0.609966
BnaA03g07390D	BnaARR14	0.60484
BnaA03g08270D	BnaARR14	0.60586
BnaA03g09250D	BnaARR14	0.611639
BnaA03g09540D	BnaARR8	0.612247
BnaA03g09660D	BnaARR14	0.610469
BnaA03g09770D	BnaARR14	0.601105
BnaA03g09800D	BnaARR8	0.616977
BnaA03g09850D	BnaARR8	0.636735
BnaA03g09850D	BnaARR14	0.609485
BnaA03g09850D	BnaARR67	0.636637
BnaA03g09850D	BnaMYB75-11	0.603765
BnaA03g10470D	BnaARR8	0.610348
BnaA03g10470D	BnaARR14	0.603775
BnaA03g10470D	BnaARR67	0.607478
BnaA03g10700D	BnaARR8	0.613672
BnaA03g11250D	BnaARR14	0.613034
BnaA03g12310D	BnaARR14	0.601661
BnaA03g12600D	BnaARR14	0.615293
BnaA03g13090D	BnaARR8	0.600095
BnaA03g13290D	BnaARR8	0.631468
BnaA03g13290D	BnaARR14	0.62789
BnaA03g13290D	BnaARR67	0.632262
BnaA03g13420D	BnaARR8	0.615226
BnaA03g13490D	BnaARR14	0.610954
BnaA03g14120D	BnaARR14	0.611546
BnaA03g14150D	BnaARR8	0.614776
BnaA03g14420D	BnaARR8	0.616559
BnaA03g14420D	BnaARR14	0.60177
BnaA03g14420D	BnaARR67	0.611154
BnaA03g14420D	BnaMYB75-11	0.610305
BnaA03g14770D	BnaARR8	0.602732
BnaA03g14770D	BnaARR14	0.611981
BnaA03g14770D	BnaARR67	0.603507
BnaA03g14980D	BnaARR8	0.639935
BnaA03g14980D	BnaARR14	0.611548
BnaA03g14980D	BnaARR67	0.634654
BnaA03g14980D	BnaMYB75-11	0.603252
BnaA03g15140D	BnaARR14	0.606178
BnaA03g15250D	BnaARR8	0.602715
BnaA03g15830D	BnaARR8	0.603729
BnaA03g15830D	BnaARR14	0.607716
BnaA03g15830D	BnaARR67	0.607256
BnaA03g16100D	BnaARR8	0.624602
BnaA03g16100D	BnaARR14	0.60074
BnaA03g16100D	BnaARR67	0.624676
BnaA03g16160D	BnaARR8	0.611293
BnaA03g16470D	BnaARR8	0.612522
BnaA03g16510D	BnaARR8	0.621274
BnaA03g16510D	BnaARR14	0.609504
BnaA03g16510D	BnaARR67	0.609395
BnaA03g16520D	BnaARR8	0.610142
BnaA03g16640D	BnaARR14	0.60288
BnaA03g16960D	BnaARR8	0.616811
BnaA03g17000D	BnaARR8	0.601109
BnaA03g17030D	BnaARR8	0.611564
BnaA03g17030D	BnaARR14	0.606521
BnaA03g17080D	BnaARR14	0.600266
BnaA03g17330D	BnaARR8	0.609703
BnaA03g17330D	BnaARR14	0.615043
BnaA03g17670D	BnaARR8	0.617322
BnaA03g17670D	BnaARR14	0.60688
BnaA03g18090D	BnaARR8	0.626988
BnaA03g18090D	BnaARR67	0.625777
BnaA03g18090D	BnaMYB75-11	0.618314
BnaA03g18410D	BnaARR8	0.613306
BnaA03g18410D	BnaARR14	0.610736
BnaA03g18410D	BnaARR67	0.600819
BnaA03g18480D	BnaARR8	0.610831
BnaA03g18610D	BnaARR8	0.607562
BnaA03g18610D	BnaARR14	0.604478
BnaA03g18710D	BnaARR8	0.621473
BnaA03g18710D	BnaARR14	0.623981
BnaA03g18710D	BnaARR67	0.623553
BnaA03g18910D	BnaARR8	0.603597
BnaA03g18910D	BnaARR14	0.614493
BnaA03g19320D	BnaARR14	0.614352
BnaA03g19450D	BnaARR8	0.601042
BnaA03g19530D	BnaARR8	0.604881
BnaA03g19550D	BnaARR8	0.606229
BnaA03g19550D	BnaARR14	0.607964
BnaA03g19550D	BnaARR67	0.608634
BnaA03g19610D	BnaARR8	0.60643
BnaA03g19990D	BnaARR14	0.604743
BnaA03g20820D	BnaARR14	0.60654
BnaA03g20930D	BnaARR8	0.625237
BnaA03g20930D	BnaARR14	0.60736
BnaA03g20930D	BnaARR67	0.615423
BnaA03g20930D	BnaMYB75-11	0.604415
BnaA03g20980D	BnaARR14	0.600269
BnaA03g21760D	BnaARR14	0.610896
BnaA03g21770D	BnaARR8	0.607897
BnaA03g21980D	BnaARR8	0.613345
BnaA03g21990D	BnaARR8	0.613776
BnaA03g22780D	BnaARR8	0.6119
BnaA03g22780D	BnaARR67	0.609157
BnaA03g22780D	BnaMYB75-11	0.615018
BnaA03g22970D	BnaARR8	0.620831
BnaA03g22970D	BnaARR67	0.626996
BnaA03g23140D	BnaARR8	0.616565
BnaA03g23140D	BnaARR14	0.615898
BnaA03g23140D	BnaARR67	0.609654
BnaA03g23260D	BnaARR8	0.613095
BnaA03g23330D	BnaARR8	0.611201
BnaA03g23840D	BnaARR8	0.61801
BnaA03g23840D	BnaARR14	0.608249
BnaA03g23840D	BnaARR67	0.617455
BnaA03g24030D	BnaARR8	0.606671
BnaA03g24030D	BnaARR14	0.60145
BnaA03g24090D	BnaARR8	0.63947
BnaA03g24090D	BnaARR14	0.612592
BnaA03g24090D	BnaARR67	0.638767
BnaA03g24090D	BnaMYB75-11	0.604711
BnaA03g24130D	BnaARR14	0.605214
BnaA03g24330D	BnaARR8	0.637532
BnaA03g24330D	BnaARR14	0.603507
BnaA03g24330D	BnaARR67	0.635869
BnaA03g24330D	BnaMYB75-11	0.616664
BnaA03g24350D	BnaARR8	0.619348
BnaA03g24350D	BnaARR14	0.60334
BnaA03g24350D	BnaARR67	0.623142
BnaA03g24410D	BnaARR8	0.609804
BnaA03g25060D	BnaARR8	0.61348
BnaA03g25170D	BnaARR8	0.603602
BnaA03g25170D	BnaARR14	0.602702
BnaA03g25300D	BnaARR8	0.607144
BnaA03g25380D	BnaARR14	0.602254
BnaA03g25540D	BnaARR8	0.639313
BnaA03g25540D	BnaARR14	0.61011
BnaA03g25540D	BnaARR67	0.639264
BnaA03g25540D	BnaMYB75-11	0.609695
BnaA03g25710D	BnaARR8	0.642795
BnaA03g25710D	BnaARR14	0.613182
BnaA03g25710D	BnaARR67	0.637228
BnaA03g25710D	BnaMYB75-11	0.6068
BnaA03g25930D	BnaARR8	0.617937
BnaA03g25930D	BnaARR14	0.61253
BnaA03g25930D	BnaARR67	0.620204
BnaA03g26040D	BnaARR8	0.608981
BnaA03g26040D	BnaARR14	0.614802
BnaA03g26040D	BnaARR67	0.603176
BnaA03g26220D	BnaARR8	0.612582
BnaA03g26870D	BnaARR8	0.613477
BnaA03g26870D	BnaARR14	0.61062
BnaA03g26870D	BnaARR67	0.616213
BnaA03g27060D	BnaARR14	0.607963
BnaA03g27330D	BnaARR14	0.600804
BnaA03g27550D	BnaARR8	0.601171
BnaA03g28400D	BnaARR8	0.609562
BnaA03g29020D	BnaARR14	0.603154
BnaA03g29110D	BnaARR8	0.631999
BnaA03g29110D	BnaARR14	0.623272
BnaA03g29110D	BnaARR67	0.630324
BnaA03g30130D	BnaARR8	0.60099
BnaA03g30130D	BnaARR14	0.602638
BnaA03g30300D	BnaARR8	0.6229
BnaA03g30300D	BnaARR14	0.605233
BnaA03g30300D	BnaARR67	0.621537
BnaA03g30810D	BnaARR8	0.639887
BnaA03g30810D	BnaARR14	0.608472
BnaA03g30810D	BnaARR67	0.632528
BnaA03g30810D	BnaMYB75-11	0.609613
BnaA03g31190D	BnaARR8	0.61828
BnaA03g31190D	BnaARR14	0.603812
BnaA03g31570D	BnaARR8	0.614464
BnaA03g31600D	BnaARR14	0.602633
BnaA03g31890D	BnaARR14	0.614353
BnaA03g32030D	BnaARR8	0.610267
BnaA03g32440D	BnaARR8	0.633522
BnaA03g32440D	BnaARR14	0.610389
BnaA03g32440D	BnaARR67	0.627347
BnaA03g33120D	BnaARR8	0.604138
BnaA03g33370D	BnaARR8	0.63043
BnaA03g33370D	BnaARR14	0.612295
BnaA03g33370D	BnaARR67	0.634396
BnaA03g33380D	BnaARR8	0.623209
BnaA03g33380D	BnaARR14	0.600749
BnaA03g33380D	BnaARR67	0.618615
BnaA03g33380D	BnaMYB75-11	0.618639
BnaA03g33790D	BnaARR14	0.613452
BnaA03g34010D	BnaARR14	0.604687
BnaA03g34050D	BnaARR8	0.604235
BnaA03g34050D	BnaARR14	0.601305
BnaA03g34290D	BnaARR8	0.615778
BnaA03g34290D	BnaARR14	0.604765
BnaA03g34870D	BnaARR14	0.611735
BnaA03g35140D	BnaARR8	0.618712
BnaA03g35680D	BnaARR14	0.611006
BnaA03g35770D	BnaARR8	0.603821
BnaA03g35770D	BnaARR14	0.609897
BnaA03g36010D	BnaARR14	0.604342
BnaA03g36100D	BnaARR14	0.601156
BnaA03g36400D	BnaARR8	0.614008
BnaA03g36400D	BnaARR14	0.612558
BnaA03g36400D	BnaARR67	0.601288
BnaA03g36710D	BnaARR8	0.6136
BnaA03g36710D	BnaARR14	0.608491
BnaA03g36710D	BnaARR67	0.60879
BnaA03g36920D	BnaARR14	0.609652
BnaA03g37860D	BnaARR8	0.618326
BnaA03g37860D	BnaARR14	0.600777
BnaA03g37870D	BnaARR8	0.618337
BnaA03g37870D	BnaARR14	0.609915
BnaA03g37870D	BnaARR67	0.619454
BnaA03g37990D	BnaARR8	0.641915
BnaA03g37990D	BnaARR14	0.619587
BnaA03g37990D	BnaARR67	0.64262
BnaA03g38080D	BnaARR8	0.612015
BnaA03g38260D	BnaARR8	0.615137
BnaA03g38340D	BnaARR8	0.614151
BnaA03g38340D	BnaARR14	0.60182
BnaA03g38340D	BnaARR67	0.607387
BnaA03g38340D	BnaMYB75-11	0.605953
BnaA03g38440D	BnaARR14	0.607458
BnaA03g38500D	BnaARR8	0.602843
BnaA03g39590D	BnaARR8	0.635729
BnaA03g39590D	BnaARR14	0.628233
BnaA03g39590D	BnaARR67	0.63555
BnaA03g39650D	BnaARR8	0.640456
BnaA03g39650D	BnaARR14	0.626581
BnaA03g39650D	BnaBZR14	0.600212
BnaA03g39650D	BnaARR67	0.635847
BnaA03g40640D	BnaARR8	0.607287
BnaA03g41220D	BnaARR14	0.606009
BnaA03g41650D	BnaARR8	0.618483
BnaA03g41760D	BnaARR8	0.611888
BnaA03g41760D	BnaARR14	0.617777
BnaA03g41760D	BnaARR67	0.607314
BnaA03g41810D	BnaARR14	0.608071
BnaA03g41900D	BnaARR8	0.608388
BnaA03g42010D	BnaARR8	0.601417
BnaA03g42010D	BnaARR14	0.611902
BnaA03g42260D	BnaARR8	0.612696
BnaA03g42300D	BnaARR14	0.611926
BnaA03g42540D	BnaARR8	0.608699
BnaA03g42540D	BnaARR14	0.606948
BnaA03g42560D	BnaARR14	0.601312
BnaA03g42890D	BnaARR8	0.605155
BnaA03g42890D	BnaARR14	0.613553
BnaA03g42940D	BnaARR8	0.610225
BnaA03g42940D	BnaMYB75-11	0.600064
BnaA03g43000D	BnaARR14	0.607114
BnaA03g43360D	BnaARR8	0.639693
BnaA03g43360D	BnaARR14	0.60694
BnaA03g43360D	BnaARR67	0.633381
BnaA03g43360D	BnaMYB75-11	0.614879
BnaA03g44350D	BnaARR8	0.61806
BnaA03g44350D	BnaARR14	0.610764
BnaA03g44350D	BnaARR67	0.61408
BnaA03g44530D	BnaARR14	0.607591
BnaA03g44710D	BnaARR8	0.631566
BnaA03g44710D	BnaARR14	0.60488
BnaA03g44710D	BnaARR67	0.630844
BnaA03g45280D	BnaARR8	0.602661
BnaA03g45520D	BnaARR8	0.631849
BnaA03g45520D	BnaARR14	0.603425
BnaA03g45520D	BnaARR67	0.631022
BnaA03g45520D	BnaMYB75-11	0.606006
BnaA03g45560D	BnaARR8	0.613315
BnaA03g45560D	BnaARR67	0.619015
BnaA03g46140D	BnaARR8	0.6028
BnaA03g46420D	BnaARR14	0.60215
BnaA03g46820D	BnaARR14	0.603503
BnaA03g47110D	BnaARR8	0.630112
BnaA03g47110D	BnaARR14	0.609578
BnaA03g47110D	BnaARR67	0.633087
BnaA03g47160D	BnaARR8	0.615143
BnaA03g47160D	BnaARR14	0.603755
BnaA03g47160D	BnaARR67	0.613635
BnaA03g47340D	BnaARR14	0.60532
BnaA03g47620D	BnaARR8	0.609486
BnaA03g47620D	BnaARR14	0.606138
BnaA03g47620D	BnaARR67	0.604656
BnaA03g48100D	BnaARR8	0.603799
BnaA03g48190D	BnaARR8	0.607053
BnaA03g48990D	BnaARR8	0.609763
BnaA03g48990D	BnaARR14	0.615277
BnaA03g48990D	BnaARR67	0.607191
BnaA03g49110D	BnaARR8	0.607577
BnaA03g49240D	BnaARR14	0.605356
BnaA03g49290D	BnaARR14	0.613858
BnaA03g49580D	BnaARR8	0.62218
BnaA03g49580D	BnaARR14	0.608234
BnaA03g49580D	BnaARR67	0.611741
BnaA03g49650D	BnaARR14	0.603923
BnaA03g49690D	BnaARR8	0.612382
BnaA03g49710D	BnaARR14	0.615104
BnaA03g49910D	BnaARR8	0.616874
BnaA03g49910D	BnaARR14	0.601544
BnaA03g50490D	BnaARR8	0.609273
BnaA03g50860D	BnaARR14	0.609067
BnaA03g50880D	BnaARR8	0.619752
BnaA03g51090D	BnaARR14	0.614223
BnaA03g51280D	BnaARR8	0.614571
BnaA03g51570D	BnaARR8	0.60787
BnaA03g51570D	BnaMYB75-11	0.601195
BnaA03g51590D	BnaARR8	0.604963
BnaA03g51720D	BnaARR14	0.607914
BnaARR8	BnaA03g52000D	0.610444
BnaARR8	BnaA03g52200D	0.615423
BnaARR8	BnaA03g52510D	0.607395
BnaARR8	BnaA03g53690D	0.627729
BnaARR8	BnaA03g53980D	0.612931
BnaARR8	BnaA03g54490D	0.606904
BnaARR8	BnaA03g54590D	0.6357
BnaARR8	BnaA03g56080D	0.62566
BnaARR8	BnaA03g56360D	0.611258
BnaARR8	BnaA03g56450D	0.616995
BnaARR8	BnaA03g56710D	0.613004
BnaARR8	BnaA03g56960D	0.60341
BnaARR8	BnaA03g57160D	0.607997
BnaARR8	BnaA03g57530D	0.614139
BnaARR8	BnaA03g58240D	0.624692
BnaARR8	BnaA03g58730D	0.614879
BnaARR8	BnaA03g58900D	0.6394
BnaARR8	BnaA03g59010D	0.611907
BnaARR8	BnaA03g59020D	0.635682
BnaARR8	BnaA04g00110D	0.639128
BnaARR8	BnaA04g00290D	0.61394
BnaARR8	BnaA04g00430D	0.610313
BnaARR8	BnaA04g02660D	0.629691
BnaARR8	BnaA04g02940D	0.627083
BnaARR8	BnaA04g03100D	0.60455
BnaARR8	BnaA04g03360D	0.638043
BnaARR8	BnaA04g03690D	0.638079
BnaARR8	BnaA04g03770D	0.627245
BnaARR8	BnaA04g03790D	0.61097
BnaARR8	BnaA04g04210D	0.608994
BnaARR8	BnaA04g04350D	0.626998
BnaARR8	BnaA04g05550D	0.609801
BnaARR8	BnaA04g05990D	0.605866
BnaARR8	BnaA04g06150D	0.62614
BnaARR8	BnaA04g06300D	0.626692
BnaARR8	BnaA04g06510D	0.614505
BnaARR8	BnaA04g06700D	0.632539
BnaARR8	BnaA04g06840D	0.602766
BnaARR8	BnaA04g06990D	0.602483
BnaARR8	BnaA04g07230D	0.628169
BnaARR8	BnaA04g07250D	0.63643
BnaARR8	BnaA04g07430D	0.635657
BnaARR8	BnaA04g07660D	0.609157
BnaARR8	BnaA04g07760D	0.63203
BnaARR8	BnaA04g07980D	0.615715
BnaARR8	BnaA04g08300D	0.608483
BnaARR8	BnaA04g08570D	0.63277
BnaARR8	BnaA04g08640D	0.614727
BnaARR8	BnaA04g08690D	0.600423
BnaARR8	BnaA04g09640D	0.605486
BnaARR8	BnaA04g09900D	0.603937
BnaARR8	BnaA04g10370D	0.610716
BnaARR8	BnaA04g10560D	0.6076
BnaARR8	BnaA04g10600D	0.619342
BnaARR8	BnaA04g10780D	0.609449
BnaARR8	BnaA04g11570D	0.623307
BnaARR8	BnaA04g12100D	0.613524
BnaARR8	BnaA04g12130D	0.63597
BnaARR8	BnaA04g12590D	0.645227
BnaARR8	BnaA04g14220D	0.613561
BnaARR8	BnaA04g14350D	0.642253
BnaARR8	BnaA04g14500D	0.607077
BnaARR8	BnaA04g15880D	0.615153
BnaARR8	BnaA04g16600D	0.612998
BnaARR8	BnaA04g17040D	0.601619
BnaARR8	BnaA04g17380D	0.610574
BnaARR8	BnaA04g19200D	0.617392
BnaARR8	BnaA04g20040D	0.605912
BnaARR8	BnaA04g20160D	0.617629
BnaARR8	BnaA04g20180D	0.612573
BnaARR8	BnaA04g20700D	0.606208
BnaARR8	BnaA04g21190D	0.628178
BnaARR8	BnaA04g21830D	0.607924
BnaARR8	BnaA04g21990D	0.636177
BnaARR8	BnaA04g22000D	0.608832
BnaARR8	BnaA04g22200D	0.608601
BnaARR8	BnaA04g23280D	0.619582
BnaARR8	BnaA04g23910D	0.602207
BnaARR8	BnaA04g24360D	0.641677
BnaARR8	BnaA04g24600D	0.616718
BnaARR8	BnaA04g24650D	0.604415
BnaARR8	BnaA04g24730D	0.605392
BnaARR8	BnaA04g24870D	0.614398
BnaARR8	BnaA04g25200D	0.600424
BnaARR8	BnaA04g25550D	0.604531
BnaARR8	BnaA04g26180D	0.601672
BnaARR8	BnaA04g26270D	0.612655
BnaARR8	BnaA04g26420D	0.60223
BnaARR8	BnaA04g26480D	0.60814
BnaARR8	BnaA04g26780D	0.63315
BnaARR8	BnaA04g26960D	0.607311
BnaARR8	BnaA04g26990D	0.600085
BnaARR8	BnaA04g27170D	0.605476
BnaARR8	BnaA04g27390D	0.609144
BnaARR8	BnaA04g27610D	0.612465
BnaARR8	BnaA04g27750D	0.610263
BnaARR8	BnaA04g27920D	0.623066
BnaARR8	BnaA04g28630D	0.609205
BnaARR8	BnaA04g28700D	0.61706
BnaARR8	BnaA04g29010D	0.62283
BnaARR8	BnaA04g29210D	0.615286
BnaARR8	BnaA04g29470D	0.60859
BnaARR8	BnaA04g29540D	0.605323
BnaARR8	BnaA05g00990D	0.614459
BnaARR8	BnaA05g01060D	0.61165
BnaARR8	BnaA05g01170D	0.619975
BnaARR8	BnaA05g01630D	0.610037
BnaARR8	BnaA05g01890D	0.618419
BnaARR8	BnaA05g02220D	0.613492
BnaARR8	BnaA05g02290D	0.613487
BnaARR8	BnaA05g02390D	0.604367
BnaARR8	BnaA05g02670D	0.612407
BnaARR8	BnaA05g02690D	0.601765
BnaARR8	BnaA05g03400D	0.600601
BnaARR8	BnaA05g03470D	0.610195
BnaARR8	BnaA05g03550D	0.602406
BnaARR8	BnaA05g04400D	0.618077
BnaARR8	BnaA05g04540D	0.608992
BnaARR8	BnaA05g04720D	0.618064
BnaARR8	BnaA05g05060D	0.613942
BnaARR8	BnaA05g05230D	0.614533
BnaARR8	BnaA05g05540D	0.645548
BnaARR8	BnaA05g05840D	0.608358
BnaARR8	BnaA05g06370D	0.633068
BnaARR8	BnaA05g06490D	0.615183
BnaARR8	BnaA05g06620D	0.604338
BnaARR8	BnaA05g07230D	0.611571
BnaARR8	BnaA05g07240D	0.622321
BnaARR8	BnaA05g07580D	0.61153
BnaARR8	BnaA05g08150D	0.605533
BnaARR8	BnaA05g08550D	0.606095
BnaARR8	BnaA05g08710D	0.608845
BnaARR8	BnaA05g08820D	0.619651
BnaARR8	BnaA05g09020D	0.636018
BnaARR8	BnaA05g09180D	0.605972
BnaARR8	BnaA05g09400D	0.620467
BnaARR8	BnaA05g09410D	0.602744
BnaARR8	BnaA05g10300D	0.60575
BnaARR8	BnaA05g10630D	0.620286
BnaARR8	BnaA05g10910D	0.617593
BnaARR8	BnaA05g11730D	0.630348
BnaARR8	BnaA05g11810D	0.601893
BnaARR8	BnaA05g11890D	0.612096
BnaARR8	BnaA05g12190D	0.604352
BnaARR8	BnaA05g12390D	0.610864
BnaARR8	BnaA05g12410D	0.622631
BnaARR8	BnaA05g12690D	0.63387
BnaARR8	BnaA05g12790D	0.610477
BnaARR8	BnaA05g13640D	0.624355
BnaARR8	BnaA05g13750D	0.612983
BnaARR8	BnaA05g14080D	0.633586
BnaARR8	BnaA05g14820D	0.624276
BnaARR8	BnaA05g15230D	0.603974
BnaARR8	BnaA05g15240D	0.611954
BnaARR8	BnaA05g15580D	0.631825
BnaARR8	BnaA05g16330D	0.624023
BnaARR8	BnaA05g16370D	0.60989
BnaARR8	BnaA05g16460D	0.633425
BnaARR8	BnaA05g16480D	0.640788
BnaARR8	BnaA05g16630D	0.616327
BnaARR8	BnaA05g17390D	0.641951
BnaARR8	BnaA05g17450D	0.623372
BnaARR8	BnaA05g18850D	0.60424
BnaARR8	BnaA05g19630D	0.611739
BnaARR8	BnaA05g20390D	0.63563
BnaARR8	BnaA05g20580D	0.61839
BnaARR8	BnaA05g21260D	0.605344
BnaARR8	BnaA05g22110D	0.620523
BnaARR8	BnaA05g22150D	0.635154
BnaARR8	BnaA05g22300D	0.624766
BnaARR8	BnaA05g22860D	0.603831
BnaARR8	BnaARR14	0.60363
BnaARR8	BnaARR14	0.60363
BnaARR8	BnaA05g23100D	0.621055
BnaARR8	BnaA05g23410D	0.606746
BnaARR8	BnaA05g23450D	0.634999
BnaARR8	BnaA05g23550D	0.605403
BnaARR8	BnaA05g23630D	0.60352
BnaARR8	BnaA05g23650D	0.634041
BnaARR8	BnaA05g23700D	0.611356
BnaARR8	BnaA05g23910D	0.615558
BnaARR8	BnaA05g23950D	0.613196
BnaARR8	BnaA05g24020D	0.624619
BnaARR8	BnaA05g24170D	0.612925
BnaARR8	BnaA05g24470D	0.63024
BnaARR8	BnaA05g24910D	0.61038
BnaARR8	BnaA05g25050D	0.64009
BnaARR8	BnaA05g26120D	0.610185
BnaARR8	BnaA05g26270D	0.601496
BnaARR8	BnaA05g26750D	0.605176
BnaARR8	BnaA05g27410D	0.633072
BnaARR8	BnaA05g27720D	0.615553
BnaARR8	BnaA05g27740D	0.609572
BnaARR8	BnaA05g27970D	0.615109
BnaARR8	BnaA05g28330D	0.617822
BnaARR8	BnaA05g28610D	0.615868
BnaARR8	BnaA05g29110D	0.620237
BnaARR8	BnaA05g29260D	0.612497
BnaARR8	BnaA05g29390D	0.606278
BnaARR8	BnaA05g30030D	0.601016
BnaARR8	BnaA05g30040D	0.618819
BnaARR8	BnaA05g30330D	0.617488
BnaARR8	BnaA05g30360D	0.605071
BnaARR8	BnaA05g31030D	0.608335
BnaARR8	BnaA05g31400D	0.60611
BnaARR8	BnaA05g31730D	0.610074
BnaARR8	BnaA05g31790D	0.613548
BnaARR8	BnaA05g31830D	0.619485
BnaARR8	BnaA05g31990D	0.603326
BnaARR8	BnaA05g32130D	0.613194
BnaARR8	BnaA05g33110D	0.623256
BnaARR8	BnaA05g33730D	0.607324
BnaARR8	BnaA05g33810D	0.641248
BnaARR8	BnaA05g33860D	0.612631
BnaARR8	BnaA05g34260D	0.613377
BnaARR8	BnaA05g34950D	0.617245
BnaARR8	BnaA05g35220D	0.609267
BnaARR8	BnaA05g35590D	0.633225
BnaARR8	BnaA05g36020D	0.606898
BnaARR8	BnaA05g36630D	0.608121
BnaARR8	BnaA05g36920D	0.614691
BnaARR8	BnaA06g00210D	0.634337
BnaARR8	BnaA06g00610D	0.619078
BnaARR8	BnaA06g01680D	0.603062
BnaARR8	BnaA06g01690D	0.629528
BnaARR8	BnaA06g02110D	0.613966
BnaARR8	BnaA06g02370D	0.631382
BnaARR8	BnaA06g02520D	0.620664
BnaARR8	BnaA06g02530D	0.629117
BnaARR8	BnaA06g02810D	0.625501
BnaARR8	BnaA06g02910D	0.622637
BnaARR8	BnaA06g03190D	0.617207
BnaARR8	BnaA06g03210D	0.610478
BnaARR8	BnaA06g03600D	0.606537
BnaARR8	BnaA06g03860D	0.611993
BnaARR8	BnaA06g04090D	0.61339
BnaARR8	BnaA06g04820D	0.61997
BnaARR8	BnaA06g04910D	0.601277
BnaARR8	BnaA06g04940D	0.620536
BnaARR8	BnaA06g05390D	0.636923
BnaARR8	BnaA06g05690D	0.615489
BnaARR8	BnaA06g06510D	0.60191
BnaARR8	BnaA06g06530D	0.632345
BnaARR8	BnaA06g06760D	0.629116
BnaARR8	BnaA06g06810D	0.609266
BnaARR8	BnaA06g07790D	0.624574
BnaARR8	BnaA06g07940D	0.63031
BnaARR8	BnaA06g08030D	0.603298
BnaARR8	BnaA06g08840D	0.604406
BnaARR8	BnaA06g08980D	0.607535
BnaARR8	BnaA06g10520D	0.633008
BnaARR8	BnaA06g10670D	0.641034
BnaARR8	BnaA06g10920D	0.606499
BnaARR8	BnaA06g11040D	0.618946
BnaARR8	BnaA06g11250D	0.602349
BnaARR8	BnaA06g11540D	0.636331
BnaARR8	BnaA06g11550D	0.643097
BnaARR8	BnaA06g11860D	0.607602
BnaARR8	BnaA06g11890D	0.605106
BnaARR8	BnaA06g12880D	0.611734
BnaARR8	BnaA06g13470D	0.611466
BnaARR8	BnaA06g13750D	0.614009
BnaARR8	BnaA06g13830D	0.608079
BnaARR8	BnaA06g13910D	0.605212
BnaARR8	BnaA06g14640D	0.629912
BnaARR8	BnaA06g14670D	0.617262
BnaARR8	BnaA06g15160D	0.618165
BnaARR8	BnaA06g15210D	0.640167
BnaARR8	BnaA06g15610D	0.609574
BnaARR8	BnaA06g16140D	0.604666
BnaARR8	BnaA06g16580D	0.641167
BnaARR8	BnaA06g16800D	0.612612
BnaARR8	BnaA06g16910D	0.604486
BnaARR8	BnaA06g16930D	0.605557
BnaARR8	BnaA06g17240D	0.622529
BnaARR8	BnaA06g17350D	0.608088
BnaARR8	BnaA06g17380D	0.607551
BnaARR8	BnaA06g17400D	0.618235
BnaARR8	BnaA06g17600D	0.622892
BnaARR8	BnaA06g17710D	0.6157
BnaARR8	BnaA06g17850D	0.616199
BnaARR8	BnaA06g19490D	0.642226
BnaARR8	BnaA06g19860D	0.603532
BnaARR8	BnaA06g20140D	0.618299
BnaARR8	BnaA06g20480D	0.608325
BnaARR8	BnaA06g21320D	0.612621
BnaARR8	BnaA06g21720D	0.603605
BnaARR8	BnaA06g22290D	0.615714
BnaARR8	BnaA06g22310D	0.629431
BnaARR8	BnaA06g22350D	0.621788
BnaARR8	BnaA06g22750D	0.605754
BnaARR8	BnaA06g22820D	0.600102
BnaARR8	BnaA06g22980D	0.609047
BnaARR8	BnaA06g23410D	0.612435
BnaARR8	BnaA06g23720D	0.627363
BnaARR8	BnaA06g23870D	0.639634
BnaARR8	BnaA06g24520D	0.602418
BnaARR8	BnaA06g25080D	0.605423
BnaARR8	BnaA06g25370D	0.611978
BnaARR8	BnaA06g25940D	0.612484
BnaARR8	BnaA06g26320D	0.604475
BnaARR8	BnaA06g26590D	0.608456
BnaARR8	BnaA06g26750D	0.619217
BnaARR8	BnaA06g27480D	0.609277
BnaARR8	BnaA06g29970D	0.637464
BnaARR8	BnaA06g30140D	0.631141
BnaARR8	BnaA06g30190D	0.612087
BnaARR8	BnaA06g30350D	0.601743
BnaARR8	BnaA06g30890D	0.614618
BnaARR8	BnaA06g31000D	0.638669
BnaARR8	BnaA06g31100D	0.604336
BnaARR8	BnaA06g31200D	0.609893
BnaARR8	BnaA06g31670D	0.616724
BnaARR8	BnaA06g31740D	0.601483
BnaARR8	BnaA06g31910D	0.618145
BnaARR8	BnaA06g32400D	0.636959
BnaARR8	BnaA06g32580D	0.612907
BnaARR8	BnaA06g32740D	0.631364
BnaARR8	BnaA06g32810D	0.615605
BnaARR8	BnaA06g32820D	0.605614
BnaARR8	BnaA06g32910D	0.603275
BnaARR8	BnaA06g33450D	0.616835
BnaARR8	BnaA06g33690D	0.618396
BnaARR8	BnaA06g34600D	0.639768
BnaARR8	BnaA06g34730D	0.605336
BnaARR8	BnaA06g34780D	0.602167
BnaARR8	BnaA06g35090D	0.605978
BnaARR8	BnaA06g35150D	0.6067
BnaARR8	BnaA06g35590D	0.624799
BnaARR8	BnaA06g35780D	0.605041
BnaARR8	BnaA06g35980D	0.618776
BnaARR8	BnaA06g36180D	0.636676
BnaARR8	BnaA06g36210D	0.606703
BnaARR8	BnaA06g36560D	0.606143
BnaARR8	BnaA06g36800D	0.604171
BnaARR8	BnaA06g36820D	0.604659
BnaARR8	BnaA06g36920D	0.616106
BnaARR8	BnaA06g37070D	0.613694
BnaARR8	BnaA06g37230D	0.641881
BnaARR8	BnaA06g37650D	0.639735
BnaARR8	BnaA06g37870D	0.609689
BnaARR8	BnaA06g38340D	0.623821
BnaARR8	BnaA06g38400D	0.613428
BnaARR8	BnaA06g38550D	0.624427
BnaARR8	BnaA06g38740D	0.630627
BnaARR8	BnaA06g39560D	0.611402
BnaARR8	BnaA06g40620D	0.60041
BnaARR8	BnaA06g40680D	0.611075
BnaARR8	BnaA07g00240D	0.610493
BnaARR8	BnaA07g00390D	0.606448
BnaARR8	BnaA07g00510D	0.601889
BnaARR8	BnaA07g02890D	0.608472
BnaARR8	BnaA07g03260D	0.605617
BnaARR8	BnaA07g03790D	0.616789
BnaARR8	BnaA07g03840D	0.604472
BnaARR8	BnaA07g04280D	0.61054
BnaARR8	BnaA07g04430D	0.609724
BnaARR8	BnaA07g04740D	0.602738
BnaARR8	BnaA07g05460D	0.60896
BnaARR8	BnaA07g05950D	0.605125
BnaARR8	BnaA07g06030D	0.612823
BnaARR8	BnaA07g06250D	0.607675
BnaARR8	BnaA07g06530D	0.608726
BnaARR8	BnaA07g06940D	0.614266
BnaARR8	BnaA07g07560D	0.626582
BnaARR8	BnaA07g07570D	0.632175
BnaARR8	BnaA07g08530D	0.616815
BnaARR8	BnaA07g08680D	0.61506
BnaARR8	BnaA07g10010D	0.607025
BnaARR8	BnaA07g10020D	0.611554
BnaARR8	BnaA07g10110D	0.623686
BnaARR8	BnaA07g10330D	0.613369
BnaARR8	BnaA07g11430D	0.603556
BnaARR8	BnaA07g11520D	0.63881
BnaARR8	BnaA07g12170D	0.609001
BnaARR8	BnaA07g12480D	0.612239
BnaARR8	BnaA07g12560D	0.608399
BnaARR8	BnaA07g12740D	0.610895
BnaARR8	BnaA07g13330D	0.62374
BnaARR8	BnaA07g14050D	0.608593
BnaARR8	BnaA07g14320D	0.616971
BnaARR8	BnaA07g14410D	0.613228
BnaARR8	BnaA07g14420D	0.633111
BnaARR8	BnaA07g14470D	0.643279
BnaARR8	BnaA07g14540D	0.607929
BnaARR8	BnaA07g15610D	0.602347
BnaARR8	BnaA07g15680D	0.605115
BnaARR8	BnaA07g15730D	0.605802
BnaARR8	BnaA07g15980D	0.616451
BnaARR8	BnaA07g16250D	0.605521
BnaARR8	BnaA07g16370D	0.619041
BnaARR8	BnaA07g16430D	0.610359
BnaARR8	BnaA07g16530D	0.619433
BnaARR8	BnaA07g16540D	0.603309
BnaARR8	BnaA07g17040D	0.621345
BnaARR8	BnaA07g18350D	0.608827
BnaARR8	BnaA07g18520D	0.630852
BnaARR8	BnaA07g19320D	0.611075
BnaARR8	BnaA07g19580D	0.625796
BnaARR8	BnaA07g19710D	0.60606
BnaARR8	BnaA07g19900D	0.611286
BnaARR8	BnaA07g20060D	0.601371
BnaARR8	BnaA07g20300D	0.602339
BnaARR8	BnaA07g20310D	0.614471
BnaARR8	BnaA07g20510D	0.601463
BnaARR8	BnaA07g21170D	0.616997
BnaARR8	BnaA07g22120D	0.636094
BnaARR8	BnaA07g22270D	0.614521
BnaARR8	BnaA07g22460D	0.632357
BnaARR8	BnaA07g22590D	0.633165
BnaARR8	BnaA07g23290D	0.630515
BnaARR8	BnaA07g23680D	0.638497
BnaARR8	BnaA07g23780D	0.611552
BnaARR8	BnaA07g24570D	0.622055
BnaARR8	BnaA07g24620D	0.626956
BnaARR8	BnaA07g24840D	0.606453
BnaARR8	BnaA07g25610D	0.614253
BnaARR8	BnaA07g25940D	0.62012
BnaARR8	BnaA07g26290D	0.602529
BnaARR8	BnaA07g26400D	0.606349
BnaARR8	BnaA07g26630D	0.612463
BnaARR8	BnaA07g26680D	0.610428
BnaARR8	BnaA07g27280D	0.600531
BnaARR8	BnaA07g27460D	0.605417
BnaARR8	BnaA07g27930D	0.604058
BnaARR8	BnaA07g28350D	0.619605
BnaARR8	BnaA07g28370D	0.617506
BnaARR8	BnaA07g28540D	0.609518
BnaARR8	BnaA07g28860D	0.640285
BnaARR8	BnaA07g28910D	0.621583
BnaARR8	BnaA07g29390D	0.613801
BnaARR8	BnaA07g29900D	0.616974
BnaARR8	BnaA07g30340D	0.637561
BnaARR8	BnaA07g30610D	0.626789
BnaARR8	BnaA07g31140D	0.614643
BnaARR8	BnaA07g31590D	0.631263
BnaARR8	BnaA07g31690D	0.604294
BnaARR8	BnaA07g31700D	0.615254
BnaARR8	BnaA07g31810D	0.624096
BnaARR8	BnaA07g32150D	0.61353
BnaARR8	BnaA07g32220D	0.61713
BnaARR8	BnaA07g32300D	0.637405
BnaARR8	BnaA07g32320D	0.640887
BnaARR8	BnaA07g32780D	0.601339
BnaARR8	BnaA07g33040D	0.624491
BnaARR8	BnaA07g33280D	0.625685
BnaARR8	BnaA07g33560D	0.616628
BnaARR8	BnaA07g34440D	0.633258
BnaARR8	BnaA07g35320D	0.605806
BnaARR8	BnaA07g35740D	0.605353
BnaARR8	BnaA07g35800D	0.608384
BnaARR8	BnaA07g35850D	0.618091
BnaARR8	BnaA07g37160D	0.615261
BnaARR8	BnaA07g37860D	0.616083
BnaARR8	BnaA07g38250D	0.625721
BnaARR8	BnaA07g38660D	0.604669
BnaARR8	BnaA07g38700D	0.611353
BnaARR8	BnaA08g00380D	0.622353
BnaARR8	BnaA08g01220D	0.61551
BnaARR8	BnaA08g01590D	0.602069
BnaARR8	BnaA08g01670D	0.609704
BnaARR8	BnaA08g01860D	0.603834
BnaARR8	BnaA08g01960D	0.602507
BnaARR8	BnaA08g02220D	0.613026
BnaARR8	BnaA08g02580D	0.601295
BnaARR8	BnaA08g02730D	0.614892
BnaARR8	BnaA08g02750D	0.609522
BnaARR8	BnaA08g03430D	0.600232
BnaARR8	BnaA08g03500D	0.614533
BnaARR8	BnaA08g03770D	0.618507
BnaARR8	BnaA08g03780D	0.606623
BnaARR8	BnaA08g04190D	0.638092
BnaARR8	BnaA08g04360D	0.617392
BnaARR8	BnaA08g04420D	0.633825
BnaARR8	BnaA08g04610D	0.645055
BnaARR8	BnaA08g04820D	0.6158
BnaARR8	BnaA08g05140D	0.617019
BnaARR8	BnaA08g05540D	0.600567
BnaARR8	BnaA08g05650D	0.616519
BnaARR8	BnaA08g05700D	0.626407
BnaARR8	BnaA08g06140D	0.604509
BnaARR8	BnaA08g06960D	0.614903
BnaARR8	BnaA08g07000D	0.644394
BnaARR8	BnaA08g07170D	0.614721
BnaARR8	BnaA08g07200D	0.640678
BnaARR8	BnaA08g07690D	0.622569
BnaARR8	BnaA08g07940D	0.608798
BnaARR8	BnaA08g08660D	0.608566
BnaARR8	BnaA08g10510D	0.621382
BnaARR8	BnaA08g10740D	0.607402
BnaARR8	BnaA08g10840D	0.613932
BnaARR8	BnaA08g10870D	0.616553
BnaARR8	BnaA08g11070D	0.624014
BnaARR8	BnaA08g11250D	0.600743
BnaARR8	BnaA08g11590D	0.605034
BnaARR8	BnaA08g13880D	0.632926
BnaARR8	BnaA08g14270D	0.603849
BnaARR8	BnaA08g14660D	0.613799
BnaARR8	BnaA08g14990D	0.612091
BnaARR8	BnaA08g15060D	0.615085
BnaARR8	BnaA08g15880D	0.614153
BnaARR8	BnaA08g15890D	0.62906
BnaARR8	BnaA08g15920D	0.608914
BnaARR8	BnaA08g16090D	0.629012
BnaARR8	BnaA08g16820D	0.644345
BnaARR8	BnaA08g16970D	0.606233
BnaARR8	BnaA08g17160D	0.61276
BnaARR8	BnaA08g17660D	0.622055
BnaARR8	BnaA08g17800D	0.614659
BnaARR8	BnaA08g17870D	0.607874
BnaARR8	BnaA08g17880D	0.611474
BnaARR8	BnaA08g18040D	0.600406
BnaARR8	BnaA08g18430D	0.602387
BnaARR8	BnaA08g19610D	0.6095
BnaARR8	BnaA08g20100D	0.6031
BnaARR8	BnaA08g20290D	0.610425
BnaARR8	BnaA08g20610D	0.603452
BnaARR8	BnaA08g20760D	0.642299
BnaARR8	BnaA08g20980D	0.62088
BnaARR8	BnaA08g21500D	0.608282
BnaARR8	BnaA08g22060D	0.606324
BnaARR8	BnaA08g22170D	0.630227
BnaARR8	BnaA08g22180D	0.609066
BnaARR8	BnaA08g22200D	0.629057
BnaARR8	BnaA08g22810D	0.617818
BnaARR8	BnaA08g22890D	0.609565
BnaARR8	BnaA08g23110D	0.618971
BnaARR8	BnaA08g23240D	0.618522
BnaARR8	BnaA08g23460D	0.612411
BnaARR8	BnaA08g23730D	0.613678
BnaARR8	BnaA08g24050D	0.602916
BnaARR8	BnaA08g25160D	0.620627
BnaARR8	BnaA08g25180D	0.619811
BnaARR8	BnaA08g25340D	0.630642
BnaARR8	BnaA08g25580D	0.614708
BnaARR8	BnaA08g26300D	0.601205
BnaARR8	BnaA08g26490D	0.606037
BnaARR8	BnaA08g27110D	0.604939
BnaARR8	BnaA08g27400D	0.606634
BnaARR8	BnaA08g27510D	0.636999
BnaARR8	BnaA08g27540D	0.625612
BnaARR8	BnaA08g27690D	0.60355
BnaARR8	BnaA08g28620D	0.608938
BnaARR8	BnaA08g28710D	0.619338
BnaARR8	BnaA08g28720D	0.629021
BnaARR8	BnaA08g28810D	0.617515
BnaARR8	BnaA08g28830D	0.617697
BnaARR8	BnaA08g28900D	0.620107
BnaARR8	BnaA08g29150D	0.608121
BnaARR8	BnaA08g29600D	0.620014
BnaARR8	BnaA08g29730D	0.608913
BnaARR8	BnaA08g29910D	0.635251
BnaARR8	BnaA08g29920D	0.626216
BnaARR8	BnaA08g30000D	0.61376
BnaARR8	BnaA08g30050D	0.630649
BnaARR8	BnaA08g30570D	0.613049
BnaARR8	BnaA08g30780D	0.601335
BnaARR8	BnaA08g31180D	0.639788
BnaARR8	BnaA09g00150D	0.63108
BnaARR8	BnaA09g00200D	0.606903
BnaARR8	BnaA09g00250D	0.61751
BnaARR8	BnaA09g00880D	0.615477
BnaARR8	BnaA09g01050D	0.60748
BnaARR8	BnaA09g01360D	0.617892
BnaARR8	BnaA09g01470D	0.635973
BnaARR8	BnaA09g01600D	0.612958
BnaARR8	BnaA09g02120D	0.638138
BnaARR8	BnaA09g02770D	0.608901
BnaARR8	BnaA09g03380D	0.605828
BnaARR8	BnaA09g03390D	0.630558
BnaARR8	BnaA09g03480D	0.623401
BnaARR8	BnaA09g03850D	0.61018
BnaARR8	BnaA09g04240D	0.612174
BnaARR8	BnaA09g04980D	0.607475
BnaARR8	BnaA09g06230D	0.603074
BnaARR8	BnaA09g07380D	0.608658
BnaARR8	BnaA09g07400D	0.605323
BnaARR8	BnaA09g07840D	0.620864
BnaARR8	BnaA09g08030D	0.623794
BnaARR8	BnaA09g08250D	0.611353
BnaARR8	BnaA09g11220D	0.605394
BnaARR8	BnaA09g11320D	0.623796
BnaARR8	BnaA09g11420D	0.607806
BnaARR8	BnaA09g11990D	0.614695
BnaARR8	BnaA09g12670D	0.617255
BnaARR8	BnaA09g12720D	0.625954
BnaARR8	BnaA09g12730D	0.602601
BnaARR8	BnaA09g13710D	0.63361
BnaARR8	BnaA09g13840D	0.613023
BnaARR8	BnaA09g13970D	0.630828
BnaARR8	BnaA09g15080D	0.611938
BnaARR8	BnaA09g15090D	0.616443
BnaARR8	BnaA09g15170D	0.635901
BnaARR8	BnaA09g15360D	0.642445
BnaARR8	BnaA09g16080D	0.615442
BnaARR8	BnaA09g17750D	0.642699
BnaARR8	BnaA09g18490D	0.600604
BnaARR8	BnaA09g18600D	0.630385
BnaARR8	BnaA09g19230D	0.613453
BnaARR8	BnaA09g19240D	0.607134
BnaARR8	BnaA09g19300D	0.637089
BnaARR8	BnaA09g19400D	0.608532
BnaARR8	BnaA09g19450D	0.606766
BnaARR8	BnaA09g20220D	0.634269
BnaARR8	BnaA09g20320D	0.642945
BnaARR8	BnaA09g20510D	0.611523
BnaARR8	BnaA09g20980D	0.604014
BnaARR8	BnaA09g21130D	0.622457
BnaARR8	BnaA09g21150D	0.601047
BnaARR8	BnaA09g22880D	0.609814
BnaARR8	BnaA09g23090D	0.621395
BnaARR8	BnaA09g24280D	0.611225
BnaARR8	BnaA09g24310D	0.634056
BnaARR8	BnaA09g25260D	0.611664
BnaARR8	BnaA09g25360D	0.613831
BnaARR8	BnaA09g25550D	0.634535
BnaARR8	BnaA09g25760D	0.603295
BnaARR8	BnaA09g25780D	0.604642
BnaARR8	BnaA09g26140D	0.642528
BnaARR8	BnaA09g26570D	0.637151
BnaARR8	BnaA09g27060D	0.624955
BnaARR8	BnaA09g27420D	0.613687
BnaARR8	BnaA09g27510D	0.615858
BnaARR8	BnaA09g27930D	0.610648
BnaARR8	BnaA09g28180D	0.603839
BnaARR8	BnaA09g29540D	0.61797
BnaARR8	BnaA09g29920D	0.625918
BnaARR8	BnaA09g29940D	0.61191
BnaARR8	BnaA09g29950D	0.608091
BnaARR8	BnaA09g30330D	0.618753
BnaARR8	BnaA09g30440D	0.633434
BnaARR8	BnaA09g31220D	0.61608
BnaARR8	BnaA09g31400D	0.601328
BnaARR8	BnaA09g32050D	0.62855
BnaARR8	BnaA09g32350D	0.607042
BnaARR8	BnaA09g32370D	0.640405
BnaARR8	BnaA09g32510D	0.606805
BnaARR8	BnaA09g32650D	0.617918
BnaARR8	BnaA09g33560D	0.610887
BnaARR8	BnaA09g33640D	0.611691
BnaARR8	BnaA09g33720D	0.603658
BnaARR8	BnaA09g33770D	0.610975
BnaARR8	BnaA09g34720D	0.624248
BnaARR8	BnaA09g34890D	0.616718
BnaARR8	BnaA09g34960D	0.607412
BnaARR8	BnaA09g35250D	0.606112
BnaARR8	BnaA09g35380D	0.64029
BnaARR8	BnaA09g36210D	0.620909
BnaARR8	BnaA09g36240D	0.605883
BnaARR8	BnaA09g37540D	0.610415
BnaARR8	BnaA09g37710D	0.620948
BnaARR8	BnaA09g39610D	0.62254
BnaARR8	BnaA09g39620D	0.616133
BnaARR8	BnaA09g39860D	0.611592
BnaARR8	BnaA09g40120D	0.618921
BnaARR8	BnaA09g40200D	0.635386
BnaARR8	BnaA09g40430D	0.613185
BnaARR8	BnaA09g40440D	0.609853
BnaARR8	BnaA09g40450D	0.630845
BnaARR8	BnaA09g40530D	0.63238
BnaARR8	BnaA09g41460D	0.614443
BnaARR8	BnaA09g41640D	0.618724
BnaARR8	BnaA09g42290D	0.616948
BnaARR8	BnaA09g42380D	0.610459
BnaARR8	BnaA09g43110D	0.626135
BnaARR8	BnaA09g43230D	0.605566
BnaARR8	BnaA09g43540D	0.633777
BnaARR8	BnaA09g43650D	0.603694
BnaARR8	BnaA09g44390D	0.6094
BnaARR8	BnaA09g45760D	0.607467
BnaARR8	BnaA09g51970D	0.627296
BnaARR8	BnaA09g52250D	0.609957
BnaARR8	BnaA09g52470D	0.611783
BnaARR8	BnaA09g52790D	0.607632
BnaARR8	BnaA09g54000D	0.628112
BnaARR8	BnaA09g54020D	0.641912
BnaARR8	BnaA09g54850D	0.617125
BnaARR8	BnaA09g55010D	0.607276
BnaARR8	BnaA09g55090D	0.61447
BnaARR8	BnaA09g55460D	0.613926
BnaARR8	BnaA09g55550D	0.638507
BnaARR8	BnaA09g55700D	0.6201
BnaARR8	BnaA09g55760D	0.644623
BnaARR8	BnaA09g55900D	0.601449
BnaARR8	BnaA09g56570D	0.630929
BnaARR8	BnaA10g00150D	0.62304
BnaARR8	BnaA10g00350D	0.60798
BnaARR8	BnaA10g00570D	0.638128
BnaARR8	BnaA10g00740D	0.605336
BnaARR8	BnaA10g01180D	0.602191
BnaARR8	BnaA10g01200D	0.602352
BnaARR8	BnaA10g01500D	0.608721
BnaARR8	BnaA10g01900D	0.609617
BnaARR8	BnaA10g02020D	0.608842
BnaARR8	BnaA10g02050D	0.63388
BnaARR8	BnaA10g02550D	0.618777
BnaARR8	BnaA10g02760D	0.61914
BnaARR8	BnaA10g02780D	0.607111
BnaARR8	BnaA10g02890D	0.600629
BnaARR8	BnaA10g03150D	0.618054
BnaARR8	BnaA10g03560D	0.603497
BnaARR8	BnaA10g03990D	0.60148
BnaARR8	BnaA10g04190D	0.611526
BnaARR8	BnaA10g04210D	0.61103
BnaARR8	BnaA10g04330D	0.618598
BnaARR8	BnaA10g04360D	0.619174
BnaARR8	BnaA10g04470D	0.613645
BnaARR8	BnaA10g04730D	0.633454
BnaARR8	BnaA10g05030D	0.606594
BnaARR8	BnaA10g06360D	0.606044
BnaARR8	BnaA10g06770D	0.61063
BnaARR8	BnaA10g07350D	0.614848
BnaARR8	BnaA10g07760D	0.611072
BnaARR8	BnaA10g07790D	0.605815
BnaARR8	BnaA10g08390D	0.602629
BnaARR8	BnaA10g08550D	0.600557
BnaARR8	BnaA10g08750D	0.616221
BnaARR8	BnaA10g08760D	0.609721
BnaARR8	BnaA10g09070D	0.60523
BnaARR8	BnaA10g09730D	0.614181
BnaARR8	BnaA10g10020D	0.61078
BnaARR8	BnaA10g10320D	0.600503
BnaARR8	BnaA10g11210D	0.610338
BnaARR8	BnaA10g11220D	0.613504
BnaARR8	BnaA10g11990D	0.614157
BnaARR8	BnaA10g12120D	0.616496
BnaARR8	BnaA10g13310D	0.635007
BnaARR8	BnaA10g13400D	0.618704
BnaARR8	BnaA10g13720D	0.611456
BnaARR8	BnaA10g14340D	0.627163
BnaARR8	BnaA10g14380D	0.639819
BnaARR8	BnaA10g15260D	0.632476
BnaARR8	BnaA10g15370D	0.613352
BnaARR8	BnaA10g15850D	0.63766
BnaARR8	BnaA10g16280D	0.614827
BnaARR8	BnaA10g16310D	0.602677
BnaARR8	BnaA10g17210D	0.60458
BnaARR8	BnaA10g17430D	0.618403
BnaARR8	BnaA10g17770D	0.632964
BnaARR8	BnaA10g17990D	0.600159
BnaARR8	BnaA10g18440D	0.606398
BnaARR8	BnaA10g18500D	0.609977
BnaARR8	BnaA10g18510D	0.605406
BnaARR8	BnaA10g19630D	0.613202
BnaARR8	BnaA10g19920D	0.609607
BnaARR8	BnaA10g20630D	0.611464
BnaARR8	BnaA10g20960D	0.609158
BnaARR8	BnaA10g21820D	0.60734
BnaARR8	BnaA10g22420D	0.608482
BnaARR8	BnaA10g23320D	0.616519
BnaARR8	BnaA10g23490D	0.612509
BnaARR8	BnaA10g23990D	0.611066
BnaARR8	BnaA10g25180D	0.611175
BnaARR8	BnaA10g25250D	0.607556
BnaARR8	BnaA10g25270D	0.602967
BnaARR8	BnaA10g25410D	0.601012
BnaARR8	BnaA10g26060D	0.638185
BnaARR8	BnaA10g26220D	0.61015
BnaARR8	BnaA10g26250D	0.616386
BnaARR8	BnaA10g26450D	0.611995
BnaARR8	BnaA10g26910D	0.623571
BnaARR8	BnaA10g27910D	0.618153
BnaARR8	BnaA10g28250D	0.631836
BnaARR8	BnaA10g28580D	0.602382
BnaARR8	BnaA10g29120D	0.605172
BnaARR8	BnaA10g29230D	0.614505
BnaARR8	BnaA10g29340D	0.606374
BnaARR8	BnaA10g29560D	0.610807
BnaARR8	BnaA10g29690D	0.621834
BnaARR8	BnaA10g29870D	0.611057
BnaARR8	BnaAnng00790D	0.60948
BnaARR8	BnaAnng01610D	0.600438
BnaARR8	BnaAnng01830D	0.608321
BnaARR8	BnaAnng02080D	0.625076
BnaARR8	BnaAnng03530D	0.627853
BnaARR8	BnaAnng03600D	0.636102
BnaARR8	BnaAnng04290D	0.611457
BnaARR8	BnaAnng05930D	0.619709
BnaARR8	BnaAnng07140D	0.635013
BnaARR8	BnaAnng07340D	0.603251
BnaARR8	BnaAnng07540D	0.610264
BnaARR8	BnaAnng07610D	0.636535
BnaARR8	BnaAnng07630D	0.607666
BnaARR8	BnaAnng08080D	0.612457
BnaARR8	BnaAnng08760D	0.639259
BnaARR8	BnaAnng09030D	0.608042
BnaARR8	BnaAnng09650D	0.608638
BnaARR8	BnaAnng10080D	0.611633
BnaARR8	BnaAnng10100D	0.611589
BnaARR8	BnaAnng10160D	0.600882
BnaARR8	BnaAnng10200D	0.619322
BnaARR8	BnaAnng10530D	0.609471
BnaARR8	BnaAnng10690D	0.617094
BnaARR8	BnaAnng10890D	0.60279
BnaARR8	BnaAnng10940D	0.611525
BnaARR8	BnaAnng11920D	0.603388
BnaARR8	BnaAnng12520D	0.610829
BnaARR8	BnaAnng12640D	0.605603
BnaARR8	BnaAnng12670D	0.600151
BnaARR8	BnaAnng12920D	0.618064
BnaARR8	BnaAnng13510D	0.634352
BnaARR8	BnaAnng13830D	0.624
BnaARR8	BnaAnng14740D	0.613474
BnaARR8	BnaAnng14750D	0.642541
BnaARR8	BnaAnng15100D	0.611748
BnaARR8	BnaAnng15970D	0.602659
BnaARR8	BnaAnng16170D	0.613793
BnaARR8	BnaAnng16570D	0.633519
BnaARR8	BnaAnng17190D	0.63938
BnaARR8	BnaAnng17200D	0.636776
BnaARR8	BnaAnng17550D	0.628164
BnaARR8	BnaAnng17770D	0.601059
BnaARR8	BnaAnng18080D	0.600143
BnaARR8	BnaAnng19070D	0.622091
BnaARR8	BnaAnng19090D	0.615154
BnaARR8	BnaAnng19110D	0.630158
BnaARR8	BnaAnng20450D	0.606101
BnaARR8	BnaAnng20550D	0.605194
BnaARR8	BnaAnng20860D	0.611612
BnaARR8	BnaAnng20940D	0.637925
BnaARR8	BnaAnng21640D	0.638946
BnaARR8	BnaAnng22510D	0.61308
BnaARR8	BnaAnng23090D	0.615131
BnaARR8	BnaAnng23230D	0.612362
BnaARR8	BnaAnng23610D	0.612611
BnaARR8	BnaAnng25090D	0.616266
BnaARR8	BnaAnng25460D	0.630433
BnaARR8	BnaAnng25560D	0.613483
BnaARR8	BnaAnng26490D	0.609076
BnaARR8	BnaAnng26930D	0.617481
BnaARR8	BnaAnng27100D	0.609481
BnaARR8	BnaAnng27540D	0.632203
BnaARR8	BnaAnng27630D	0.613482
BnaARR8	BnaAnng29010D	0.634252
BnaARR8	BnaAnng29980D	0.635722
BnaARR8	BnaAnng30440D	0.619325
BnaARR8	BnaAnng31150D	0.616353
BnaARR8	BnaAnng32590D	0.602842
BnaARR8	BnaAnng32660D	0.606067
BnaARR8	BnaAnng32670D	0.61428
BnaARR8	BnaAnng33390D	0.617322
BnaARR8	BnaAnng33440D	0.615587
BnaARR8	BnaAnng34230D	0.605542
BnaARR8	BnaAnng34280D	0.639622
BnaARR8	BnaAnng34570D	0.619038
BnaARR8	BnaAnng34660D	0.611723
BnaARR8	BnaAnng34920D	0.613188
BnaARR8	BnaAnng34970D	0.607362
BnaARR8	BnaAnng35350D	0.605804
BnaARR8	BnaAnng36210D	0.635142
BnaARR8	BnaAnng36630D	0.602558
BnaARR8	BnaAnng37640D	0.638025
BnaARR8	BnaAnng37730D	0.6133
BnaARR8	BnaAnng38080D	0.609512
BnaARR8	BnaAnng38150D	0.614325
BnaARR8	BnaAnng39590D	0.611513
BnaARR8	BnaAnng39860D	0.627385
BnaARR8	BnaAnng40010D	0.601726
BnaARR8	BnaAnng40190D	0.612504
BnaARR8	BnaAnng40350D	0.611495
BnaARR8	BnaAnng40400D	0.632021
BnaARR8	BnaAnng40550D	0.628972
BnaARR8	BnaAnng40570D	0.638608
BnaARR8	BnaAnng40850D	0.636025
BnaARR8	BnaAnng41590D	0.606272
BnaARR8	BnaAnng41710D	0.611371
BnaARR8	BnaAnng41980D	0.615449
BnaARR8	BnaC01g00070D	0.641032
BnaARR8	BnaC01g01090D	0.630885
BnaARR8	BnaC01g01280D	0.614439
BnaARR8	BnaC01g01360D	0.614509
BnaARR8	BnaC01g01530D	0.624105
BnaARR8	BnaC01g01580D	0.616551
BnaARR8	BnaC01g01810D	0.606077
BnaARR8	BnaC01g02220D	0.617726
BnaARR8	BnaC01g02250D	0.617158
BnaARR8	BnaC01g03540D	0.627463
BnaARR8	BnaC01g03630D	0.61304
BnaARR8	BnaC01g04240D	0.619305
BnaARR8	BnaC01g04460D	0.618914
BnaARR8	BnaC01g04690D	0.617524
BnaARR8	BnaC01g06270D	0.63773
BnaARR8	BnaC01g07110D	0.606082
BnaARR8	BnaC01g09030D	0.615085
BnaARR8	BnaC01g09600D	0.616642
BnaARR8	BnaC01g09730D	0.62049
BnaARR8	BnaC01g09790D	0.618131
BnaARR8	BnaC01g09810D	0.625479
BnaARR8	BnaC01g10340D	0.601566
BnaARR8	BnaC01g10870D	0.616662
BnaARR8	BnaC01g11300D	0.618669
BnaARR8	BnaC01g11550D	0.610145
BnaARR8	BnaC01g12080D	0.604502
BnaARR8	BnaC01g12320D	0.602812
BnaARR8	BnaC01g12350D	0.612088
BnaARR8	BnaC01g12690D	0.623185
BnaARR8	BnaC01g12740D	0.606975
BnaARR8	BnaC01g14030D	0.611675
BnaARR8	BnaC01g14280D	0.626724
BnaARR8	BnaC01g14340D	0.621646
BnaARR8	BnaC01g15720D	0.616832
BnaARR8	BnaC01g15910D	0.613609
BnaARR8	BnaC01g16190D	0.604724
BnaARR8	BnaC01g17540D	0.610629
BnaARR8	BnaC01g17830D	0.606827
BnaARR8	BnaC01g18140D	0.616547
BnaARR8	BnaC01g18630D	0.609589
BnaARR8	BnaC01g18640D	0.63638
BnaARR8	BnaC01g18730D	0.602262
BnaARR8	BnaC01g19630D	0.618882
BnaARR8	BnaC01g20270D	0.603047
BnaARR8	BnaC01g20350D	0.631657
BnaARR8	BnaC01g20490D	0.605943
BnaARR8	BnaC01g21190D	0.615193
BnaARR8	BnaC01g21270D	0.609669
BnaARR8	BnaC01g21320D	0.609895
BnaARR8	BnaC01g21400D	0.601712
BnaARR8	BnaC01g21880D	0.625329
BnaARR8	BnaC01g23240D	0.611273
BnaARR8	BnaC01g23360D	0.62804
BnaARR8	BnaC01g23800D	0.612604
BnaARR8	BnaC01g24150D	0.605128
BnaARR8	BnaC01g24850D	0.63988
BnaARR8	BnaC01g25030D	0.622334
BnaARR8	BnaC01g25380D	0.60153
BnaARR8	BnaC01g28060D	0.609668
BnaARR8	BnaC01g28900D	0.630061
BnaARR8	BnaC01g29520D	0.602278
BnaARR8	BnaC01g31230D	0.610141
BnaARR8	BnaC01g32170D	0.616563
BnaARR8	BnaC01g32320D	0.60872
BnaARR8	BnaC01g33080D	0.618606
BnaARR8	BnaC01g33110D	0.614178
BnaARR8	BnaC01g34490D	0.6113
BnaARR8	BnaC01g35290D	0.633181
BnaARR8	BnaC01g35320D	0.609831
BnaARR8	BnaC01g35360D	0.610023
BnaARR8	BnaC01g35580D	0.628154
BnaARR8	BnaC01g36700D	0.627995
BnaARR8	BnaC01g37020D	0.61582
BnaARR8	BnaC01g37090D	0.600665
BnaARR8	BnaC01g38270D	0.609758
BnaARR8	BnaC01g38600D	0.611009
BnaARR8	BnaC01g39180D	0.618506
BnaARR8	BnaC01g39740D	0.621928
BnaARR8	BnaC01g39780D	0.610348
BnaARR8	BnaC01g39800D	0.607512
BnaARR8	BnaC01g41490D	0.610212
BnaARR8	BnaC01g42740D	0.637864
BnaARR8	BnaC01g43760D	0.602244
BnaARR8	BnaC01g44590D	0.621585
BnaARR8	BnaC02g00740D	0.632909
BnaARR8	BnaC02g10780D	0.615651
BnaARR8	BnaC02g11100D	0.617021
BnaARR8	BnaC02g11400D	0.607326
BnaARR8	BnaC02g11570D	0.619311
BnaARR8	BnaC02g12170D	0.607751
BnaARR8	BnaC02g12370D	0.610733
BnaARR8	BnaC02g12820D	0.603774
BnaARR8	BnaC02g14530D	0.608522
BnaARR8	BnaC02g14580D	0.603728
BnaARR8	BnaC02g16280D	0.614606
BnaARR8	BnaC02g16480D	0.604072
BnaARR8	BnaC02g16490D	0.615198
BnaARR8	BnaC02g16540D	0.605234
BnaARR8	BnaC02g17000D	0.61296
BnaARR8	BnaC02g20410D	0.615294
BnaARR8	BnaC02g22210D	0.608416
BnaARR8	BnaC02g22500D	0.603322
BnaARR8	BnaC02g22900D	0.618224
BnaARR8	BnaC02g23550D	0.612561
BnaARR8	BnaC02g24440D	0.616691
BnaARR8	BnaC02g24880D	0.614087
BnaARR8	BnaC02g24980D	0.617204
BnaARR8	BnaC02g25420D	0.613488
BnaARR8	BnaC02g25900D	0.609319
BnaARR8	BnaC02g27560D	0.618548
BnaARR8	BnaC02g27710D	0.616662
BnaARR8	BnaC02g27940D	0.618798
BnaARR8	BnaC02g28110D	0.61682
BnaARR8	BnaC02g29300D	0.614544
BnaARR8	BnaC02g29350D	0.610599
BnaARR8	BnaC02g30000D	0.616128
BnaARR8	BnaC02g30440D	0.616506
BnaARR8	BnaC02g30540D	0.617744
BnaARR8	BnaC02g31300D	0.614472
BnaARR8	BnaC02g32000D	0.61299
BnaARR8	BnaC02g33160D	0.614342
BnaARR8	BnaC02g33640D	0.617665
BnaARR8	BnaC02g33900D	0.616815
BnaARR8	BnaC02g33990D	0.616289
BnaARR8	BnaC02g36240D	0.616392
BnaARR8	BnaC02g36290D	0.616074
BnaARR8	BnaC02g36610D	0.61194
BnaARR8	BnaC02g36670D	0.638814
BnaARR8	BnaC02g37040D	0.641595
BnaARR8	BnaC02g38460D	0.607539
BnaARR8	BnaC02g38890D	0.609028
BnaARR8	BnaC02g40420D	0.603659
BnaARR8	BnaC02g40850D	0.607542
BnaARR8	BnaC02g41470D	0.626207
BnaARR8	BnaC02g41660D	0.609824
BnaARR8	BnaC02g42210D	0.610979
BnaARR8	BnaC02g42920D	0.636336
BnaARR8	BnaC02g43300D	0.618095
BnaARR8	BnaC02g43410D	0.609827
BnaARR8	BnaC02g43450D	0.622817
BnaARR8	BnaC02g45070D	0.619757
BnaARR8	BnaC02g45130D	0.608618
BnaARR8	BnaC02g45270D	0.607933
BnaARR8	BnaC02g45400D	0.606087
BnaARR8	BnaC02g46810D	0.629984
BnaARR8	BnaC02g48400D	0.613101
BnaARR8	BnaC02g48430D	0.607211
BnaARR8	BnaC02g48480D	0.614968
BnaARR8	BnaC02g48890D	0.627946
BnaARR8	BnaC03g01820D	0.614263
BnaARR8	BnaC03g02240D	0.608076
BnaARR8	BnaC03g02250D	0.608518
BnaARR8	BnaC03g02370D	0.602774
BnaARR8	BnaC03g02490D	0.612666
BnaARR8	BnaC03g03350D	0.627775
BnaARR8	BnaC03g03530D	0.600353
BnaARR8	BnaC03g03560D	0.60418
BnaARR8	BnaC03g03570D	0.616585
BnaARR8	BnaC03g04340D	0.610837
BnaARR8	BnaC03g05980D	0.644483
BnaARR8	BnaC03g06420D	0.604256
BnaARR8	BnaC03g07590D	0.603263
BnaARR8	BnaC03g08350D	0.616289
BnaARR8	BnaC03g08610D	0.606453
BnaARR8	BnaC03g09800D	0.60749
BnaARR8	BnaC03g09830D	0.610561
BnaARR8	BnaC03g10190D	0.631981
BnaARR8	BnaC03g10360D	0.611989
BnaARR8	BnaC03g12200D	0.609002
BnaARR8	BnaC03g12430D	0.61896
BnaARR8	BnaC03g12480D	0.618199
BnaARR8	BnaC03g12920D	0.603366
BnaARR8	BnaC03g13120D	0.626188
BnaARR8	BnaC03g13130D	0.615308
BnaARR8	BnaC03g13170D	0.61736
BnaARR8	BnaC03g13380D	0.602825
BnaARR8	BnaC03g13820D	0.60294
BnaARR8	BnaC03g14110D	0.623847
BnaARR8	BnaC03g14250D	0.61161
BnaARR8	BnaC03g16100D	0.612078
BnaARR8	BnaC03g16230D	0.618293
BnaARR8	BnaC03g16370D	0.609025
BnaARR8	BnaC03g16570D	0.609201
BnaARR8	BnaC03g16960D	0.610016
BnaARR8	BnaC03g17470D	0.609872
BnaARR8	BnaC03g17550D	0.605924
BnaARR8	BnaC03g17930D	0.60743
BnaARR8	BnaC03g17950D	0.624125
BnaARR8	BnaC03g18000D	0.622165
BnaARR8	BnaC03g19300D	0.61125
BnaARR8	BnaC03g19340D	0.610645
BnaARR8	BnaC03g20140D	0.607561
BnaARR8	BnaC03g20530D	0.624087
BnaARR8	BnaC03g20600D	0.613854
BnaARR8	BnaC03g21220D	0.609216
BnaARR8	BnaC03g21610D	0.613985
BnaARR8	BnaC03g21920D	0.613104
BnaARR8	BnaC03g22220D	0.637003
BnaARR8	BnaC03g22580D	0.606263
BnaARR8	BnaC03g23330D	0.60962
BnaARR8	BnaC03g24590D	0.612131
BnaARR8	BnaC03g24880D	0.607651
BnaARR8	BnaC03g25000D	0.617682
BnaARR8	BnaC03g25430D	0.610514
BnaARR8	BnaC03g26310D	0.612632
BnaARR8	BnaC03g26820D	0.614907
BnaARR8	BnaC03g26830D	0.61388
BnaARR8	BnaC03g26840D	0.619245
BnaARR8	BnaC03g27090D	0.619622
BnaARR8	BnaC03g27490D	0.620169
BnaARR8	BnaC03g28340D	0.636644
BnaARR8	BnaC03g28920D	0.618039
BnaARR8	BnaC03g28960D	0.634939
BnaARR8	BnaC03g29500D	0.605057
BnaARR8	BnaC03g29600D	0.60708
BnaARR8	BnaC03g29610D	0.60123
BnaARR8	BnaC03g29750D	0.614675
BnaARR8	BnaC03g29960D	0.634036
BnaARR8	BnaC03g29990D	0.610856
BnaARR8	BnaC03g30230D	0.639201
BnaARR8	BnaC03g30410D	0.623324
BnaARR8	BnaC03g30510D	0.608421
BnaARR8	BnaC03g30610D	0.601117
BnaARR8	BnaC03g31460D	0.634537
BnaARR8	BnaC03g31830D	0.633337
BnaARR8	BnaC03g32140D	0.611476
BnaARR8	BnaC03g32560D	0.615202
BnaARR8	BnaC03g35630D	0.634734
BnaARR8	BnaC03g36110D	0.638523
BnaARR8	BnaC03g36520D	0.618754
BnaARR8	BnaC03g37820D	0.63965
BnaARR8	BnaC03g38540D	0.630411
BnaARR8	BnaC03g39300D	0.613201
BnaARR8	BnaC03g40860D	0.619003
BnaARR8	BnaC03g41850D	0.602588
BnaARR8	BnaC03g44110D	0.618739
BnaARR8	BnaC03g44540D	0.606972
BnaARR8	BnaC03g44900D	0.602868
BnaARR8	BnaC03g44930D	0.617627
BnaARR8	BnaC03g45180D	0.627494
BnaARR8	BnaC03g45300D	0.611864
BnaARR8	BnaC03g47070D	0.617781
BnaARR8	BnaC03g47170D	0.618264
BnaARR8	BnaC03g47610D	0.604721
BnaARR8	BnaC03g47960D	0.602201
BnaARR8	BnaC03g49060D	0.600271
BnaARR8	BnaC03g49150D	0.611765
BnaARR8	BnaC03g49360D	0.63023
BnaARR8	BnaC03g49500D	0.62451
BnaARR8	BnaC03g49790D	0.608249
BnaARR8	BnaC03g49880D	0.613468
BnaARR8	BnaC03g50060D	0.604946
BnaARR8	BnaC03g50090D	0.617722
BnaARR8	BnaC03g50680D	0.624577
BnaARR8	BnaC03g50740D	0.610801
BnaARR8	BnaC03g51360D	0.602985
BnaARR8	BnaC03g51430D	0.615767
BnaARR8	BnaC03g51570D	0.617958
BnaARR8	BnaC03g52230D	0.607943
BnaARR8	BnaC03g53110D	0.618815
BnaARR8	BnaC03g54040D	0.608544
BnaARR8	BnaC03g54440D	0.609169
BnaARR8	BnaC03g54460D	0.609132
BnaARR8	BnaC03g56160D	0.616765
BnaARR8	BnaC03g56240D	0.61815
BnaARR8	BnaC03g57560D	0.614621
BnaARR8	BnaC03g57860D	0.615149
BnaARR8	BnaC03g59220D	0.619033
BnaARR8	BnaC03g59290D	0.619713
BnaARR8	BnaC03g59520D	0.635614
BnaARR8	BnaC03g59670D	0.629742
BnaARR8	BnaC03g60280D	0.644702
BnaARR8	BnaC03g60830D	0.635108
BnaARR8	BnaC03g61150D	0.612955
BnaARR8	BnaC03g61160D	0.620148
BnaARR8	BnaC03g61390D	0.617263
BnaARR8	BnaC03g62140D	0.635009
BnaARR8	BnaC03g62300D	0.619866
BnaARR8	BnaC03g63010D	0.620353
BnaARR8	BnaC03g64500D	0.608637
BnaARR8	BnaC03g65320D	0.643549
BnaARR8	BnaC03g65490D	0.6154
BnaARR8	BnaC03g65530D	0.60834
BnaARR8	BnaC03g66190D	0.606539
BnaARR8	BnaC03g66460D	0.602607
BnaARR8	BnaC03g66520D	0.600292
BnaARR8	BnaC03g68410D	0.618204
BnaARR8	BnaC03g68890D	0.618076
BnaARR8	BnaC03g69210D	0.611236
BnaARR8	BnaC03g69350D	0.603116
BnaARR8	BnaC03g69930D	0.602429
BnaARR8	BnaC03g70700D	0.605657
BnaARR8	BnaC03g71090D	0.607623
BnaARR8	BnaC03g71570D	0.619275
BnaARR8	BnaC03g71890D	0.624446
BnaARR8	BnaC03g72980D	0.602987
BnaARR8	BnaC03g73200D	0.60367
BnaARR8	BnaC03g74470D	0.62013
BnaARR8	BnaC03g75340D	0.643287
BnaARR8	BnaC03g76050D	0.602508
BnaARR8	BnaC03g77200D	0.607785
BnaARR8	BnaC04g00270D	0.604888
BnaARR8	BnaC04g00430D	0.602154
BnaARR8	BnaC04g00560D	0.611436
BnaARR8	BnaC04g00690D	0.604732
BnaARR8	BnaC04g00710D	0.609482
BnaARR8	BnaC04g00740D	0.61439
BnaARR8	BnaC04g00970D	0.600485
BnaARR8	BnaC04g01130D	0.607288
BnaARR8	BnaC04g01600D	0.606809
BnaARR8	BnaC04g02020D	0.611403
BnaARR8	BnaC04g02360D	0.600835
BnaARR8	BnaC04g02430D	0.605281
BnaARR8	BnaC04g02760D	0.60858
BnaARR8	BnaC04g03050D	0.603751
BnaARR8	BnaC04g03220D	0.617205
BnaARR8	BnaC04g04140D	0.601924
BnaARR8	BnaC04g04190D	0.615893
BnaARR8	BnaC04g04450D	0.614024
BnaARR8	BnaC04g04690D	0.614395
BnaARR8	BnaC04g05260D	0.60303
BnaARR8	BnaC04g05700D	0.641058
BnaARR8	BnaC04g06020D	0.630401
BnaARR8	BnaC04g06140D	0.604779
BnaARR8	BnaC04g06630D	0.638139
BnaARR8	BnaC04g07160D	0.619364
BnaARR8	BnaC04g08040D	0.608141
BnaARR8	BnaC04g08050D	0.630465
BnaARR8	BnaC04g08310D	0.602236
BnaARR8	BnaC04g08440D	0.612811
BnaARR8	BnaC04g08990D	0.610545
BnaARR8	BnaC04g09640D	0.608753
BnaARR8	BnaC04g09770D	0.617446
BnaARR8	BnaC04g09850D	0.612133
BnaARR8	BnaC04g10590D	0.613327
BnaARR8	BnaC04g10770D	0.630768
BnaARR8	BnaC04g10780D	0.626544
BnaARR8	BnaC04g12310D	0.614195
BnaARR8	BnaC04g13890D	0.608747
BnaARR8	BnaC04g14330D	0.607677
BnaARR8	BnaC04g15030D	0.609696
[truncated: 3,964 more rows]

## Sheet: TableS4-5
Table S4-5 The genes interacting with rapeseed hormone-related TFs identified in "lightcyan" module.
fromNode	toNode	weight
BnaA01g09740D	BnaEIL1-2	0.315495
BnaA01g14860D	BnaEIL1-2	0.345396
BnaA01g24730D	BnaEIL1-2	0.371778
BnaA01g25900D	BnaEIL1-2	0.374255
BnaA01g27990D	BnaEIL1-2	0.368316
BnaA01g34090D	BnaEIL1-2	0.307565
BnaA01g34650D	BnaEIL1-2	0.302854
BnaA02g01000D	BnaARR18	0.300985
BnaA02g01370D	BnaEIL1-2	0.357428
BnaA02g07620D	BnaEIL1-2	0.353483
BnaA02g10760D	BnaEIL1-2	0.325192
BnaA02g12340D	BnaEIL1-2	0.38256
BnaA02g14340D	BnaARR18	0.32224
BnaA02g14400D	BnaEIL1-2	0.404326
BnaA02g17730D	BnaEIL1-2	0.30489
BnaA02g19790D	BnaARR18	0.303088
BnaA02g21980D	BnaEIL1-2	0.315881
BnaA02g27300D	BnaEIL1-2	0.311046
BnaA02g34120D	BnaEIL1-2	0.349443
BnaA03g00240D	BnaARR18	0.306604
BnaA03g01250D	BnaEIL1-2	0.358038
BnaA03g06680D	BnaEIL1-2	0.300844
BnaA03g08370D	BnaEIL1-2	0.317622
BnaA03g09860D	BnaEIL1-2	0.390558
BnaA03g17540D	BnaEIL1-2	0.410173
BnaA03g24760D	BnaEIL1-2	0.351225
BnaA03g29520D	BnaEIL1-2	0.300997
BnaA03g31080D	BnaEIL1-2	0.319356
BnaA03g32380D	BnaEIL1-2	0.314922
BnaA03g35540D	BnaEIL1-2	0.309635
BnaA03g35810D	BnaEIL1-2	0.313418
BnaA03g36480D	BnaARR18	0.314651
BnaA03g36620D	BnaEIL1-2	0.342745
BnaA03g37610D	BnaEIL1-2	0.312597
BnaA03g38080D	BnaARR18	0.306315
BnaA03g38320D	BnaEIL1-2	0.315525
BnaA03g41090D	BnaEIL1-2	0.316998
BnaA03g42110D	BnaEIL1-2	0.421562
BnaA03g43110D	BnaEIL1-2	0.352628
BnaA03g43290D	BnaARR18	0.30263
BnaA03g47890D	BnaEIL1-2	0.337294
BnaA03g54790D	BnaEIL1-2	0.308355
BnaA03g55950D	BnaEIL1-2	0.358716
BnaA03g56430D	BnaARR18	0.30762
BnaA04g05100D	BnaARR18	0.3028
BnaA04g05980D	BnaEIL1-2	0.342362
BnaA04g19020D	BnaEIL1-2	0.301994
BnaA04g21450D	BnaARR18	0.311204
BnaA04g25670D	BnaEIL1-2	0.31117
BnaA04g28390D	BnaEIL1-2	0.361664
BnaA05g03020D	BnaEIL1-2	0.369526
BnaA05g03290D	BnaARR18	0.316414
BnaA05g07090D	BnaEIL1-2	0.316277
BnaA05g08140D	BnaEIL1-2	0.33321
BnaA05g12500D	BnaEIL1-2	0.331231
BnaA05g21550D	BnaEIL1-2	0.442624
BnaA05g27540D	BnaEIL1-2	0.318049
BnaA05g29500D	BnaEIL1-2	0.367904
BnaA05g29930D	BnaARR18	0.303264
BnaA05g34790D	BnaEIL1-2	0.318831
BnaA06g05170D	BnaEIL1-2	0.305729
BnaA06g12310D	BnaEIL1-2	0.352827
BnaARR18	BnaA01g01800D	0.311234
BnaARR18	BnaA01g06600D	0.317158
BnaARR18	BnaA03g14070D	0.30062
BnaARR18	BnaA03g16010D	0.302589
BnaARR18	BnaA03g23260D	0.300828
BnaARR18	BnaA03g29700D	0.303435
BnaARR18	BnaA03g41510D	0.304817
BnaARR18	BnaA03g42630D	0.306397
BnaARR18	BnaA04g01120D	0.311208
BnaARR18	BnaA04g03580D	0.303808
BnaARR18	BnaA04g24600D	0.322942
BnaARR18	BnaA05g25840D	0.310573
BnaARR18	BnaA06g03100D	0.302971
BnaARR18	BnaA06g05460D	0.315761
BnaARR18	BnaA06g38800D	0.302248
BnaARR18	BnaA07g30710D	0.304511
BnaARR18	BnaA07g33880D	0.309549
BnaARR18	BnaA08g00430D	0.317059
BnaARR18	BnaA09g06500D	0.30258
BnaARR18	BnaA09g08530D	0.329147
BnaARR18	BnaA09g33060D	0.305087
BnaARR18	BnaA09g42160D	0.309139
BnaARR18	BnaAnng03440D	0.306363
BnaARR18	BnaAnng32580D	0.312863
BnaARR18	BnaAnng35580D	0.306518
BnaARR18	BnaC01g01090D	0.303359
BnaARR18	BnaC01g04280D	0.318634
BnaARR18	BnaC01g16110D	0.302188
BnaARR18	BnaC01g21220D	0.312272
BnaARR18	BnaC02g03800D	0.307148
BnaARR18	BnaC03g10860D	0.315324
BnaARR18	BnaC03g24120D	0.310363
BnaARR18	BnaC03g64870D	0.305627
BnaARR18	BnaC03g76640D	0.30315
BnaARR18	BnaC04g56750D	0.301871
BnaARR18	BnaC05g07200D	0.316792
BnaARR18	BnaC06g28520D	0.311861
BnaARR18	BnaC06g40530D	0.317717
BnaARR18	BnaC08g01250D	0.304558
BnaARR18	BnaC08g46130D	0.316626
BnaARR18	BnaC09g36500D	0.308112
BnaARR18	BnaCnng19890D	0.314299
BnaARR18	BnaCnng46030D	0.315034
BnaARR18	BnaCnng63770D	0.316818
BnaARR18	BnaCnng71550D	0.31102
BnaA06g14490D	BnaEIL1-2	0.364746
BnaA06g14980D	BnaEIL1-2	0.349711
BnaA06g19650D	BnaEIL1-2	0.303087
BnaA06g22130D	BnaEIL1-2	0.369449
BnaA06g22770D	BnaARR18	0.30189
BnaA06g26360D	BnaEIL1-2	0.300448
BnaA06g35440D	BnaARR18	0.300145
BnaA06g35640D	BnaEIL1-2	0.308939
BnaA06g37960D	BnaEIL1-2	0.307691
BnaA07g00290D	BnaEIL1-2	0.308243
BnaA07g04500D	BnaEIL1-2	0.301449
BnaA07g10750D	BnaEIL1-2	0.338386
BnaA07g13040D	BnaEIL1-2	0.303998
BnaA07g13230D	BnaEIL1-2	0.336921
BnaA07g18900D	BnaEIL1-2	0.375894
BnaA07g21500D	BnaARR18	0.300894
BnaA07g23830D	BnaEIL1-2	0.372698
BnaA07g32050D	BnaEIL1-2	0.383452
BnaA07g33550D	BnaEIL1-2	0.300823
BnaA07g35800D	BnaEIL1-2	0.373328
BnaA07g38860D	BnaEIL1-2	0.339769
BnaA08g00420D	BnaEIL1-2	0.343157
BnaA08g09630D	BnaEIL1-2	0.336644
BnaA08g10410D	BnaEIL1-2	0.335542
BnaA08g13850D	BnaEIL1-2	0.334216
BnaA08g15250D	BnaARR18	0.319656
BnaA08g28230D	BnaARR18	0.302848
BnaA08g30330D	BnaEIL1-2	0.414607
BnaA09g01490D	BnaEIL1-2	0.351358
BnaA09g01930D	BnaEIL1-2	0.378719
BnaA09g01960D	BnaEIL1-2	0.37628
BnaA09g02260D	BnaEIL1-2	0.387531
BnaA09g02560D	BnaARR18	0.305891
BnaA09g05080D	BnaEIL1-2	0.320327
BnaA09g18440D	BnaARR18	0.311145
BnaA09g21380D	BnaEIL1-2	0.333487
BnaA09g23560D	BnaEIL1-2	0.347962
BnaA09g28980D	BnaEIL1-2	0.325707
BnaA09g50980D	BnaARR18	0.302138
BnaA09g51960D	BnaARR18	0.309454
BnaA10g04270D	BnaEIL1-2	0.337833
BnaA10g09430D	BnaEIL1-2	0.38727
BnaA10g14890D	BnaEIL1-2	0.30301
BnaA10g15780D	BnaEIL1-2	0.300628
BnaA10g25120D	BnaARR18	0.305245
BnaA10g27040D	BnaEIL1-2	0.339397
BnaA10g28950D	BnaARR18	0.310313
BnaA10g30010D	BnaARR18	0.310224
BnaAnng02470D	BnaEIL1-2	0.357908
BnaAnng09630D	BnaEIL1-2	0.304555
BnaAnng11140D	BnaEIL1-2	0.36389
BnaAnng17380D	BnaEIL1-2	0.317019
BnaAnng21270D	BnaEIL1-2	0.337003
BnaAnng24490D	BnaEIL1-2	0.319825
BnaAnng25340D	BnaEIL1-2	0.350834
BnaAnng34540D	BnaEIL1-2	0.359086
BnaAnng37180D	BnaEIL1-2	0.400261
BnaC01g00280D	BnaEIL1-2	0.309552
BnaC01g02220D	BnaARR18	0.311921
BnaC01g09510D	BnaEIL1-2	0.31555
BnaC01g18310D	BnaEIL1-2	0.352512
BnaC01g38380D	BnaEIL1-2	0.353126
BnaC01g44610D	BnaEIL1-2	0.358831
BnaC02g13370D	BnaEIL1-2	0.310589
BnaC02g20560D	BnaEIL1-2	0.395185
BnaC02g23320D	BnaEIL1-2	0.388918
BnaC02g33360D	BnaEIL1-2	0.389061
BnaC02g36780D	BnaEIL1-2	0.366743
BnaC02g38620D	BnaARR18	0.302297
BnaC02g39140D	BnaEIL1-2	0.344735
BnaC03g01620D	BnaEIL1-2	0.373423
BnaC03g01700D	BnaEIL1-2	0.305521
BnaC03g10890D	BnaEIL1-2	0.387464
BnaC03g13030D	BnaEIL1-2	0.36997
BnaEIL1-2	BnaA01g00190D	0.312171
BnaEIL1-2	BnaA01g01560D	0.40157
BnaEIL1-2	BnaA01g01670D	0.333474
BnaEIL1-2	BnaA01g03600D	0.345981
BnaEIL1-2	BnaA01g04430D	0.307065
BnaEIL1-2	BnaA01g04540D	0.390699
BnaEIL1-2	BnaA01g05070D	0.331395
BnaEIL1-2	BnaA01g05320D	0.319431
BnaEIL1-2	BnaA01g06010D	0.361101
BnaEIL1-2	BnaA01g06440D	0.301853
BnaEIL1-2	BnaA01g06990D	0.338197
BnaEIL1-2	BnaA01g07470D	0.343342
BnaEIL1-2	BnaA01g07910D	0.341469
BnaEIL1-2	BnaA01g09390D	0.313105
BnaEIL1-2	BnaA01g09710D	0.390884
BnaEIL1-2	BnaA01g09970D	0.324973
BnaEIL1-2	BnaA01g10100D	0.3629
BnaEIL1-2	BnaA01g11060D	0.306457
BnaEIL1-2	BnaA01g12320D	0.325924
BnaEIL1-2	BnaA01g14050D	0.331743
BnaEIL1-2	BnaA01g14180D	0.306384
BnaEIL1-2	BnaA01g14190D	0.37251
BnaEIL1-2	BnaA01g14720D	0.33968
BnaEIL1-2	BnaA01g15300D	0.359778
BnaEIL1-2	BnaA01g16130D	0.320876
BnaEIL1-2	BnaA01g16560D	0.346508
BnaEIL1-2	BnaA01g17890D	0.316406
BnaEIL1-2	BnaA01g18160D	0.30534
BnaEIL1-2	BnaA01g18430D	0.33554
BnaEIL1-2	BnaA01g19100D	0.309897
BnaEIL1-2	BnaA01g19300D	0.314279
BnaEIL1-2	BnaA01g19540D	0.374819
BnaEIL1-2	BnaA01g22500D	0.360212
BnaEIL1-2	BnaA01g22770D	0.366748
BnaEIL1-2	BnaA01g23620D	0.368239
BnaEIL1-2	BnaA01g24550D	0.349714
BnaEIL1-2	BnaA01g24870D	0.329104
BnaEIL1-2	BnaA01g27550D	0.33328
BnaEIL1-2	BnaA01g27820D	0.343427
BnaEIL1-2	BnaA01g27930D	0.323568
BnaEIL1-2	BnaA01g28610D	0.423308
BnaEIL1-2	BnaA01g29940D	0.300886
BnaEIL1-2	BnaA01g30430D	0.339643
BnaEIL1-2	BnaA01g30630D	0.345451
BnaEIL1-2	BnaA01g30960D	0.34904
BnaEIL1-2	BnaA01g32110D	0.364597
BnaEIL1-2	BnaA01g32150D	0.349357
BnaEIL1-2	BnaA01g32180D	0.321388
BnaEIL1-2	BnaA01g33060D	0.311229
BnaEIL1-2	BnaA01g33430D	0.39026
BnaEIL1-2	BnaA01g33660D	0.369049
BnaEIL1-2	BnaA01g33800D	0.425512
BnaEIL1-2	BnaA01g33870D	0.314109
BnaEIL1-2	BnaA01g34060D	0.326566
BnaEIL1-2	BnaA01g35370D	0.394431
BnaEIL1-2	BnaA01g37360D	0.305582
BnaEIL1-2	BnaA02g00220D	0.386658
BnaEIL1-2	BnaA02g00230D	0.359179
BnaEIL1-2	BnaA02g00680D	0.307541
BnaEIL1-2	BnaA02g00870D	0.366405
BnaEIL1-2	BnaA02g00880D	0.301627
BnaEIL1-2	BnaA02g01620D	0.369688
BnaEIL1-2	BnaA02g02770D	0.374261
BnaEIL1-2	BnaA02g03160D	0.376954
BnaEIL1-2	BnaA02g03410D	0.331687
BnaEIL1-2	BnaA02g04230D	0.346817
BnaEIL1-2	BnaA02g04630D	0.32993
BnaEIL1-2	BnaA02g04910D	0.30308
BnaEIL1-2	BnaA02g04940D	0.339934
BnaEIL1-2	BnaA02g05130D	0.332632
BnaEIL1-2	BnaA02g05840D	0.353715
BnaEIL1-2	BnaA02g07250D	0.322823
BnaEIL1-2	BnaA02g08230D	0.317017
BnaEIL1-2	BnaA02g09230D	0.352444
BnaEIL1-2	BnaA02g11620D	0.376699
BnaEIL1-2	BnaA02g11720D	0.386964
BnaEIL1-2	BnaA02g12270D	0.316821
BnaEIL1-2	BnaA02g13140D	0.328587
BnaEIL1-2	BnaA02g14660D	0.362883
BnaEIL1-2	BnaA02g15350D	0.343532
BnaEIL1-2	BnaA02g15680D	0.340826
BnaEIL1-2	BnaA02g16120D	0.389884
BnaEIL1-2	BnaA02g17620D	0.387068
BnaEIL1-2	BnaA02g18010D	0.316876
BnaEIL1-2	BnaA02g19260D	0.33116
BnaEIL1-2	BnaA02g19630D	0.311217
BnaEIL1-2	BnaA02g19750D	0.348305
BnaEIL1-2	BnaA02g20180D	0.300891
BnaEIL1-2	BnaA02g20560D	0.32386
BnaEIL1-2	BnaA02g21370D	0.322435
BnaEIL1-2	BnaA02g22960D	0.381612
BnaEIL1-2	BnaA02g24230D	0.330845
BnaEIL1-2	BnaA02g24900D	0.377593
BnaEIL1-2	BnaA02g25450D	0.333258
BnaEIL1-2	BnaA02g25560D	0.335204
BnaEIL1-2	BnaA02g25620D	0.301038
BnaEIL1-2	BnaA02g26230D	0.330259
BnaEIL1-2	BnaA02g26270D	0.302988
BnaEIL1-2	BnaA02g26970D	0.321639
BnaEIL1-2	BnaA02g27180D	0.319922
BnaEIL1-2	BnaA02g27360D	0.317989
BnaEIL1-2	BnaA02g28060D	0.418154
BnaEIL1-2	BnaA02g28610D	0.339252
BnaEIL1-2	BnaA02g28960D	0.331241
BnaEIL1-2	BnaA02g30190D	0.35229
BnaEIL1-2	BnaA02g30200D	0.401478
BnaEIL1-2	BnaA02g31180D	0.351953
BnaEIL1-2	BnaA02g31910D	0.406243
BnaEIL1-2	BnaA02g33080D	0.304993
BnaEIL1-2	BnaA02g33340D	0.325102
BnaEIL1-2	BnaA02g33680D	0.304402
BnaEIL1-2	BnaA02g36270D	0.400797
BnaEIL1-2	BnaA02g36530D	0.337856
BnaEIL1-2	BnaA03g01190D	0.314949
BnaEIL1-2	BnaA03g01480D	0.30479
BnaEIL1-2	BnaA03g01850D	0.404261
BnaEIL1-2	BnaA03g02450D	0.307819
BnaEIL1-2	BnaA03g02630D	0.376
BnaEIL1-2	BnaA03g02680D	0.312866
BnaEIL1-2	BnaA03g02730D	0.317785
BnaEIL1-2	BnaA03g03120D	0.346316
BnaEIL1-2	BnaA03g03220D	0.364142
BnaEIL1-2	BnaA03g03380D	0.345588
BnaEIL1-2	BnaA03g03450D	0.3094
BnaEIL1-2	BnaA03g07090D	0.331506
BnaEIL1-2	BnaA03g07980D	0.359597
BnaEIL1-2	BnaA03g08320D	0.337804
BnaEIL1-2	BnaA03g08800D	0.420787
BnaEIL1-2	BnaA03g09560D	0.327446
BnaEIL1-2	BnaA03g09840D	0.301863
BnaEIL1-2	BnaA03g09980D	0.337748
BnaEIL1-2	BnaA03g11590D	0.342575
BnaEIL1-2	BnaA03g11820D	0.322871
BnaEIL1-2	BnaA03g12010D	0.308155
BnaEIL1-2	BnaA03g12560D	0.317746
BnaEIL1-2	BnaA03g13070D	0.35761
BnaEIL1-2	BnaA03g13470D	0.309363
BnaEIL1-2	BnaA03g15060D	0.319514
BnaEIL1-2	BnaA03g15280D	0.312122
BnaEIL1-2	BnaA03g15330D	0.362428
BnaEIL1-2	BnaA03g15710D	0.317585
BnaEIL1-2	BnaA03g15920D	0.332499
BnaEIL1-2	BnaA03g16290D	0.336439
BnaEIL1-2	BnaA03g16920D	0.357774
BnaEIL1-2	BnaA03g17170D	0.351918
BnaEIL1-2	BnaA03g17200D	0.394027
BnaEIL1-2	BnaA03g17750D	0.323816
BnaEIL1-2	BnaA03g18310D	0.303906
BnaEIL1-2	BnaA03g19010D	0.342236
BnaEIL1-2	BnaA03g19470D	0.335827
BnaEIL1-2	BnaA03g19670D	0.332688
BnaEIL1-2	BnaA03g20340D	0.332203
BnaEIL1-2	BnaA03g20360D	0.330503
BnaEIL1-2	BnaA03g20480D	0.302499
BnaEIL1-2	BnaA03g20740D	0.399606
BnaEIL1-2	BnaA03g20820D	0.339824
BnaEIL1-2	BnaA03g21270D	0.371204
BnaEIL1-2	BnaA03g21660D	0.315745
BnaEIL1-2	BnaA03g23430D	0.365657
BnaEIL1-2	BnaA03g23460D	0.316441
BnaEIL1-2	BnaA03g23570D	0.408665
BnaEIL1-2	BnaA03g24430D	0.404601
BnaEIL1-2	BnaA03g24490D	0.306446
BnaEIL1-2	BnaA03g25620D	0.35747
BnaEIL1-2	BnaA03g25920D	0.353964
BnaEIL1-2	BnaA03g25960D	0.312834
BnaEIL1-2	BnaA03g26230D	0.380351
BnaEIL1-2	BnaA03g26510D	0.394995
BnaEIL1-2	BnaA03g27290D	0.345425
BnaEIL1-2	BnaA03g27370D	0.32117
BnaEIL1-2	BnaA03g27430D	0.308735
BnaEIL1-2	BnaA03g28270D	0.329626
BnaEIL1-2	BnaA03g28450D	0.30695
BnaEIL1-2	BnaA03g28670D	0.315646
BnaEIL1-2	BnaA03g29710D	0.300071
BnaEIL1-2	BnaA03g30440D	0.311006
BnaEIL1-2	BnaA03g31690D	0.381637
BnaEIL1-2	BnaA03g31750D	0.342546
BnaEIL1-2	BnaA03g31900D	0.323461
BnaEIL1-2	BnaA03g32020D	0.308705
BnaEIL1-2	BnaA03g32250D	0.370009
BnaEIL1-2	BnaA03g32830D	0.382751
BnaEIL1-2	BnaA03g33880D	0.309681
BnaEIL1-2	BnaA03g34850D	0.377462
BnaEIL1-2	BnaA03g34980D	0.303457
BnaEIL1-2	BnaA03g35150D	0.329566
BnaEIL1-2	BnaA03g36610D	0.369804
BnaEIL1-2	BnaA03g37740D	0.351436
BnaEIL1-2	BnaA03g38190D	0.305303
BnaEIL1-2	BnaA03g38370D	0.33048
BnaEIL1-2	BnaA03g39920D	0.39803
BnaEIL1-2	BnaA03g40110D	0.353645
BnaEIL1-2	BnaA03g40670D	0.304526
BnaEIL1-2	BnaA03g41480D	0.360569
BnaEIL1-2	BnaA03g42180D	0.334797
BnaEIL1-2	BnaA03g42300D	0.353834
BnaEIL1-2	BnaA03g43940D	0.347234
BnaEIL1-2	BnaA03g44280D	0.351585
BnaEIL1-2	BnaA03g45300D	0.314525
BnaEIL1-2	BnaA03g45480D	0.313379
BnaEIL1-2	BnaA03g47310D	0.385756
BnaEIL1-2	BnaA03g47600D	0.365807
BnaEIL1-2	BnaA03g49270D	0.420485
BnaEIL1-2	BnaA03g50210D	0.365601
BnaEIL1-2	BnaA03g51290D	0.368144
BnaEIL1-2	BnaA03g53350D	0.321737
BnaEIL1-2	BnaA03g54780D	0.356926
BnaEIL1-2	BnaA03g55850D	0.341698
BnaEIL1-2	BnaA03g56530D	0.382818
BnaEIL1-2	BnaA03g56560D	0.34228
BnaEIL1-2	BnaA03g56920D	0.311854
BnaEIL1-2	BnaA03g56930D	0.378089
BnaEIL1-2	BnaA03g57210D	0.331412
BnaEIL1-2	BnaA03g57520D	0.33545
BnaEIL1-2	BnaA04g00360D	0.405498
BnaEIL1-2	BnaA04g01880D	0.396077
BnaEIL1-2	BnaA04g02470D	0.312303
BnaEIL1-2	BnaA04g03450D	0.372932
BnaEIL1-2	BnaA04g05680D	0.302472
BnaEIL1-2	BnaA04g05950D	0.308428
BnaEIL1-2	BnaA04g06270D	0.346172
BnaEIL1-2	BnaA04g06620D	0.308194
BnaEIL1-2	BnaA04g07260D	0.304673
BnaEIL1-2	BnaA04g07270D	0.300882
BnaEIL1-2	BnaA04g07370D	0.301418
BnaEIL1-2	BnaA04g08670D	0.357037
BnaEIL1-2	BnaA04g08810D	0.367481
BnaEIL1-2	BnaA04g10050D	0.381612
BnaEIL1-2	BnaA04g10330D	0.361367
BnaEIL1-2	BnaA04g10580D	0.419209
BnaEIL1-2	BnaA04g11000D	0.395832
BnaEIL1-2	BnaA04g11990D	0.324851
BnaEIL1-2	BnaA04g12610D	0.331015
BnaEIL1-2	BnaA04g13230D	0.331371
BnaEIL1-2	BnaA04g13240D	0.3781
BnaEIL1-2	BnaA04g14060D	0.341522
BnaEIL1-2	BnaA04g14520D	0.33568
BnaEIL1-2	BnaA04g17180D	0.310188
BnaEIL1-2	BnaA04g17420D	0.317436
BnaEIL1-2	BnaA04g18040D	0.314852
BnaEIL1-2	BnaA04g20220D	0.34168
BnaEIL1-2	BnaA04g20800D	0.365035
BnaEIL1-2	BnaA04g21290D	0.309143
BnaEIL1-2	BnaA04g21760D	0.343575
BnaEIL1-2	BnaA04g23010D	0.35572
BnaEIL1-2	BnaA04g23250D	0.352019
BnaEIL1-2	BnaA04g23920D	0.302712
BnaEIL1-2	BnaA04g26250D	0.361366
BnaEIL1-2	BnaA04g26490D	0.321942
BnaEIL1-2	BnaA04g27150D	0.398712
BnaEIL1-2	BnaA04g27280D	0.359237
BnaEIL1-2	BnaA04g28020D	0.376736
BnaEIL1-2	BnaA04g28670D	0.3599
BnaEIL1-2	BnaA05g01810D	0.339211
BnaEIL1-2	BnaA05g02290D	0.323534
BnaEIL1-2	BnaA05g04600D	0.3452
BnaEIL1-2	BnaA05g04640D	0.322141
BnaEIL1-2	BnaA05g05450D	0.340141
BnaEIL1-2	BnaA05g05770D	0.36507
BnaEIL1-2	BnaA05g06260D	0.305922
BnaEIL1-2	BnaA05g06380D	0.337985
BnaEIL1-2	BnaA05g07770D	0.308688
BnaEIL1-2	BnaA05g08120D	0.333083
BnaEIL1-2	BnaA05g08990D	0.308681
BnaEIL1-2	BnaA05g09550D	0.349939
BnaEIL1-2	BnaA05g10000D	0.314061
BnaEIL1-2	BnaA05g10360D	0.337611
BnaEIL1-2	BnaA05g11240D	0.34213
BnaEIL1-2	BnaA05g11320D	0.360571
BnaEIL1-2	BnaA05g11880D	0.351613
BnaEIL1-2	BnaA05g12150D	0.362871
BnaEIL1-2	BnaA05g12470D	0.315761
BnaEIL1-2	BnaA05g12760D	0.307875
BnaEIL1-2	BnaA05g13070D	0.417872
BnaEIL1-2	BnaA05g14580D	0.345803
BnaEIL1-2	BnaA05g15080D	0.318786
BnaEIL1-2	BnaA05g16990D	0.348114
BnaEIL1-2	BnaA05g19160D	0.309022
BnaEIL1-2	BnaA05g19410D	0.33193
BnaEIL1-2	BnaA05g20870D	0.314517
BnaEIL1-2	BnaA05g20960D	0.339938
BnaEIL1-2	BnaA05g21220D	0.332598
BnaEIL1-2	BnaA05g21540D	0.38792
BnaEIL1-2	BnaA05g22480D	0.360037
BnaEIL1-2	BnaA05g22730D	0.372617
BnaEIL1-2	BnaA05g23080D	0.38298
BnaEIL1-2	BnaA05g23320D	0.303152
BnaEIL1-2	BnaA05g23400D	0.348826
BnaEIL1-2	BnaA05g23870D	0.307026
BnaEIL1-2	BnaA05g24230D	0.354929
BnaEIL1-2	BnaA05g24430D	0.315703
BnaEIL1-2	BnaA05g24530D	0.374126
BnaEIL1-2	BnaA05g25510D	0.33818
BnaEIL1-2	BnaA05g25540D	0.337503
BnaEIL1-2	BnaA05g26770D	0.339358
BnaEIL1-2	BnaA05g26890D	0.400848
BnaEIL1-2	BnaA05g26960D	0.337169
BnaEIL1-2	BnaA05g27800D	0.358971
BnaEIL1-2	BnaA05g28700D	0.305649
BnaEIL1-2	BnaA05g29530D	0.336519
BnaEIL1-2	BnaA05g29990D	0.398395
BnaEIL1-2	BnaA05g30470D	0.324788
BnaEIL1-2	BnaA05g30770D	0.317171
BnaEIL1-2	BnaA05g31070D	0.344486
BnaEIL1-2	BnaA05g31240D	0.386331
BnaEIL1-2	BnaA05g31500D	0.329439
BnaEIL1-2	BnaA05g32250D	0.377754
BnaEIL1-2	BnaA05g32940D	0.360955
BnaEIL1-2	BnaA05g33200D	0.322782
BnaEIL1-2	BnaA05g34040D	0.310389
BnaEIL1-2	BnaA05g34050D	0.417553
BnaEIL1-2	BnaA05g34150D	0.312269
BnaEIL1-2	BnaA05g34770D	0.326965
BnaEIL1-2	BnaA05g35180D	0.342118
BnaEIL1-2	BnaA05g35660D	0.317434
BnaEIL1-2	BnaA05g36790D	0.376891
BnaEIL1-2	BnaA05g37180D	0.300533
BnaEIL1-2	BnaA06g00010D	0.349027
BnaEIL1-2	BnaA06g00890D	0.301616
BnaEIL1-2	BnaA06g01710D	0.326865
BnaEIL1-2	BnaA06g02320D	0.321039
BnaEIL1-2	BnaA06g02930D	0.307336
BnaEIL1-2	BnaA06g03440D	0.345727
BnaEIL1-2	BnaA06g04420D	0.308965
BnaEIL1-2	BnaA06g04440D	0.443783
BnaEIL1-2	BnaA06g04510D	0.39388
BnaEIL1-2	BnaA06g05150D	0.355228
BnaEIL1-2	BnaA06g05920D	0.331706
BnaEIL1-2	BnaA06g06470D	0.398543
BnaEIL1-2	BnaA06g08020D	0.310893
BnaEIL1-2	BnaA06g08720D	0.327222
BnaEIL1-2	BnaA06g09460D	0.304374
BnaEIL1-2	BnaA06g09730D	0.341484
BnaEIL1-2	BnaA06g09860D	0.325292
BnaEIL1-2	BnaA06g09910D	0.312424
BnaEIL1-2	BnaA06g09940D	0.34742
BnaEIL1-2	BnaA06g10130D	0.389745
BnaEIL1-2	BnaA06g11250D	0.338109
BnaEIL1-2	BnaA06g11500D	0.341139
BnaEIL1-2	BnaA06g12300D	0.329988
BnaEIL1-2	BnaA06g14260D	0.425243
BnaEIL1-2	BnaA06g14300D	0.379793
BnaEIL1-2	BnaA06g14580D	0.354505
BnaEIL1-2	BnaA06g15700D	0.30907
BnaEIL1-2	BnaA06g15930D	0.354059
BnaEIL1-2	BnaA06g17010D	0.34218
BnaEIL1-2	BnaA06g21730D	0.381843
BnaEIL1-2	BnaA06g22680D	0.315367
BnaEIL1-2	BnaA06g25360D	0.374955
BnaEIL1-2	BnaA06g26250D	0.326949
BnaEIL1-2	BnaA06g27850D	0.358875
BnaEIL1-2	BnaA06g28360D	0.311105
BnaEIL1-2	BnaA06g29520D	0.317939
BnaEIL1-2	BnaA06g30160D	0.361775
BnaEIL1-2	BnaA06g30170D	0.386295
BnaEIL1-2	BnaA06g31460D	0.31852
BnaEIL1-2	BnaA06g32100D	0.308905
BnaEIL1-2	BnaA06g32120D	0.34264
BnaEIL1-2	BnaA06g32230D	0.421929
BnaEIL1-2	BnaA06g32910D	0.395617
BnaEIL1-2	BnaA06g34090D	0.317685
BnaEIL1-2	BnaA06g34380D	0.347336
BnaEIL1-2	BnaA06g34740D	0.332105
BnaEIL1-2	BnaA06g35650D	0.343938
BnaEIL1-2	BnaA06g36140D	0.312333
BnaEIL1-2	BnaA06g36330D	0.301116
BnaEIL1-2	BnaA06g36430D	0.311732
BnaEIL1-2	BnaA06g36590D	0.392596
BnaEIL1-2	BnaA06g36960D	0.370446
BnaEIL1-2	BnaA06g37580D	0.4281
BnaEIL1-2	BnaA06g38370D	0.317527
BnaEIL1-2	BnaA06g38420D	0.387165
BnaEIL1-2	BnaA06g39230D	0.334978
BnaEIL1-2	BnaA06g39820D	0.327341
BnaEIL1-2	BnaA06g40260D	0.310809
BnaEIL1-2	BnaA06g40680D	0.306546
BnaEIL1-2	BnaA06g40720D	0.386265
BnaEIL1-2	BnaA06g40740D	0.310593
BnaEIL1-2	BnaA06g40910D	0.365793
BnaEIL1-2	BnaA07g00160D	0.316472
BnaEIL1-2	BnaA07g00340D	0.325637
BnaEIL1-2	BnaA07g00590D	0.317667
BnaEIL1-2	BnaA07g01210D	0.37305
BnaEIL1-2	BnaA07g01450D	0.332739
BnaEIL1-2	BnaA07g02870D	0.315968
BnaEIL1-2	BnaA07g03860D	0.353701
BnaEIL1-2	BnaA07g05030D	0.347045
BnaEIL1-2	BnaA07g05930D	0.317071
BnaEIL1-2	BnaA07g06860D	0.317226
BnaEIL1-2	BnaA07g07220D	0.353882
BnaEIL1-2	BnaA07g08810D	0.32096
BnaEIL1-2	BnaA07g08920D	0.363452
BnaEIL1-2	BnaA07g09370D	0.355384
BnaEIL1-2	BnaA07g09420D	0.322314
BnaEIL1-2	BnaA07g09500D	0.311561
BnaEIL1-2	BnaA07g10890D	0.351983
BnaEIL1-2	BnaA07g11300D	0.385661
BnaEIL1-2	BnaA07g11840D	0.365721
BnaEIL1-2	BnaA07g12090D	0.339787
BnaEIL1-2	BnaA07g12290D	0.382527
BnaEIL1-2	BnaA07g12540D	0.374451
BnaEIL1-2	BnaA07g12560D	0.330726
BnaEIL1-2	BnaA07g14210D	0.310742
BnaEIL1-2	BnaA07g14440D	0.34073
BnaEIL1-2	BnaA07g15170D	0.396785
BnaEIL1-2	BnaA07g15960D	0.307132
BnaEIL1-2	BnaA07g16200D	0.367716
BnaEIL1-2	BnaA07g16420D	0.341746
BnaEIL1-2	BnaA07g17200D	0.301492
BnaEIL1-2	BnaA07g17990D	0.336372
BnaEIL1-2	BnaA07g18930D	0.310114
BnaEIL1-2	BnaA07g20050D	0.388714
BnaEIL1-2	BnaA07g21550D	0.317639
BnaEIL1-2	BnaA07g23770D	0.426949
BnaEIL1-2	BnaA07g25160D	0.319376
BnaEIL1-2	BnaA07g25400D	0.312104
BnaEIL1-2	BnaA07g25560D	0.334786
BnaEIL1-2	BnaA07g25580D	0.325906
BnaEIL1-2	BnaA07g27780D	0.407469
BnaEIL1-2	BnaA07g29270D	0.310878
BnaEIL1-2	BnaA07g29530D	0.355757
BnaEIL1-2	BnaA07g29600D	0.337686
BnaEIL1-2	BnaA07g29820D	0.410338
BnaEIL1-2	BnaA07g29860D	0.320261
BnaEIL1-2	BnaA07g30190D	0.337827
BnaEIL1-2	BnaA07g30390D	0.307409
BnaEIL1-2	BnaA07g30430D	0.302767
BnaEIL1-2	BnaA07g32190D	0.340113
BnaEIL1-2	BnaA07g32250D	0.300338
BnaEIL1-2	BnaA07g32560D	0.312707
BnaEIL1-2	BnaA07g32570D	0.362158
BnaEIL1-2	BnaA07g33370D	0.356954
BnaEIL1-2	BnaA07g33730D	0.314967
BnaEIL1-2	BnaA07g33800D	0.308193
BnaEIL1-2	BnaA07g34690D	0.339363
BnaEIL1-2	BnaA07g36370D	0.322357
BnaEIL1-2	BnaA07g38170D	0.311737
BnaEIL1-2	BnaA07g38350D	0.322312
BnaEIL1-2	BnaA07g38790D	0.346891
BnaEIL1-2	BnaA08g00080D	0.410967
BnaEIL1-2	BnaA08g00200D	0.395993
BnaEIL1-2	BnaA08g00470D	0.420031
BnaEIL1-2	BnaA08g00550D	0.368398
BnaEIL1-2	BnaA08g00900D	0.371352
BnaEIL1-2	BnaA08g01000D	0.349049
BnaEIL1-2	BnaA08g01040D	0.353131
BnaEIL1-2	BnaA08g01080D	0.36739
BnaEIL1-2	BnaA08g02200D	0.372149
BnaEIL1-2	BnaA08g02900D	0.394253
BnaEIL1-2	BnaA08g03500D	0.323174
BnaEIL1-2	BnaA08g03640D	0.386126
BnaEIL1-2	BnaA08g04480D	0.355842
BnaEIL1-2	BnaA08g04620D	0.357739
BnaEIL1-2	BnaA08g05090D	0.345367
BnaEIL1-2	BnaA08g05300D	0.335919
BnaEIL1-2	BnaA08g05680D	0.317717
BnaEIL1-2	BnaA08g09450D	0.427014
BnaEIL1-2	BnaA08g09830D	0.309391
BnaEIL1-2	BnaA08g11740D	0.302256
BnaEIL1-2	BnaA08g12190D	0.309993
BnaEIL1-2	BnaA08g15870D	0.416037
BnaEIL1-2	BnaA08g16610D	0.325933
BnaEIL1-2	BnaA08g16980D	0.336123
BnaEIL1-2	BnaA08g18140D	0.379631
BnaEIL1-2	BnaA08g18540D	0.312759
BnaEIL1-2	BnaA08g19260D	0.365112
BnaEIL1-2	BnaA08g19540D	0.350923
BnaEIL1-2	BnaA08g20080D	0.355002
BnaEIL1-2	BnaA08g21550D	0.356381
BnaEIL1-2	BnaA08g21890D	0.313073
BnaEIL1-2	BnaA08g22410D	0.33733
BnaEIL1-2	BnaA08g24600D	0.384943
BnaEIL1-2	BnaA08g24700D	0.356703
BnaEIL1-2	BnaA08g25040D	0.325288
BnaEIL1-2	BnaA08g25060D	0.300259
BnaEIL1-2	BnaA08g25660D	0.336285
BnaEIL1-2	BnaA08g26160D	0.35236
BnaEIL1-2	BnaA08g26910D	0.379411
BnaEIL1-2	BnaA08g26990D	0.34355
BnaEIL1-2	BnaA08g28030D	0.361857
BnaEIL1-2	BnaA08g30610D	0.338599
BnaEIL1-2	BnaA08g31430D	0.31457
BnaEIL1-2	BnaA09g00060D	0.388786
BnaEIL1-2	BnaA09g00870D	0.407362
BnaEIL1-2	BnaA09g03370D	0.303104
BnaEIL1-2	BnaA09g03590D	0.321705
BnaEIL1-2	BnaA09g06210D	0.340477
BnaEIL1-2	BnaA09g07860D	0.309207
BnaEIL1-2	BnaA09g08970D	0.352241
BnaEIL1-2	BnaA09g09620D	0.396706
BnaEIL1-2	BnaA09g09870D	0.413586
BnaEIL1-2	BnaA09g10290D	0.335512
BnaEIL1-2	BnaA09g11500D	0.323344
BnaEIL1-2	BnaA09g12220D	0.394401
BnaEIL1-2	BnaA09g15730D	0.40381
BnaEIL1-2	BnaA09g16240D	0.326864
BnaEIL1-2	BnaA09g16820D	0.365528
BnaEIL1-2	BnaA09g16830D	0.34441
BnaEIL1-2	BnaA09g17080D	0.331797
BnaEIL1-2	BnaA09g17260D	0.336365
BnaEIL1-2	BnaA09g18430D	0.308269
BnaEIL1-2	BnaA09g19330D	0.357881
BnaEIL1-2	BnaA09g20130D	0.321897
BnaEIL1-2	BnaA09g20350D	0.346731
BnaEIL1-2	BnaA09g20820D	0.332541
BnaEIL1-2	BnaA09g21420D	0.327847
BnaEIL1-2	BnaA09g21660D	0.423328
BnaEIL1-2	BnaA09g22060D	0.37987
BnaEIL1-2	BnaA09g23480D	0.33158
BnaEIL1-2	BnaA09g24270D	0.340163
BnaEIL1-2	BnaA09g24870D	0.384814
BnaEIL1-2	BnaA09g26580D	0.31693
BnaEIL1-2	BnaA09g26850D	0.328065
BnaEIL1-2	BnaA09g26960D	0.302308
BnaEIL1-2	BnaA09g27780D	0.306299
BnaEIL1-2	BnaA09g27900D	0.328086
BnaEIL1-2	BnaA09g27920D	0.413757
BnaEIL1-2	BnaA09g28010D	0.38714
BnaEIL1-2	BnaA09g28060D	0.335044
BnaEIL1-2	BnaA09g30200D	0.368268
BnaEIL1-2	BnaA09g30270D	0.363512
BnaEIL1-2	BnaA09g31570D	0.303868
BnaEIL1-2	BnaA09g32380D	0.368626
BnaEIL1-2	BnaA09g33230D	0.302172
BnaEIL1-2	BnaA09g33640D	0.377445
BnaEIL1-2	BnaA09g33880D	0.355865
BnaEIL1-2	BnaA09g34060D	0.320682
BnaEIL1-2	BnaA09g34400D	0.340202
BnaEIL1-2	BnaA09g34610D	0.324984
BnaEIL1-2	BnaA09g34670D	0.314274
BnaEIL1-2	BnaA09g34920D	0.311435
BnaEIL1-2	BnaA09g35240D	0.346504
BnaEIL1-2	BnaA09g35400D	0.306769
BnaEIL1-2	BnaA09g35540D	0.333895
BnaEIL1-2	BnaA09g35610D	0.362709
BnaEIL1-2	BnaA09g36020D	0.301966
BnaEIL1-2	BnaA09g36340D	0.403701
BnaEIL1-2	BnaA09g36630D	0.359946
BnaEIL1-2	BnaA09g37940D	0.342279
BnaEIL1-2	BnaA09g38240D	0.389229
BnaEIL1-2	BnaA09g38820D	0.343807
BnaEIL1-2	BnaA09g39340D	0.315032
BnaEIL1-2	BnaA09g39770D	0.329897
BnaEIL1-2	BnaA09g39940D	0.332461
BnaEIL1-2	BnaA09g40150D	0.345613
BnaEIL1-2	BnaA09g40680D	0.306315
BnaEIL1-2	BnaA09g43170D	0.369574
BnaEIL1-2	BnaA09g43600D	0.365613
BnaEIL1-2	BnaA09g44710D	0.353351
BnaEIL1-2	BnaA09g45140D	0.319349
BnaEIL1-2	BnaA09g46280D	0.32817
BnaEIL1-2	BnaA09g46370D	0.379332
BnaEIL1-2	BnaA09g46460D	0.331414
BnaEIL1-2	BnaA09g47800D	0.387835
BnaEIL1-2	BnaA09g48380D	0.425512
BnaEIL1-2	BnaA09g48390D	0.312427
BnaEIL1-2	BnaA09g48620D	0.330838
BnaEIL1-2	BnaA09g49140D	0.415592
BnaEIL1-2	BnaA09g49160D	0.341907
BnaEIL1-2	BnaA09g49190D	0.420359
BnaEIL1-2	BnaA09g49360D	0.31272
BnaEIL1-2	BnaA09g50590D	0.392038
BnaEIL1-2	BnaA09g50640D	0.306029
BnaEIL1-2	BnaA09g51520D	0.319506
BnaEIL1-2	BnaA09g51550D	0.370206
BnaEIL1-2	BnaA09g52180D	0.346024
BnaEIL1-2	BnaA09g52220D	0.342914
BnaEIL1-2	BnaA09g52820D	0.410642
BnaEIL1-2	BnaA09g54810D	0.386408
BnaEIL1-2	BnaA09g55440D	0.35994
BnaEIL1-2	BnaA09g55450D	0.335421
BnaEIL1-2	BnaA09g56240D	0.376293
BnaEIL1-2	BnaA10g00050D	0.372149
BnaEIL1-2	BnaA10g00560D	0.339675
BnaEIL1-2	BnaA10g01460D	0.409504
BnaEIL1-2	BnaA10g02220D	0.370847
BnaEIL1-2	BnaA10g02250D	0.366642
BnaEIL1-2	BnaA10g02360D	0.355666
BnaEIL1-2	BnaA10g02640D	0.345903
BnaEIL1-2	BnaA10g04120D	0.382051
BnaEIL1-2	BnaA10g04390D	0.328997
BnaEIL1-2	BnaA10g04660D	0.324604
BnaEIL1-2	BnaA10g05740D	0.306389
BnaEIL1-2	BnaA10g07550D	0.302018
BnaEIL1-2	BnaA10g07880D	0.376361
BnaEIL1-2	BnaA10g09210D	0.357017
BnaEIL1-2	BnaA10g10010D	0.36949
BnaEIL1-2	BnaA10g11870D	0.370318
BnaEIL1-2	BnaA10g15880D	0.345585
BnaEIL1-2	BnaA10g18060D	0.308851
BnaEIL1-2	BnaA10g18800D	0.371278
BnaEIL1-2	BnaA10g19600D	0.34453
BnaEIL1-2	BnaA10g19870D	0.323419
BnaEIL1-2	BnaA10g20380D	0.327908
BnaEIL1-2	BnaA10g20480D	0.320317
BnaEIL1-2	BnaA10g20530D	0.367518
BnaEIL1-2	BnaA10g20700D	0.388487
BnaEIL1-2	BnaA10g20920D	0.309422
BnaEIL1-2	BnaA10g21200D	0.311182
BnaEIL1-2	BnaA10g21350D	0.336988
BnaEIL1-2	BnaA10g22270D	0.300609
BnaEIL1-2	BnaA10g22430D	0.33258
BnaEIL1-2	BnaA10g22570D	0.348384
BnaEIL1-2	BnaA10g22970D	0.358778
BnaEIL1-2	BnaA10g23060D	0.312622
BnaEIL1-2	BnaA10g24310D	0.309093
BnaEIL1-2	BnaA10g24940D	0.333873
BnaEIL1-2	BnaA10g25610D	0.388308
BnaEIL1-2	BnaA10g25900D	0.39052
BnaEIL1-2	BnaA10g26360D	0.435672
BnaEIL1-2	BnaA10g26960D	0.32742
BnaEIL1-2	BnaA10g28790D	0.319927
BnaEIL1-2	BnaA10g28990D	0.421393
BnaEIL1-2	BnaA10g29400D	0.379908
BnaEIL1-2	BnaAnng01250D	0.314844
BnaEIL1-2	BnaAnng01490D	0.347486
BnaEIL1-2	BnaAnng02450D	0.319854
BnaEIL1-2	BnaAnng05690D	0.333973
BnaEIL1-2	BnaAnng06530D	0.360861
BnaEIL1-2	BnaAnng08280D	0.361863
BnaEIL1-2	BnaAnng08850D	0.377235
BnaEIL1-2	BnaAnng09530D	0.316998
BnaEIL1-2	BnaAnng10790D	0.370245
BnaEIL1-2	BnaAnng11650D	0.340249
BnaEIL1-2	BnaAnng12240D	0.321763
BnaEIL1-2	BnaAnng12660D	0.307889
BnaEIL1-2	BnaAnng13720D	0.374671
BnaEIL1-2	BnaAnng14150D	0.311506
BnaEIL1-2	BnaAnng15190D	0.322884
BnaEIL1-2	BnaAnng15460D	0.340439
BnaEIL1-2	BnaAnng16560D	0.333207
BnaEIL1-2	BnaAnng18240D	0.340317
BnaEIL1-2	BnaAnng18930D	0.359532
BnaEIL1-2	BnaAnng19780D	0.307448
BnaEIL1-2	BnaAnng20100D	0.350582
BnaEIL1-2	BnaAnng20310D	0.300876
BnaEIL1-2	BnaAnng20480D	0.387716
BnaEIL1-2	BnaAnng21120D	0.40111
BnaEIL1-2	BnaAnng21410D	0.37586
BnaEIL1-2	BnaAnng21430D	0.341509
BnaEIL1-2	BnaAnng21740D	0.311791
BnaEIL1-2	BnaAnng21820D	0.300459
BnaEIL1-2	BnaAnng22800D	0.327122
BnaEIL1-2	BnaAnng25980D	0.357463
BnaEIL1-2	BnaAnng29150D	0.326548
BnaEIL1-2	BnaAnng29850D	0.306133
BnaEIL1-2	BnaAnng31530D	0.306719
BnaEIL1-2	BnaAnng36350D	0.416184
BnaEIL1-2	BnaAnng37870D	0.357828
BnaEIL1-2	BnaAnng37890D	0.375846
BnaEIL1-2	BnaAnng38210D	0.378119
BnaEIL1-2	BnaAnng39610D	0.330866
BnaEIL1-2	BnaAnng40930D	0.331278
BnaEIL1-2	BnaC01g01120D	0.310601
BnaEIL1-2	BnaC01g01800D	0.356443
BnaEIL1-2	BnaC01g01860D	0.311442
BnaEIL1-2	BnaC01g02000D	0.371227
BnaEIL1-2	BnaC01g03590D	0.320572
BnaEIL1-2	BnaC01g04940D	0.312161
BnaEIL1-2	BnaC01g05670D	0.344037
BnaEIL1-2	BnaC01g06390D	0.300404
BnaEIL1-2	BnaC01g06470D	0.337607
BnaEIL1-2	BnaC01g06690D	0.388722
BnaEIL1-2	BnaC01g07270D	0.345549
BnaEIL1-2	BnaC01g08310D	0.30149
BnaEIL1-2	BnaC01g08610D	0.3058
BnaEIL1-2	BnaC01g09010D	0.345649
BnaEIL1-2	BnaC01g09030D	0.346492
BnaEIL1-2	BnaC01g09910D	0.377004
BnaEIL1-2	BnaC01g10110D	0.327815
BnaEIL1-2	BnaC01g11390D	0.401908
BnaEIL1-2	BnaC01g11640D	0.316053
BnaEIL1-2	BnaC01g11940D	0.385382
BnaEIL1-2	BnaC01g12490D	0.353152
BnaEIL1-2	BnaC01g12890D	0.359545
BnaEIL1-2	BnaC01g12940D	0.344851
BnaEIL1-2	BnaC01g13160D	0.300272
BnaEIL1-2	BnaC01g13850D	0.337679
BnaEIL1-2	BnaC01g13870D	0.33821
BnaEIL1-2	BnaC01g15350D	0.344894
BnaEIL1-2	BnaC01g15700D	0.323862
BnaEIL1-2	BnaC01g16070D	0.337599
BnaEIL1-2	BnaC01g16550D	0.337785
BnaEIL1-2	BnaC01g16680D	0.343535
BnaEIL1-2	BnaC01g17280D	0.384368
BnaEIL1-2	BnaC01g17430D	0.332657
BnaEIL1-2	BnaC01g17510D	0.370611
BnaEIL1-2	BnaC01g17610D	0.346938
BnaEIL1-2	BnaC01g18350D	0.323595
BnaEIL1-2	BnaC01g20150D	0.327593
BnaEIL1-2	BnaC01g20420D	0.303614
BnaEIL1-2	BnaC01g21150D	0.308182
BnaEIL1-2	BnaC01g21230D	0.304278
BnaEIL1-2	BnaC01g21640D	0.311869
BnaEIL1-2	BnaC01g21830D	0.392414
BnaEIL1-2	BnaC01g22030D	0.326962
BnaEIL1-2	BnaC01g22710D	0.300166
BnaEIL1-2	BnaC01g22840D	0.365585
BnaEIL1-2	BnaC01g23260D	0.423575
BnaEIL1-2	BnaC01g26020D	0.326395
BnaEIL1-2	BnaC01g30490D	0.329973
BnaEIL1-2	BnaC01g31610D	0.324519
BnaEIL1-2	BnaC01g31630D	0.360968
BnaEIL1-2	BnaC01g32850D	0.311069
BnaEIL1-2	BnaC01g33090D	0.38943
BnaEIL1-2	BnaC01g39690D	0.347811
BnaEIL1-2	BnaC01g39750D	0.344072
BnaEIL1-2	BnaC01g39780D	0.357246
BnaEIL1-2	BnaC01g39920D	0.36877
BnaEIL1-2	BnaC01g40210D	0.398785
BnaEIL1-2	BnaC01g41070D	0.338873
BnaEIL1-2	BnaC01g41870D	0.337598
BnaEIL1-2	BnaC01g42220D	0.329938
BnaEIL1-2	BnaC01g43400D	0.30904
BnaEIL1-2	BnaC01g44040D	0.300998
BnaEIL1-2	BnaC02g00250D	0.326478
BnaEIL1-2	BnaC02g00640D	0.34497
BnaEIL1-2	BnaC02g00650D	0.352134
BnaEIL1-2	BnaC02g01040D	0.358369
BnaEIL1-2	BnaC02g01610D	0.331396
BnaEIL1-2	BnaC02g02020D	0.401834
BnaEIL1-2	BnaC02g02190D	0.325304
BnaEIL1-2	BnaC02g02290D	0.338615
BnaEIL1-2	BnaC02g02430D	0.333976
BnaEIL1-2	BnaC02g02550D	0.3064
BnaEIL1-2	BnaC02g04460D	0.376381
BnaEIL1-2	BnaC02g06710D	0.398906
BnaEIL1-2	BnaC02g07930D	0.309373
BnaEIL1-2	BnaC02g07990D	0.31095
BnaEIL1-2	BnaC02g08320D	0.311033
BnaEIL1-2	BnaC02g08720D	0.325482
BnaEIL1-2	BnaC02g08730D	0.364718
BnaEIL1-2	BnaC02g08860D	0.324424
BnaEIL1-2	BnaC02g09300D	0.376598
BnaEIL1-2	BnaC02g09720D	0.362889
BnaEIL1-2	BnaC02g10390D	0.321015
BnaEIL1-2	BnaC02g12420D	0.329107
BnaEIL1-2	BnaC02g12740D	0.374396
BnaEIL1-2	BnaC02g13280D	0.338372
BnaEIL1-2	BnaC02g13480D	0.316487
BnaEIL1-2	BnaC02g13840D	0.367112
BnaEIL1-2	BnaC02g15550D	0.308178
BnaEIL1-2	BnaC02g20900D	0.348625
BnaEIL1-2	BnaC02g20980D	0.302563
BnaEIL1-2	BnaC02g21360D	0.324035
BnaEIL1-2	BnaC02g22610D	0.337506
BnaEIL1-2	BnaC02g22820D	0.331551
BnaEIL1-2	BnaC02g22840D	0.325998
BnaEIL1-2	BnaC02g23980D	0.357547
BnaEIL1-2	BnaC02g24310D	0.300233
BnaEIL1-2	BnaC02g24660D	0.369042
BnaEIL1-2	BnaC02g26080D	0.403041
BnaEIL1-2	BnaC02g27290D	0.313117
BnaEIL1-2	BnaC02g29130D	0.360208
BnaEIL1-2	BnaC02g33050D	0.308592
BnaEIL1-2	BnaC02g38900D	0.323285
BnaEIL1-2	BnaC02g39740D	0.374958
BnaEIL1-2	BnaC02g39900D	0.393185
BnaEIL1-2	BnaC02g42200D	0.336983
BnaEIL1-2	BnaC02g42650D	0.327619
BnaEIL1-2	BnaC02g46070D	0.374556
BnaEIL1-2	BnaC02g46520D	0.337095
BnaEIL1-2	BnaC02g46710D	0.334301
BnaEIL1-2	BnaC02g46860D	0.378467
BnaEIL1-2	BnaC02g47300D	0.384131
BnaEIL1-2	BnaC02g47990D	0.377063
BnaEIL1-2	BnaC02g48820D	0.410769
BnaEIL1-2	BnaC03g00270D	0.323285
BnaEIL1-2	BnaC03g00530D	0.300607
BnaEIL1-2	BnaC03g00960D	0.350254
BnaEIL1-2	BnaC03g02100D	0.300741
BnaEIL1-2	BnaC03g02360D	0.300633
BnaEIL1-2	BnaC03g02560D	0.365192
BnaEIL1-2	BnaC03g03640D	0.364979
BnaEIL1-2	BnaC03g03730D	0.31054
BnaEIL1-2	BnaC03g03780D	0.355608
BnaEIL1-2	BnaC03g04670D	0.32057
BnaEIL1-2	BnaC03g04810D	0.324943
BnaEIL1-2	BnaC03g04940D	0.318019
BnaEIL1-2	BnaC03g05920D	0.338186
BnaEIL1-2	BnaC03g06200D	0.333268
BnaEIL1-2	BnaC03g06570D	0.375378
BnaEIL1-2	BnaC03g06590D	0.34675
BnaEIL1-2	BnaC03g08880D	0.31771
BnaEIL1-2	BnaC03g08990D	0.35349
BnaEIL1-2	BnaC03g09760D	0.314164
BnaEIL1-2	BnaC03g09870D	0.375266
BnaEIL1-2	BnaC03g10040D	0.357685
BnaEIL1-2	BnaC03g10150D	0.33403
BnaEIL1-2	BnaC03g10640D	0.367812
BnaEIL1-2	BnaC03g11130D	0.384017
BnaEIL1-2	BnaC03g11510D	0.341653
BnaEIL1-2	BnaC03g11520D	0.317016
BnaEIL1-2	BnaC03g12490D	0.344697
BnaEIL1-2	BnaC03g12710D	0.309262
BnaEIL1-2	BnaC03g14380D	0.377799
BnaEIL1-2	BnaC03g15440D	0.381581
BnaEIL1-2	BnaC03g15940D	0.338297
BnaEIL1-2	BnaC03g15990D	0.329297
BnaEIL1-2	BnaC03g18080D	0.306408
BnaEIL1-2	BnaC03g18900D	0.371316
BnaEIL1-2	BnaC03g18940D	0.325599
BnaEIL1-2	BnaC03g19030D	0.344569
BnaEIL1-2	BnaC03g19080D	0.304857
BnaEIL1-2	BnaC03g20680D	0.309348
BnaEIL1-2	BnaC03g20970D	0.326284
BnaEIL1-2	BnaC03g22380D	0.337198
BnaEIL1-2	BnaC03g22780D	0.350898
BnaEIL1-2	BnaC03g23560D	0.355417
BnaEIL1-2	BnaC03g23850D	0.348256
BnaEIL1-2	BnaC03g24820D	0.322298
BnaEIL1-2	BnaC03g25420D	0.349544
BnaEIL1-2	BnaC03g25820D	0.357133
BnaEIL1-2	BnaC03g26590D	0.409101
BnaEIL1-2	BnaC03g27730D	0.351054
BnaEIL1-2	BnaC03g27760D	0.368199
BnaEIL1-2	BnaC03g27960D	0.421726
BnaEIL1-2	BnaC03g28140D	0.409884
BnaEIL1-2	BnaC03g29060D	0.378841
BnaEIL1-2	BnaC03g29110D	0.334543
BnaEIL1-2	BnaC03g29390D	0.327377
BnaEIL1-2	BnaC03g29680D	0.304392
BnaEIL1-2	BnaC03g30060D	0.381833
BnaEIL1-2	BnaC03g30250D	0.375263
BnaEIL1-2	BnaC03g30500D	0.404457
BnaEIL1-2	BnaC03g30550D	0.407409
BnaEIL1-2	BnaC03g30820D	0.361516
BnaEIL1-2	BnaC03g30910D	0.326205
BnaEIL1-2	BnaC03g31630D	0.312932
BnaEIL1-2	BnaC03g32370D	0.328202
BnaEIL1-2	BnaC03g32420D	0.344046
BnaEIL1-2	BnaC03g33000D	0.348214
BnaEIL1-2	BnaC03g33580D	0.339149
BnaEIL1-2	BnaC03g33610D	0.317502
BnaEIL1-2	BnaC03g33700D	0.328913
BnaEIL1-2	BnaC03g33870D	0.33873
BnaEIL1-2	BnaC03g35050D	0.339628
BnaEIL1-2	BnaC03g35340D	0.304487
BnaEIL1-2	BnaC03g36740D	0.307201
BnaEIL1-2	BnaC03g37100D	0.31197
BnaEIL1-2	BnaC03g37950D	0.385321
BnaEIL1-2	BnaC03g38280D	0.311308
BnaEIL1-2	BnaC03g38840D	0.302529
BnaEIL1-2	BnaC03g39150D	0.375218
BnaEIL1-2	BnaC03g39290D	0.376263
BnaEIL1-2	BnaC03g40460D	0.396851
BnaEIL1-2	BnaC03g40570D	0.377345
BnaEIL1-2	BnaC03g41700D	0.33141
BnaEIL1-2	BnaC03g43500D	0.348272
BnaEIL1-2	BnaC03g43530D	0.371803
BnaEIL1-2	BnaC03g43810D	0.312698
BnaEIL1-2	BnaC03g44230D	0.315006
BnaEIL1-2	BnaC03g44260D	0.346993
BnaEIL1-2	BnaC03g45160D	0.319969
BnaEIL1-2	BnaC03g45790D	0.312962
BnaEIL1-2	BnaC03g45840D	0.341904
BnaEIL1-2	BnaC03g47500D	0.376394
BnaEIL1-2	BnaC03g47520D	0.356558
BnaEIL1-2	BnaC03g47610D	0.34888
BnaEIL1-2	BnaC03g47770D	0.303083
BnaEIL1-2	BnaC03g48070D	0.348161
BnaEIL1-2	BnaC03g48650D	0.30654
BnaEIL1-2	BnaC03g50570D	0.336403
BnaEIL1-2	BnaC03g51650D	0.367481
BnaEIL1-2	BnaC03g52070D	0.333917
BnaEIL1-2	BnaC03g52150D	0.316713
BnaEIL1-2	BnaC03g52720D	0.329688
BnaEIL1-2	BnaC03g53290D	0.345135
BnaEIL1-2	BnaC03g54740D	0.390057
BnaEIL1-2	BnaC03g54910D	0.370205
BnaEIL1-2	BnaC03g56940D	0.312928
BnaEIL1-2	BnaC03g57270D	0.304691
BnaEIL1-2	BnaC03g57550D	0.409491
BnaEIL1-2	BnaC03g59540D	0.354356
BnaEIL1-2	BnaC03g60180D	0.325058
BnaEIL1-2	BnaC03g61170D	0.306218
BnaEIL1-2	BnaC03g63890D	0.378982
BnaEIL1-2	BnaC03g64400D	0.338005
BnaEIL1-2	BnaC03g66710D	0.381942
BnaEIL1-2	BnaC03g68010D	0.414671
BnaEIL1-2	BnaC03g69760D	0.326271
BnaEIL1-2	BnaC03g70360D	0.383019
BnaEIL1-2	BnaC03g70910D	0.334713
BnaEIL1-2	BnaC03g71020D	0.320455
BnaEIL1-2	BnaC03g71040D	0.387887
BnaEIL1-2	BnaC03g71520D	0.359619
BnaEIL1-2	BnaC03g73150D	0.30255
BnaEIL1-2	BnaC03g73280D	0.317686
BnaEIL1-2	BnaC03g73560D	0.352271
BnaEIL1-2	BnaC03g74750D	0.345926
BnaEIL1-2	BnaC03g75170D	0.364137
BnaEIL1-2	BnaC03g75650D	0.310357
BnaEIL1-2	BnaC03g76080D	0.349733
BnaEIL1-2	BnaC04g00810D	0.373564
BnaEIL1-2	BnaC04g00990D	0.416155
BnaEIL1-2	BnaC04g01490D	0.384962
BnaEIL1-2	BnaC04g01850D	0.368631
BnaEIL1-2	BnaC04g02600D	0.336128
BnaEIL1-2	BnaC04g03920D	0.325394
BnaEIL1-2	BnaC04g03930D	0.307857
BnaEIL1-2	BnaC04g04050D	0.320923
BnaEIL1-2	BnaC04g04100D	0.317813
BnaEIL1-2	BnaC04g04870D	0.396536
BnaEIL1-2	BnaC04g05630D	0.386407
BnaEIL1-2	BnaC04g07200D	0.332868
BnaEIL1-2	BnaC04g07890D	0.314612
BnaEIL1-2	BnaC04g07900D	0.386114
BnaEIL1-2	BnaC04g09170D	0.338584
BnaEIL1-2	BnaC04g10400D	0.352186
BnaEIL1-2	BnaC04g11660D	0.328831
BnaEIL1-2	BnaC04g12230D	0.410151
BnaEIL1-2	BnaC04g13200D	0.406647
BnaEIL1-2	BnaC04g13550D	0.312853
BnaEIL1-2	BnaC04g14490D	0.384919
BnaEIL1-2	BnaC04g15140D	0.324218
BnaEIL1-2	BnaC04g16800D	0.374071
BnaEIL1-2	BnaC04g17680D	0.352884
BnaEIL1-2	BnaC04g21070D	0.31264
BnaEIL1-2	BnaC04g21420D	0.393333
BnaEIL1-2	BnaC04g24310D	0.38472
BnaEIL1-2	BnaC04g25490D	0.309301
BnaEIL1-2	BnaC04g28400D	0.305888
BnaEIL1-2	BnaC04g28440D	0.301301
BnaEIL1-2	BnaC04g28590D	0.349647
BnaEIL1-2	BnaC04g29070D	0.36134
BnaEIL1-2	BnaC04g29520D	0.305566
BnaEIL1-2	BnaC04g30120D	0.303992
BnaEIL1-2	BnaC04g30410D	0.307017
BnaEIL1-2	BnaC04g31110D	0.364697
BnaEIL1-2	BnaC04g32020D	0.38957
BnaEIL1-2	BnaC04g32650D	0.350489
BnaEIL1-2	BnaC04g32810D	0.353576
BnaEIL1-2	BnaC04g32860D	0.395405
BnaEIL1-2	BnaC04g33060D	0.359802
BnaEIL1-2	BnaC04g33700D	0.358379
BnaEIL1-2	BnaC04g34560D	0.345588
BnaEIL1-2	BnaC04g36280D	0.39193
BnaEIL1-2	BnaC04g36360D	0.415146
BnaEIL1-2	BnaC04g36980D	0.331209
BnaEIL1-2	BnaC04g38200D	0.334436
BnaEIL1-2	BnaC04g38630D	0.342835
BnaEIL1-2	BnaC04g39840D	0.397096
BnaEIL1-2	BnaC04g41050D	0.345036
BnaEIL1-2	BnaC04g41630D	0.301702
BnaEIL1-2	BnaC04g41760D	0.332292
BnaEIL1-2	BnaC04g42330D	0.326754
BnaEIL1-2	BnaC04g45610D	0.371538
BnaEIL1-2	BnaC04g45890D	0.307357
BnaEIL1-2	BnaC04g46940D	0.337906
BnaEIL1-2	BnaC04g47870D	0.40086
BnaEIL1-2	BnaC04g48870D	0.332193
BnaEIL1-2	BnaC04g49380D	0.308259
BnaEIL1-2	BnaC04g50140D	0.322853
BnaEIL1-2	BnaC04g51850D	0.364492
BnaEIL1-2	BnaC04g52530D	0.306873
BnaEIL1-2	BnaC04g53310D	0.340412
BnaEIL1-2	BnaC04g54030D	0.425123
BnaEIL1-2	BnaC04g54440D	0.303211
BnaEIL1-2	BnaC04g54530D	0.319452
BnaEIL1-2	BnaC04g55100D	0.31433
BnaEIL1-2	BnaC04g55530D	0.365379
BnaEIL1-2	BnaC04g55920D	0.302416
BnaEIL1-2	BnaC04g56520D	0.401647
BnaEIL1-2	BnaC05g00070D	0.361649
BnaEIL1-2	BnaC05g00740D	0.313992
BnaEIL1-2	BnaC05g01450D	0.3716
BnaEIL1-2	BnaC05g01490D	0.327279
BnaEIL1-2	BnaC05g01500D	0.393814
BnaEIL1-2	BnaC05g02140D	0.353597
BnaEIL1-2	BnaC05g02170D	0.35738
BnaEIL1-2	BnaC05g02310D	0.370977
BnaEIL1-2	BnaC05g02370D	0.347763
BnaEIL1-2	BnaC05g02620D	0.382761
BnaEIL1-2	BnaC05g03220D	0.309661
BnaEIL1-2	BnaC05g04630D	0.311143
BnaEIL1-2	BnaC05g05510D	0.322554
BnaEIL1-2	BnaC05g05520D	0.323787
BnaEIL1-2	BnaC05g05720D	0.407769
BnaEIL1-2	BnaC05g06230D	0.353907
BnaEIL1-2	BnaC05g07290D	0.316493
BnaEIL1-2	BnaC05g07810D	0.368913
BnaEIL1-2	BnaC05g08080D	0.334954
BnaEIL1-2	BnaC05g08330D	0.302719
BnaEIL1-2	BnaC05g08580D	0.344623
BnaEIL1-2	BnaC05g10020D	0.318277
BnaEIL1-2	BnaC05g10530D	0.412415
BnaEIL1-2	BnaC05g10840D	0.380081
BnaEIL1-2	BnaC05g11220D	0.352099
BnaEIL1-2	BnaC05g11480D	0.396524
BnaEIL1-2	BnaC05g11560D	0.327144
BnaEIL1-2	BnaC05g11640D	0.322104
BnaEIL1-2	BnaC05g11750D	0.385474
BnaEIL1-2	BnaC05g12460D	0.39145
BnaEIL1-2	BnaC05g12660D	0.302333
BnaEIL1-2	BnaC05g13260D	0.386103
BnaEIL1-2	BnaC05g13930D	0.372221
BnaEIL1-2	BnaC05g15660D	0.43172
BnaEIL1-2	BnaC05g15870D	0.307036
BnaEIL1-2	BnaC05g17530D	0.337406
BnaEIL1-2	BnaC05g18090D	0.315964
BnaEIL1-2	BnaC05g18210D	0.398835
BnaEIL1-2	BnaC05g19110D	0.390517
BnaEIL1-2	BnaC05g19840D	0.362019
BnaEIL1-2	BnaC05g20290D	0.330357
BnaEIL1-2	BnaC05g20300D	0.347567
BnaEIL1-2	BnaC05g21230D	0.345486
BnaEIL1-2	BnaC05g24350D	0.325863
BnaEIL1-2	BnaC05g24640D	0.331085
BnaEIL1-2	BnaC05g28560D	0.32355
BnaEIL1-2	BnaC05g29840D	0.382711
BnaEIL1-2	BnaC05g29850D	0.339753
BnaEIL1-2	BnaC05g30220D	0.418842
BnaEIL1-2	BnaC05g30250D	0.396004
BnaEIL1-2	BnaC05g31340D	0.301361
BnaEIL1-2	BnaC05g32470D	0.316059
BnaEIL1-2	BnaC05g32550D	0.353822
BnaEIL1-2	BnaC05g32810D	0.336139
BnaEIL1-2	BnaC05g35230D	0.38366
BnaEIL1-2	BnaC05g35480D	0.383691
BnaEIL1-2	BnaC05g35740D	0.318425
BnaEIL1-2	BnaC05g36520D	0.380766
BnaEIL1-2	BnaC05g36690D	0.362958
BnaEIL1-2	BnaC05g36750D	0.309692
BnaEIL1-2	BnaC05g37050D	0.395072
BnaEIL1-2	BnaC05g37780D	0.344076
BnaEIL1-2	BnaC05g38050D	0.386968
BnaEIL1-2	BnaC05g38330D	0.400962
BnaEIL1-2	BnaC05g38440D	0.329938
BnaEIL1-2	BnaC05g38530D	0.386826
BnaEIL1-2	BnaC05g38540D	0.313596
BnaEIL1-2	BnaC05g39930D	0.412699
BnaEIL1-2	BnaC05g40000D	0.316473
BnaEIL1-2	BnaC05g40160D	0.355933
BnaEIL1-2	BnaC05g41030D	0.304088
BnaEIL1-2	BnaC05g41980D	0.30959
BnaEIL1-2	BnaC05g43540D	0.3143
BnaEIL1-2	BnaC05g43850D	0.327807
BnaEIL1-2	BnaC05g43870D	0.404716
BnaEIL1-2	BnaC05g43970D	0.38735
BnaEIL1-2	BnaC05g44320D	0.30175
BnaEIL1-2	BnaC05g44350D	0.374512
BnaEIL1-2	BnaC05g44880D	0.345021
BnaEIL1-2	BnaC05g47200D	0.3232
BnaEIL1-2	BnaC05g47450D	0.310657
BnaEIL1-2	BnaC05g47570D	0.315126
BnaEIL1-2	BnaC05g48450D	0.304546
BnaEIL1-2	BnaC05g49030D	0.311947
BnaEIL1-2	BnaC05g50130D	0.377014
BnaEIL1-2	BnaC05g51070D	0.315386
BnaEIL1-2	BnaC06g01190D	0.334678
BnaEIL1-2	BnaC06g01320D	0.405167
BnaEIL1-2	BnaC06g01760D	0.301853
BnaEIL1-2	BnaC06g02860D	0.397892
BnaEIL1-2	BnaC06g02930D	0.317921
BnaEIL1-2	BnaC06g04600D	0.373675
BnaEIL1-2	BnaC06g06420D	0.341761
BnaEIL1-2	BnaC06g07400D	0.428577
BnaEIL1-2	BnaC06g09920D	0.402958
BnaEIL1-2	BnaC06g11900D	0.352141
BnaEIL1-2	BnaC06g12480D	0.383476
BnaEIL1-2	BnaC06g12970D	0.328871
BnaEIL1-2	BnaC06g14970D	0.324954
BnaEIL1-2	BnaC06g15270D	0.362108
BnaEIL1-2	BnaC06g15940D	0.311682
BnaEIL1-2	BnaC06g16370D	0.358629
BnaEIL1-2	BnaC06g16790D	0.344172
BnaEIL1-2	BnaC06g16800D	0.355915
BnaEIL1-2	BnaC06g17250D	0.351186
BnaEIL1-2	BnaC06g17390D	0.309125
BnaEIL1-2	BnaC06g18420D	0.317026
BnaEIL1-2	BnaC06g18990D	0.330333
BnaEIL1-2	BnaC06g19080D	0.38096
BnaEIL1-2	BnaC06g19470D	0.422284
BnaEIL1-2	BnaC06g19580D	0.305155
BnaEIL1-2	BnaC06g20420D	0.324608
BnaEIL1-2	BnaC06g21160D	0.330669
BnaEIL1-2	BnaC06g23700D	0.303449
BnaEIL1-2	BnaC06g24580D	0.301604
BnaEIL1-2	BnaC06g26320D	0.300875
BnaEIL1-2	BnaC06g27360D	0.426714
BnaEIL1-2	BnaC06g27570D	0.326258
BnaEIL1-2	BnaC06g28700D	0.343521
BnaEIL1-2	BnaC06g33220D	0.326072
BnaEIL1-2	BnaC06g35160D	0.321342
BnaEIL1-2	BnaC06g35930D	0.309719
BnaEIL1-2	BnaC06g35970D	0.412589
BnaEIL1-2	BnaC06g36570D	0.395673
BnaEIL1-2	BnaC06g36600D	0.312021
BnaEIL1-2	BnaC06g36850D	0.300842
BnaEIL1-2	BnaC06g37000D	0.301589
BnaEIL1-2	BnaC06g37910D	0.322307
BnaEIL1-2	BnaC06g38300D	0.357791
BnaEIL1-2	BnaC06g38530D	0.334778
BnaEIL1-2	BnaC06g39250D	0.366708
BnaEIL1-2	BnaC06g39540D	0.402913
BnaEIL1-2	BnaC06g40720D	0.339456
BnaEIL1-2	BnaC06g41300D	0.368694
BnaEIL1-2	BnaC06g42860D	0.301289
BnaEIL1-2	BnaC06g43320D	0.388651
BnaEIL1-2	BnaC06g43670D	0.335258
BnaEIL1-2	BnaC07g00350D	0.310775
BnaEIL1-2	BnaC07g00380D	0.348127
BnaEIL1-2	BnaC07g00710D	0.302972
BnaEIL1-2	BnaC07g01360D	0.378013
BnaEIL1-2	BnaC07g01960D	0.387518
BnaEIL1-2	BnaC07g02160D	0.333602
BnaEIL1-2	BnaC07g02520D	0.304524
BnaEIL1-2	BnaC07g03020D	0.427096
BnaEIL1-2	BnaC07g03070D	0.348747
BnaEIL1-2	BnaC07g03590D	0.401235
BnaEIL1-2	BnaC07g04900D	0.362363
BnaEIL1-2	BnaC07g05890D	0.327888
BnaEIL1-2	BnaC07g06230D	0.360669
BnaEIL1-2	BnaC07g06280D	0.309603
BnaEIL1-2	BnaC07g06580D	0.303311
BnaEIL1-2	BnaC07g10490D	0.320064
BnaEIL1-2	BnaC07g11430D	0.327404
BnaEIL1-2	BnaC07g11440D	0.316679
BnaEIL1-2	BnaC07g13050D	0.392034
BnaEIL1-2	BnaC07g15820D	0.316264
BnaEIL1-2	BnaC07g16510D	0.367391
BnaEIL1-2	BnaC07g16700D	0.382068
BnaEIL1-2	BnaC07g17130D	0.317157
BnaEIL1-2	BnaC07g17290D	0.38638
BnaEIL1-2	BnaC07g17410D	0.360688
BnaEIL1-2	BnaC07g17720D	0.31059
BnaEIL1-2	BnaC07g17810D	0.39291
BnaEIL1-2	BnaC07g18960D	0.329519
BnaEIL1-2	BnaC07g19540D	0.335462
BnaEIL1-2	BnaC07g19860D	0.387265
BnaEIL1-2	BnaC07g21700D	0.331118
BnaEIL1-2	BnaC07g23530D	0.304036
BnaEIL1-2	BnaC07g23570D	0.39777
BnaEIL1-2	BnaC07g24100D	0.342144
BnaEIL1-2	BnaC07g24140D	0.33386
BnaEIL1-2	BnaC07g26680D	0.346905
BnaEIL1-2	BnaC07g28040D	0.320621
BnaEIL1-2	BnaC07g28190D	0.333344
BnaEIL1-2	BnaC07g29100D	0.409836
BnaEIL1-2	BnaC07g29600D	0.378113
BnaEIL1-2	BnaC07g30690D	0.315415
BnaEIL1-2	BnaC07g31240D	0.302779
BnaEIL1-2	BnaC07g31580D	0.326335
BnaEIL1-2	BnaC07g32160D	0.367834
BnaEIL1-2	BnaC07g32940D	0.309342
BnaEIL1-2	BnaC07g33180D	0.320703
BnaEIL1-2	BnaC07g33450D	0.419123
BnaEIL1-2	BnaC07g33770D	0.301115
BnaEIL1-2	BnaC07g34380D	0.360654
BnaEIL1-2	BnaC07g35780D	0.400959
BnaEIL1-2	BnaC07g37050D	0.307887
BnaEIL1-2	BnaC07g39530D	0.414209
BnaEIL1-2	BnaC07g39880D	0.385407
BnaEIL1-2	BnaC07g39990D	0.310951
BnaEIL1-2	BnaC07g41300D	0.320581
BnaEIL1-2	BnaC07g42460D	0.362235
BnaEIL1-2	BnaC07g42840D	0.412352
BnaEIL1-2	BnaC07g44600D	0.328567
BnaEIL1-2	BnaC07g45040D	0.303534
BnaEIL1-2	BnaC07g46200D	0.315041
BnaEIL1-2	BnaC07g46250D	0.316897
BnaEIL1-2	BnaC07g46810D	0.328248
BnaEIL1-2	BnaC07g47310D	0.348462
BnaEIL1-2	BnaC07g47610D	0.331447
BnaEIL1-2	BnaC07g48280D	0.360769
BnaEIL1-2	BnaC07g49050D	0.310517
BnaEIL1-2	BnaC07g49830D	0.345796
BnaEIL1-2	BnaC07g50310D	0.318133
BnaEIL1-2	BnaC07g51160D	0.321894
BnaEIL1-2	BnaC08g00370D	0.35468
BnaEIL1-2	BnaC08g00500D	0.326096
BnaEIL1-2	BnaC08g00780D	0.407754
BnaEIL1-2	BnaC08g00900D	0.388282
BnaEIL1-2	BnaC08g02070D	0.374066
BnaEIL1-2	BnaC08g02120D	0.343405
BnaEIL1-2	BnaC08g03190D	0.359099
BnaEIL1-2	BnaC08g04140D	0.353578
BnaEIL1-2	BnaC08g05600D	0.327037
BnaEIL1-2	BnaC08g05910D	0.325002
BnaEIL1-2	BnaC08g06010D	0.34983
BnaEIL1-2	BnaC08g09340D	0.36665
BnaEIL1-2	BnaC08g09400D	0.356553
BnaEIL1-2	BnaC08g09490D	0.311869
BnaEIL1-2	BnaC08g09570D	0.385836
BnaEIL1-2	BnaC08g10160D	0.306329
BnaEIL1-2	BnaC08g10600D	0.32318
BnaEIL1-2	BnaC08g11860D	0.32038
BnaEIL1-2	BnaC08g13450D	0.329269
BnaEIL1-2	BnaC08g13770D	0.379176
BnaEIL1-2	BnaC08g14090D	0.310908
BnaEIL1-2	BnaC08g14420D	0.354171
BnaEIL1-2	BnaC08g14950D	0.369101
BnaEIL1-2	BnaC08g15160D	0.361592
BnaEIL1-2	BnaC08g15730D	0.347244
BnaEIL1-2	BnaC08g16090D	0.37658
BnaEIL1-2	BnaC08g16190D	0.337947
BnaEIL1-2	BnaC08g18320D	0.369276
BnaEIL1-2	BnaC08g20270D	0.317724
BnaEIL1-2	BnaC08g20550D	0.305125
BnaEIL1-2	BnaC08g20590D	0.380806
BnaEIL1-2	BnaC08g21130D	0.381051
BnaEIL1-2	BnaC08g22300D	0.300536
BnaEIL1-2	BnaC08g23110D	0.349824
BnaEIL1-2	BnaC08g23120D	0.314644
BnaEIL1-2	BnaC08g23150D	0.327968
BnaEIL1-2	BnaC08g24730D	0.301852
BnaEIL1-2	BnaC08g24750D	0.358139
BnaEIL1-2	BnaC08g24980D	0.321279
BnaEIL1-2	BnaC08g25580D	0.320988
BnaEIL1-2	BnaC08g26410D	0.331749
BnaEIL1-2	BnaC08g26570D	0.390527
BnaEIL1-2	BnaC08g27050D	0.381344
BnaEIL1-2	BnaC08g27160D	0.351696
BnaEIL1-2	BnaC08g27260D	0.314096
BnaEIL1-2	BnaC08g27430D	0.427892
BnaEIL1-2	BnaC08g27920D	0.426686
BnaEIL1-2	BnaC08g28210D	0.397947
BnaEIL1-2	BnaC08g29100D	0.309918
BnaEIL1-2	BnaC08g29260D	0.353086
BnaEIL1-2	BnaC08g29370D	0.32558
BnaEIL1-2	BnaC08g29490D	0.352922
BnaEIL1-2	BnaC08g29840D	0.317079
BnaEIL1-2	BnaC08g30210D	0.357496
BnaEIL1-2	BnaC08g31920D	0.311521
BnaEIL1-2	BnaC08g32150D	0.360824
BnaEIL1-2	BnaC08g33140D	0.312739
BnaEIL1-2	BnaC08g33540D	0.370955
BnaEIL1-2	BnaC08g33780D	0.387429
BnaEIL1-2	BnaC08g34650D	0.347757
BnaEIL1-2	BnaC08g35140D	0.302557
BnaEIL1-2	BnaC08g35550D	0.319571
BnaEIL1-2	BnaC08g35680D	0.324351
BnaEIL1-2	BnaC08g35690D	0.437922
BnaEIL1-2	BnaC08g36700D	0.369454
BnaEIL1-2	BnaC08g37320D	0.340348
BnaEIL1-2	BnaC08g37410D	0.314831
BnaEIL1-2	BnaC08g37940D	0.363151
BnaEIL1-2	BnaC08g37960D	0.32514
BnaEIL1-2	BnaC08g38600D	0.370006
BnaEIL1-2	BnaC08g38970D	0.312099
BnaEIL1-2	BnaC08g39710D	0.386409
BnaEIL1-2	BnaC08g42320D	0.340884
BnaEIL1-2	BnaC08g42630D	0.372453
BnaEIL1-2	BnaC08g42640D	0.360143
BnaEIL1-2	BnaC08g42880D	0.33322
BnaEIL1-2	BnaC08g43490D	0.386436
BnaEIL1-2	BnaC08g43520D	0.301631
BnaEIL1-2	BnaC08g43560D	0.381773
BnaEIL1-2	BnaC08g43770D	0.354586
BnaEIL1-2	BnaC08g43830D	0.363591
BnaEIL1-2	BnaC08g45000D	0.304796
BnaEIL1-2	BnaC08g45410D	0.329277
BnaEIL1-2	BnaC08g45610D	0.408101
BnaEIL1-2	BnaC08g47260D	0.383775
BnaEIL1-2	BnaC08g47920D	0.400885
BnaEIL1-2	BnaC08g48170D	0.314009
BnaEIL1-2	BnaC08g48260D	0.362337
BnaEIL1-2	BnaC08g49240D	0.316633
BnaEIL1-2	BnaC08g49500D	0.3653
BnaEIL1-2	BnaC08g49830D	0.347833
BnaEIL1-2	BnaC09g00260D	0.332607
BnaEIL1-2	BnaC09g00490D	0.344546
BnaEIL1-2	BnaC09g00630D	0.411009
BnaEIL1-2	BnaC09g00720D	0.420353
BnaEIL1-2	BnaC09g01340D	0.327125
BnaEIL1-2	BnaC09g01670D	0.371854
BnaEIL1-2	BnaC09g02970D	0.384853
BnaEIL1-2	BnaC09g03210D	0.392729
BnaEIL1-2	BnaC09g03560D	0.306242
BnaEIL1-2	BnaC09g04820D	0.310283
BnaEIL1-2	BnaC09g06290D	0.361139
BnaEIL1-2	BnaC09g06350D	0.415686
BnaEIL1-2	BnaC09g06460D	0.347603
BnaEIL1-2	BnaC09g08020D	0.300012
BnaEIL1-2	BnaC09g09000D	0.314123
BnaEIL1-2	BnaC09g09160D	0.30512
BnaEIL1-2	BnaC09g09250D	0.312812
BnaEIL1-2	BnaC09g11950D	0.302956
BnaEIL1-2	BnaC09g12750D	0.402965
BnaEIL1-2	BnaC09g13350D	0.322972
BnaEIL1-2	BnaC09g14010D	0.302231
BnaEIL1-2	BnaC09g15030D	0.358338
BnaEIL1-2	BnaC09g17190D	0.380292
BnaEIL1-2	BnaC09g17480D	0.365921
BnaEIL1-2	BnaC09g18570D	0.310657
BnaEIL1-2	BnaC09g20030D	0.30392
BnaEIL1-2	BnaC09g21530D	0.398171
BnaEIL1-2	BnaC09g23020D	0.319901
BnaEIL1-2	BnaC09g23090D	0.388014
BnaEIL1-2	BnaC09g23820D	0.374366
BnaEIL1-2	BnaC09g23910D	0.384842
BnaEIL1-2	BnaC09g24750D	0.343837
BnaEIL1-2	BnaC09g24810D	0.311288
BnaEIL1-2	BnaC09g25420D	0.323164
BnaEIL1-2	BnaC09g26000D	0.341331
BnaEIL1-2	BnaC09g26150D	0.364662
BnaEIL1-2	BnaC09g29880D	0.302839
BnaEIL1-2	BnaC09g30200D	0.367714
BnaEIL1-2	BnaC09g31730D	0.349114
BnaEIL1-2	BnaC09g31840D	0.353509
BnaEIL1-2	BnaC09g31950D	0.342807
BnaEIL1-2	BnaC09g32470D	0.39337
BnaEIL1-2	BnaC09g32480D	0.305549
BnaEIL1-2	BnaC09g32830D	0.312995
BnaEIL1-2	BnaC09g32970D	0.328993
BnaEIL1-2	BnaC09g33690D	0.322494
BnaEIL1-2	BnaC09g35260D	0.351141
BnaEIL1-2	BnaC09g36350D	0.384431
BnaEIL1-2	BnaC09g37170D	0.326981
BnaEIL1-2	BnaC09g37460D	0.307658
BnaEIL1-2	BnaC09g37640D	0.386242
BnaEIL1-2	BnaC09g37860D	0.311084
BnaEIL1-2	BnaC09g38250D	0.305201
BnaEIL1-2	BnaC09g40400D	0.344275
BnaEIL1-2	BnaC09g42450D	0.333134
BnaEIL1-2	BnaC09g42490D	0.321749
BnaEIL1-2	BnaC09g43160D	0.342635
BnaEIL1-2	BnaC09g43220D	0.321915
BnaEIL1-2	BnaC09g43300D	0.312666
BnaEIL1-2	BnaC09g43600D	0.307275
BnaEIL1-2	BnaC09g43620D	0.352389
BnaEIL1-2	BnaC09g44340D	0.313826
BnaEIL1-2	BnaC09g44500D	0.381282
BnaEIL1-2	BnaC09g46790D	0.314731
BnaEIL1-2	BnaC09g46990D	0.360422
BnaEIL1-2	BnaC09g47090D	0.34771
BnaEIL1-2	BnaC09g47130D	0.365718
BnaEIL1-2	BnaC09g47170D	0.329535
BnaEIL1-2	BnaC09g47610D	0.346363
BnaEIL1-2	BnaC09g47620D	0.32146
BnaEIL1-2	BnaC09g47890D	0.301988
BnaEIL1-2	BnaC09g48300D	0.357764
BnaEIL1-2	BnaC09g48930D	0.372398
BnaEIL1-2	BnaC09g49180D	0.395628
BnaEIL1-2	BnaC09g49410D	0.344836
BnaEIL1-2	BnaC09g49480D	0.349796
BnaEIL1-2	BnaC09g49810D	0.364852
BnaEIL1-2	BnaC09g49970D	0.31231
BnaEIL1-2	BnaC09g51290D	0.313436
BnaEIL1-2	BnaC09g53430D	0.321162
BnaEIL1-2	BnaCnng01440D	0.347532
BnaEIL1-2	BnaCnng01490D	0.37759
BnaEIL1-2	BnaCnng01640D	0.332963
BnaEIL1-2	BnaCnng02060D	0.343063
BnaEIL1-2	BnaCnng02380D	0.313042
BnaEIL1-2	BnaCnng02600D	0.417601
BnaEIL1-2	BnaCnng03430D	0.401405
BnaEIL1-2	BnaCnng05160D	0.303703
BnaEIL1-2	BnaCnng05400D	0.320778
BnaEIL1-2	BnaCnng05910D	0.302714
BnaEIL1-2	BnaCnng07000D	0.309841
BnaEIL1-2	BnaCnng07570D	0.341489
BnaEIL1-2	BnaCnng07780D	0.337805
BnaEIL1-2	BnaCnng08550D	0.363496
BnaEIL1-2	BnaCnng08950D	0.339566
BnaEIL1-2	BnaCnng09170D	0.326768
BnaEIL1-2	BnaCnng11420D	0.4078
BnaEIL1-2	BnaCnng13380D	0.324669
BnaEIL1-2	BnaCnng13410D	0.304551
BnaEIL1-2	BnaCnng13480D	0.349436
BnaEIL1-2	BnaCnng14690D	0.308167
BnaEIL1-2	BnaCnng15870D	0.376527
BnaEIL1-2	BnaCnng17070D	0.346144
BnaEIL1-2	BnaCnng17800D	0.335216
BnaEIL1-2	BnaCnng17870D	0.374353
BnaEIL1-2	BnaCnng17960D	0.318047
BnaEIL1-2	BnaCnng18610D	0.404782
BnaEIL1-2	BnaCnng19440D	0.3432
BnaEIL1-2	BnaCnng19880D	0.318748
BnaEIL1-2	BnaCnng20150D	0.310588
BnaEIL1-2	BnaCnng23300D	0.313948
BnaEIL1-2	BnaCnng24070D	0.351663
BnaEIL1-2	BnaCnng24440D	0.413969
BnaEIL1-2	BnaCnng24840D	0.334231
BnaEIL1-2	BnaCnng26670D	0.318992
BnaEIL1-2	BnaCnng28520D	0.315294
BnaEIL1-2	BnaCnng28550D	0.338664
BnaEIL1-2	BnaCnng28640D	0.343725
BnaEIL1-2	BnaCnng29900D	0.379656
BnaEIL1-2	BnaCnng30800D	0.380377
BnaEIL1-2	BnaCnng31080D	0.367632
BnaEIL1-2	BnaCnng31270D	0.305449
BnaEIL1-2	BnaCnng31490D	0.342386
BnaEIL1-2	BnaCnng31980D	0.355205
BnaEIL1-2	BnaCnng32650D	0.383656
BnaEIL1-2	BnaCnng32700D	0.392514
BnaEIL1-2	BnaCnng32880D	0.311045
BnaEIL1-2	BnaCnng33200D	0.329531
BnaEIL1-2	BnaCnng33420D	0.403464
BnaEIL1-2	BnaCnng34340D	0.321611
BnaEIL1-2	BnaCnng34760D	0.329471
BnaEIL1-2	BnaCnng35170D	0.320128
BnaEIL1-2	BnaCnng35440D	0.365972
BnaEIL1-2	BnaCnng35730D	0.311625
BnaEIL1-2	BnaCnng36550D	0.323285
BnaEIL1-2	BnaCnng36950D	0.310764
BnaEIL1-2	BnaCnng37980D	0.336372
BnaEIL1-2	BnaCnng39770D	0.317194
BnaEIL1-2	BnaCnng40270D	0.345543
BnaEIL1-2	BnaCnng40350D	0.316107
BnaEIL1-2	BnaCnng41360D	0.369648
BnaEIL1-2	BnaCnng45850D	0.388998
BnaEIL1-2	BnaCnng45980D	0.320792
BnaEIL1-2	BnaCnng45990D	0.340712
BnaEIL1-2	BnaCnng47600D	0.306367
BnaEIL1-2	BnaCnng48140D	0.365363
BnaEIL1-2	BnaCnng49050D	0.303454
BnaEIL1-2	BnaCnng49530D	0.338455
BnaEIL1-2	BnaCnng49880D	0.386862
BnaEIL1-2	BnaCnng50310D	0.318642
BnaEIL1-2	BnaCnng51120D	0.354706
BnaEIL1-2	BnaCnng51520D	0.392486
BnaEIL1-2	BnaCnng52140D	0.416127
BnaEIL1-2	BnaCnng54370D	0.335369
BnaEIL1-2	BnaCnng61780D	0.354366
BnaEIL1-2	BnaCnng63430D	0.377982
BnaEIL1-2	BnaCnng63600D	0.315716
BnaEIL1-2	BnaCnng63670D	0.301151
BnaEIL1-2	BnaCnng63830D	0.420098
BnaEIL1-2	BnaCnng65100D	0.359538
BnaEIL1-2	BnaCnng65920D	0.311957
BnaEIL1-2	BnaCnng65930D	0.327949
BnaEIL1-2	BnaCnng67980D	0.301235
BnaEIL1-2	BnaCnng68140D	0.37897
BnaEIL1-2	BnaCnng70910D	0.376985
BnaEIL1-2	BnaCnng71820D	0.388075
BnaEIL1-2	BnaCnng72890D	0.346645
BnaEIL1-2	BnaCnng74170D	0.356514
BnaEIL1-2	BnaCnng76000D	0.315252
BnaEIL1-2	BnaCnng78380D	0.367637
BnaC03g28320D	BnaEIL1-2	0.308979
BnaC03g31380D	BnaEIL1-2	0.309952
BnaC03g32530D	BnaARR18	0.314606
BnaC03g33790D	BnaEIL1-2	0.387365
BnaC03g34940D	BnaARR18	0.315933
BnaC03g36410D	BnaEIL1-2	0.349933
BnaC03g37540D	BnaEIL1-2	0.338245
BnaC03g37880D	BnaARR18	0.309966
BnaC03g41050D	BnaEIL1-2	0.377615
BnaC03g45620D	BnaEIL1-2	0.339984
BnaC03g55280D	BnaARR18	0.318314
BnaC03g60170D	BnaARR18	0.300726
BnaC03g71220D	BnaEIL1-2	0.308645
BnaC03g72010D	BnaARR18	0.312581
BnaC03g78230D	BnaEIL1-2	0.424973
BnaC04g00590D	BnaEIL1-2	0.330667
BnaC04g11280D	BnaEIL1-2	0.367073
BnaC04g16920D	BnaEIL1-2	0.319584
BnaC04g23460D	BnaEIL1-2	0.303186
BnaC04g29310D	BnaEIL1-2	0.350515
BnaC04g29650D	BnaEIL1-2	0.360595
BnaC04g29670D	BnaARR18	0.304478
BnaC04g30910D	BnaEIL1-2	0.370822
BnaC04g31130D	BnaEIL1-2	0.315788
BnaC04g34190D	BnaARR18	0.307473
BnaC04g35630D	BnaARR18	0.300057
BnaC04g52600D	BnaEIL1-2	0.370197
BnaC04g52950D	BnaEIL1-2	0.307701
BnaC04g53170D	BnaEIL1-2	0.398772
BnaC04g56640D	BnaARR18	0.303494
BnaC05g01410D	BnaEIL1-2	0.409928
BnaC05g01770D	BnaEIL1-2	0.355221
BnaC05g02260D	BnaEIL1-2	0.367915
BnaC05g02530D	BnaARR18	0.305754
BnaC05g05630D	BnaEIL1-2	0.426832
BnaC05g18370D	BnaEIL1-2	0.365624
BnaC05g21480D	BnaEIL1-2	0.322161
BnaC05g21720D	BnaEIL1-2	0.328025
BnaC05g28860D	BnaEIL1-2	0.323032
BnaC05g33800D	BnaARR18	0.300667
BnaC05g34550D	BnaEIL1-2	0.425451
BnaC05g34590D	BnaEIL1-2	0.306074
BnaC05g37640D	BnaARR18	0.305182
BnaC05g38030D	BnaEIL1-2	0.353734
BnaC05g39920D	BnaARR18	0.302201
BnaC05g40550D	BnaARR18	0.305825
BnaC05g44940D	BnaARR18	0.30678
BnaC06g07410D	BnaEIL1-2	0.328718
BnaC06g10300D	BnaARR18	0.309312
BnaC06g11760D	BnaEIL1-2	0.353958
BnaC06g14070D	BnaEIL1-2	0.309459
BnaC06g14990D	BnaEIL1-2	0.361366
BnaC06g17090D	BnaARR18	0.303215
BnaC06g18340D	BnaEIL1-2	0.307588
BnaC06g30420D	BnaEIL1-2	0.390722
BnaC06g32440D	BnaEIL1-2	0.335036
BnaC06g34440D	BnaEIL1-2	0.324573
BnaC06g37630D	BnaEIL1-2	0.321719
BnaC06g43550D	BnaARR18	0.306822
BnaC07g03810D	BnaEIL1-2	0.340144
BnaC07g06040D	BnaEIL1-2	0.314491
BnaC07g09390D	BnaEIL1-2	0.404707
BnaC07g14130D	BnaEIL1-2	0.377783
BnaC07g19830D	BnaEIL1-2	0.361708
BnaC07g24130D	BnaEIL1-2	0.312008
BnaC07g26240D	BnaEIL1-2	0.366782
BnaC07g27700D	BnaEIL1-2	0.303291
BnaC07g30610D	BnaEIL1-2	0.307542
BnaC07g31620D	BnaEIL1-2	0.324867
BnaC07g43540D	BnaEIL1-2	0.363831
BnaC07g49680D	BnaEIL1-2	0.353803
BnaC08g00380D	BnaEIL1-2	0.345233
BnaC08g08300D	BnaEIL1-2	0.361034
BnaC08g12890D	BnaEIL1-2	0.314098
BnaC08g13210D	BnaEIL1-2	0.324088
BnaC08g28550D	BnaEIL1-2	0.329777
BnaC08g32120D	BnaEIL1-2	0.345891
BnaC08g35100D	BnaEIL1-2	0.340996
BnaC08g43270D	BnaEIL1-2	0.372597
BnaC09g00290D	BnaEIL1-2	0.33862
BnaC09g01070D	BnaEIL1-2	0.30156
BnaC09g09910D	BnaEIL1-2	0.407988
BnaC09g14590D	BnaEIL1-2	0.313774
BnaC09g18300D	BnaEIL1-2	0.341013
BnaC09g32660D	BnaARR18	0.31799
BnaC09g45380D	BnaEIL1-2	0.322146
BnaC09g49870D	BnaEIL1-2	0.306429
BnaC09g52060D	BnaEIL1-2	0.372883
BnaCnng02210D	BnaEIL1-2	0.344541
BnaCnng03220D	BnaEIL1-2	0.388052
BnaCnng12070D	BnaEIL1-2	0.364056
BnaCnng13390D	BnaARR18	0.308633
BnaCnng16700D	BnaARR18	0.301302
BnaCnng19060D	BnaEIL1-2	0.328193
BnaCnng22230D	BnaEIL1-2	0.30936
BnaCnng27050D	BnaEIL1-2	0.310549
BnaCnng27540D	BnaEIL1-2	0.381566
BnaCnng29590D	BnaEIL1-2	0.323268
BnaCnng39580D	BnaEIL1-2	0.300524
BnaCnng57420D	BnaEIL1-2	0.350894
BnaCnng67390D	BnaEIL1-2	0.383378
BnaCnng72290D	BnaEIL1-2	0.314323
BnaUnng05060D	BnaARR18	0.300724

## Sheet: TableS4-6
Table S4-6 The genes interacting with rapeseed hormone-related TFs identified in "turquoise" module.
fromNode	toNode	weight
BnaA01g00280D	BnaARF5	0.705521
BnaA01g00280D	BnaARR14	0.70075
BnaA01g00280D	BnaWRKY60	0.700966
BnaA01g00380D	BnaARR14	0.70038
BnaA01g00400D	BnaARF47	0.7008
BnaA01g00420D	BnaBZR1	0.700231
BnaA01g00420D	BnaARR14	0.706672
BnaA01g00540D	BnaARR14	0.703249
BnaA01g00540D	BnaARR69	0.707885
BnaA01g00590D	BnaARR14	0.703161
BnaA01g00590D	BnaARR24	0.701213
BnaA01g00590D	BnaARR69	0.704976
BnaA01g00610D	BnaBZR1	0.700243
BnaA01g00610D	BnaARR14	0.706046
BnaBZR1	BnaA01g11100D	0.701269
BnaBZR1	BnaA01g14020D	0.701006
BnaBZR1	BnaA01g19110D	0.700396
BnaBZR1	BnaA01g22110D	0.700121
BnaBZR1	BnaA01g35430D	0.700737
BnaBZR1	BnaA02g07840D	0.700038
BnaBZR1	BnaA03g24370D	0.700124
BnaBZR1	BnaA03g28360D	0.700201
BnaBZR1	BnaA03g34610D	0.700086
BnaBZR1	BnaA03g55050D	0.700481
BnaBZR1	BnaA04g08950D	0.700634
BnaBZR1	BnaA05g02560D	0.702481
BnaBZR1	BnaA05g33910D	0.700033
BnaBZR1	BnaA06g01060D	0.700482
BnaBZR1	BnaA06g20450D	0.700385
BnaBZR1	BnaA07g12780D	0.701108
BnaBZR1	BnaA08g04360D	0.70056
BnaBZR1	BnaA08g04900D	0.701054
BnaBZR1	BnaA08g17820D	0.700885
BnaBZR1	BnaA08g18520D	0.701189
BnaBZR1	BnaA08g26490D	0.700655
BnaBZR1	BnaA08g29150D	0.700816
BnaBZR1	BnaA09g01950D	0.701701
BnaBZR1	BnaA09g06790D	0.700762
BnaBZR1	BnaA09g24220D	0.70171
BnaBZR1	BnaA09g37670D	0.700876
BnaBZR1	BnaA09g51990D	0.700881
BnaBZR1	BnaA10g13810D	0.70088
BnaBZR1	BnaA10g14680D	0.700228
BnaBZR1	BnaA10g24680D	0.700125
BnaBZR1	BnaAnng05000D	0.700174
BnaBZR1	BnaC01g04530D	0.700488
BnaBZR1	BnaC01g22500D	0.700934
BnaBZR1	BnaC01g29950D	0.700447
BnaBZR1	BnaC02g04750D	0.700608
BnaBZR1	BnaC02g06430D	0.700633
BnaBZR1	BnaC02g20410D	0.70041
BnaBZR1	BnaC02g43920D	0.700722
BnaBZR1	BnaC03g12120D	0.701556
BnaBZR1	BnaC03g13380D	0.700205
BnaBZR1	BnaC03g39190D	0.700649
BnaBZR1	BnaC03g53620D	0.700348
BnaBZR1	BnaC03g59270D	0.70018
BnaBZR1	BnaC04g00690D	0.700399
BnaBZR1	BnaC04g03110D	0.700775
BnaBZR1	BnaC04g15130D	0.701555
BnaBZR1	BnaC04g16900D	0.700489
BnaBZR1	BnaC04g51970D	0.700166
BnaBZR1	BnaC05g08620D	0.700027
BnaBZR1	BnaC05g36400D	0.700244
BnaBZR1	BnaC05g37800D	0.700227
BnaBZR1	BnaC05g44250D	0.700074
BnaBZR1	BnaC06g24570D	0.70001
BnaBZR1	BnaC07g16830D	0.700669
BnaBZR1	BnaC07g21390D	0.700132
BnaBZR1	BnaC07g43970D	0.700624
BnaBZR1	BnaC08g21920D	0.700551
BnaBZR1	BnaC09g44830D	0.700861
BnaBZR1	BnaC09g47630D	0.700828
BnaBZR1	BnaCnng09750D	0.700123
BnaBZR1	BnaCnng17940D	0.700341
BnaBZR1	BnaCnng41510D	0.700693
BnaBZR1	BnaCnng44070D	0.70029
BnaBZR1	BnaCnng62330D	0.700171
BnaA01g01420D	BnaARR14	0.703849
BnaA01g02370D	BnaARR14	0.704544
BnaA01g02780D	BnaARR14	0.701584
BnaA01g02810D	BnaWRKY56	0.703618
BnaA01g02880D	BnaARR14	0.705466
BnaA01g02880D	BnaARR69	0.707191
BnaA01g03200D	BnaARR14	0.706091
BnaA01g03200D	BnaARR69	0.710359
BnaA01g03330D	BnaARR14	0.705708
BnaA01g05840D	BnaARF5	0.701669
BnaA01g05840D	BnaARR24	0.702201
BnaA01g05840D	BnaARR53	0.706255
BnaA01g06830D	BnaARR14	0.704973
BnaA01g06980D	BnaARR14	0.704212
BnaA01g06980D	BnaARR69	0.708324
BnaA01g07690D	BnaARR14	0.701709
BnaA01g08120D	BnaARF47	0.707377
BnaA01g08240D	BnaBZR1	0.700496
BnaA01g08240D	BnaARR14	0.706814
BnaA01g08260D	BnaARF5	0.710466
BnaA01g08260D	BnaARR51	0.704627
BnaA01g08260D	BnaARR53	0.709897
BnaA01g08260D	BnaARR54	0.706306
BnaA01g08260D	BnaMYC2-4	0.705477
BnaA01g08260D	BnaARF47	0.707186
BnaA01g08260D	BnaWRKY56	0.713179
BnaA01g08260D	BnaWRKY60	0.706469
BnaA01g08690D	BnaARR14	0.704781
BnaA01g09440D	BnaARR14	0.704099
BnaA01g09640D	BnaARF5	0.708122
BnaA01g09640D	BnaARR51	0.704
BnaA01g09640D	BnaARR54	0.703549
BnaA01g09640D	BnaMYC2-4	0.707444
BnaA01g09640D	BnaARF47	0.70966
BnaA01g09640D	BnaWRKY60	0.703178
BnaA01g10480D	BnaARR14	0.70298
BnaA01g10550D	BnaARR51	0.701672
BnaA01g11100D	BnaARR14	0.706884
BnaA01g11190D	BnaARF5	0.701092
BnaA01g11190D	BnaMYC2-4	0.701931
BnaA01g11190D	BnaARF47	0.703226
BnaA01g12230D	BnaARR14	0.704595
BnaA01g12500D	BnaARR14	0.705043
BnaA01g12700D	BnaARR14	0.704523
BnaA01g12700D	BnaARR69	0.703767
BnaA01g14020D	BnaARR14	0.707289
BnaA01g14060D	BnaARR14	0.702906
BnaA01g14170D	BnaARR14	0.704204
BnaA01g14400D	BnaARF5	0.711846
BnaA01g14400D	BnaARR51	0.704972
BnaA01g14400D	BnaARR54	0.706769
BnaA01g14400D	BnaMYC2-4	0.702665
BnaA01g14400D	BnaARF47	0.705964
BnaA01g14400D	BnaWRKY60	0.70732
BnaA01g15010D	BnaARR14	0.702222
BnaA01g15230D	BnaARR14	0.70571
BnaA01g15230D	BnaARR69	0.70053
BnaA01g15950D	BnaARR14	0.705258
BnaA01g15950D	BnaARR69	0.710517
BnaA01g16600D	BnaARR14	0.703976
BnaA01g16700D	BnaARR14	0.700034
BnaA01g16700D	BnaARR24	0.7025
BnaA01g16890D	BnaARR14	0.701727
BnaA01g18650D	BnaARR14	0.705885
BnaA01g18740D	BnaARF5	0.703115
BnaA01g18840D	BnaARR14	0.703546
BnaA01g18840D	BnaARR69	0.703882
BnaA01g18870D	BnaARF5	0.705843
BnaA01g18870D	BnaARR51	0.701812
BnaA01g18870D	BnaARR53	0.705321
BnaA01g18870D	BnaARR54	0.704372
BnaA01g18870D	BnaWRKY60	0.704446
BnaA01g19110D	BnaARR14	0.706834
BnaA01g19350D	BnaARR14	0.70544
BnaA01g20230D	BnaARF47	0.700116
BnaA01g21000D	BnaARR14	0.70288
BnaA01g21000D	BnaARR69	0.710809
BnaA01g21750D	BnaARF5	0.703282
BnaA01g21750D	BnaARR54	0.700041
BnaA01g22720D	BnaARR14	0.705156
BnaA01g22890D	BnaARR14	0.705266
BnaA01g22890D	BnaARR69	0.700916
BnaA01g23630D	BnaARR14	0.701276
BnaA01g23630D	BnaARR69	0.710431
BnaA01g25020D	BnaARR14	0.705705
BnaA01g27390D	BnaARF47	0.700653
BnaA01g27470D	BnaARR14	0.703525
BnaA01g28270D	BnaARR14	0.703105
BnaA01g29270D	BnaARR69	0.703825
BnaA01g30390D	BnaARF5	0.700623
BnaA01g30390D	BnaARR53	0.701063
BnaA01g30460D	BnaARR14	0.700604
BnaA01g31080D	BnaARR14	0.704228
BnaA01g31370D	BnaARF5	0.7011
BnaA01g31370D	BnaWRKY56	0.701329
BnaA01g31470D	BnaARR14	0.703712
BnaA01g32650D	BnaBZR1	0.702137
BnaA01g32650D	BnaARR14	0.708074
BnaA01g33250D	BnaARF5	0.70064
BnaA01g33620D	BnaARR14	0.701909
BnaA01g34360D	BnaARR14	0.702369
BnaA01g34360D	BnaARR69	0.701231
BnaA01g34540D	BnaARR14	0.702944
BnaA01g34560D	BnaARR14	0.7052
BnaA01g34560D	BnaARR69	0.706342
BnaA01g35160D	BnaARR14	0.704261
BnaA01g35340D	BnaARR14	0.701951
BnaA01g35340D	BnaARR69	0.708801
BnaA01g35430D	BnaARR14	0.707151
BnaA01g36270D	BnaARR14	0.704144
BnaA01g36270D	BnaARR69	0.702634
BnaA01g36310D	BnaARR14	0.703967
BnaA01g36310D	BnaARR69	0.70102
BnaA01g37010D	BnaARR14	0.701779
BnaA01g37050D	BnaARF5	0.707461
BnaA01g37050D	BnaARR51	0.703664
BnaA01g37050D	BnaARR54	0.705302
BnaA01g37050D	BnaMYC2-4	0.703086
BnaA01g37050D	BnaARF47	0.702807
BnaA01g37050D	BnaWRKY60	0.705149
BnaA02g00100D	BnaARF5	0.703117
BnaA02g00100D	BnaARR51	0.700101
BnaA02g00100D	BnaMYC2-4	0.705208
BnaA02g00100D	BnaARF47	0.706602
BnaA02g00360D	BnaARR14	0.703603
BnaA02g00540D	BnaARR14	0.705858
BnaA02g00740D	BnaARR14	0.700486
BnaA02g02100D	BnaARR14	0.702093
BnaA02g02510D	BnaARR14	0.705347
BnaA02g02520D	BnaARR14	0.703658
BnaA02g02520D	BnaARR69	0.706263
BnaA02g03400D	BnaARF5	0.713957
BnaA02g03400D	BnaARR51	0.707352
BnaA02g03400D	BnaARR54	0.708887
BnaA02g03400D	BnaMYC2-4	0.705789
BnaA02g03400D	BnaARF47	0.708858
BnaA02g03400D	BnaWRKY60	0.709357
BnaA02g03720D	BnaARR14	0.702864
BnaA02g03760D	BnaARR14	0.705642
BnaA02g04150D	BnaARR14	0.703377
BnaA02g04960D	BnaARR14	0.700816
BnaA02g04990D	BnaARR14	0.70557
BnaA02g05360D	BnaARR14	0.700874
BnaA02g06420D	BnaARR51	0.700853
BnaA02g06420D	BnaARF47	0.706755
BnaA02g06880D	BnaARR14	0.702704
BnaA02g06930D	BnaARR69	0.700036
BnaA02g07730D	BnaARR14	0.703163
BnaA02g07840D	BnaARR14	0.706385
BnaA02g08090D	BnaARR14	0.704344
BnaA02g08170D	BnaARR9	0.703275
BnaA02g08170D	BnaARR24	0.711023
BnaA02g08170D	BnaARR29	0.701878
BnaA02g08170D	BnaARR51	0.702476
BnaA02g08170D	BnaARR54	0.707658
BnaA02g08170D	BnaWRKY60	0.709226
BnaA02g08300D	BnaBZR1	0.700851
BnaA02g08300D	BnaARR14	0.706351
BnaA02g08570D	BnaARR14	0.705223
BnaA02g10330D	BnaBZR1	0.700224
BnaA02g10330D	BnaARR14	0.706788
BnaA02g10400D	BnaARR14	0.701341
BnaA02g10400D	BnaARR69	0.709688
BnaA02g10690D	BnaARF47	0.701969
BnaA02g11950D	BnaARF5	0.703229
BnaA02g12160D	BnaBZR1	0.700562
BnaA02g12160D	BnaARR14	0.706896
BnaA02g12320D	BnaARR14	0.705072
BnaA02g12320D	BnaARR69	0.701341
BnaA02g12480D	BnaARR14	0.704158
BnaA02g12600D	BnaARR14	0.701519
BnaA02g13070D	BnaARR14	0.705912
BnaA02g13070D	BnaARR69	0.703916
BnaA02g13390D	BnaARR14	0.700504
BnaA02g15240D	BnaARR69	0.700044
BnaA02g16570D	BnaARR14	0.702594
BnaA02g18450D	BnaARR14	0.705298
BnaA02g19300D	BnaARF5	0.70026
BnaA02g20140D	BnaARR14	0.704095
BnaA02g20230D	BnaARR14	0.702098
BnaA02g20410D	BnaARR14	0.704004
BnaA02g21260D	BnaARR14	0.701689
BnaA02g21820D	BnaARR14	0.703214
BnaA02g22030D	BnaARR14	0.704011
BnaA02g22030D	BnaARR69	0.707103
BnaA02g22550D	BnaARF5	0.703388
BnaA02g22550D	BnaARR14	0.700942
BnaA02g22550D	BnaARR24	0.700708
BnaA02g22550D	BnaARR53	0.707904
BnaA02g22550D	BnaWRKY60	0.700149
BnaA02g23660D	BnaARR14	0.700688
BnaA02g23880D	BnaWRKY56	0.709675
BnaA02g24170D	BnaARR14	0.703822
BnaA02g24170D	BnaARR69	0.701293
BnaA02g24400D	BnaARR14	0.703834
BnaA02g25440D	BnaARR14	0.702843
BnaA02g25440D	BnaARR69	0.71087
BnaA02g26940D	BnaARR14	0.706238
BnaA02g27040D	BnaARR14	0.702477
BnaA02g27160D	BnaARF5	0.70013
BnaA02g27160D	BnaARR24	0.702037
BnaA02g27160D	BnaWRKY60	0.700712
BnaA02g28540D	BnaARR14	0.701217
BnaA02g28560D	BnaARR14	0.700872
BnaA02g29080D	BnaARF5	0.705025
BnaA02g29080D	BnaARR51	0.700444
BnaA02g29080D	BnaARR53	0.703909
BnaA02g29080D	BnaARR54	0.701934
BnaA02g29080D	BnaMYC2-4	0.700551
BnaA02g29080D	BnaARF47	0.70123
BnaA02g29080D	BnaWRKY56	0.70686
BnaA02g29080D	BnaWRKY60	0.701851
BnaA02g29950D	BnaARF5	0.700734
BnaA02g29950D	BnaARR14	0.703871
BnaA02g29950D	BnaARR24	0.707091
BnaA02g29950D	BnaARR69	0.713408
BnaA02g30810D	BnaARR14	0.700844
BnaA02g31590D	BnaARR14	0.704035
BnaA02g31900D	BnaARR14	0.7053
BnaA02g32170D	BnaARR14	0.703881
BnaA02g32170D	BnaARR69	0.710172
BnaA02g32330D	BnaARR14	0.704018
BnaA02g34060D	BnaARR14	0.705412
BnaA02g34380D	BnaARF5	0.700616
BnaA02g34380D	BnaARF47	0.700176
BnaA02g34380D	BnaWRKY56	0.704359
BnaA02g34470D	BnaARR14	0.704838
BnaA02g34760D	BnaARR51	0.700197
BnaA02g34760D	BnaARF47	0.70294
BnaA02g35500D	BnaARR14	0.704175
BnaA02g37140D	BnaARR14	0.703333
BnaA02g37140D	BnaARR69	0.702345
BnaA03g02400D	BnaARF5	0.701682
BnaA03g02720D	BnaARR14	0.704523
BnaA03g02720D	BnaARR69	0.705667
BnaA03g02820D	BnaARR14	0.705958
BnaA03g02920D	BnaARR14	0.700434
BnaA03g04440D	BnaARF5	0.702869
BnaA03g04440D	BnaARR53	0.705812
BnaA03g04440D	BnaWRKY56	0.703335
BnaA03g04820D	BnaARF5	0.706081
BnaA03g04820D	BnaARR54	0.700964
BnaA03g04820D	BnaARF47	0.70295
BnaA03g04820D	BnaWRKY60	0.70118
BnaA03g06510D	BnaARR14	0.702445
BnaA03g06510D	BnaARR69	0.710153
BnaA03g06760D	BnaARR14	0.702535
BnaA03g07490D	BnaARR14	0.701579
BnaA03g07920D	BnaARR14	0.700659
BnaA03g08270D	BnaARR51	0.701405
BnaA03g08270D	BnaARF47	0.700564
BnaA03g08270D	BnaWRKY60	0.70474
BnaA03g08720D	BnaARR14	0.704661
BnaA03g09540D	BnaARR14	0.704801
BnaA03g09770D	BnaARR14	0.701888
BnaA03g09800D	BnaARR14	0.704626
BnaA03g09800D	BnaARR24	0.700693
BnaA03g09800D	BnaARR69	0.711334
BnaA03g09900D	BnaWRKY56	0.701935
BnaA03g11710D	BnaARF5	0.700166
BnaA03g11710D	BnaMYC2-4	0.701458
BnaA03g11710D	BnaARF47	0.701922
BnaA03g12490D	BnaARR14	0.701137
BnaA03g12490D	BnaARR24	0.704657
BnaA03g12490D	BnaARR69	0.704583
BnaA03g13550D	BnaARR14	0.704845
BnaA03g13880D	BnaWRKY56	0.70367
BnaA03g13950D	BnaARR14	0.704799
BnaA03g13950D	BnaARR69	0.710737
BnaA03g14150D	BnaARF5	0.710306
BnaA03g14150D	BnaARR51	0.705291
BnaA03g14150D	BnaARR53	0.710637
BnaA03g14150D	BnaARR54	0.707241
BnaA03g14150D	BnaMYC2-4	0.702135
BnaA03g14150D	BnaARF47	0.70339
BnaA03g14150D	BnaWRKY56	0.710006
BnaA03g14150D	BnaWRKY60	0.707491
BnaA03g16160D	BnaMYC2-4	0.701003
BnaA03g16160D	BnaARF47	0.702919
BnaA03g16160D	BnaWRKY56	0.704628
BnaA03g17560D	BnaARR14	0.70516
BnaA03g17800D	BnaARR14	0.705623
BnaA03g17970D	BnaARR14	0.702083
BnaA03g17970D	BnaARR69	0.708089
BnaA03g18060D	BnaARR14	0.700695
BnaA03g18710D	BnaARR14	0.702171
BnaA03g20070D	BnaARR14	0.700329
BnaA03g20070D	BnaARR69	0.703637
BnaA03g21100D	BnaARR14	0.705282
BnaA03g21210D	BnaARR14	0.701205
BnaA03g21770D	BnaBZR1	0.700009
BnaA03g21770D	BnaARR14	0.706185
BnaA03g21990D	BnaARR14	0.70168
BnaA03g22780D	BnaARF5	0.70554
BnaA03g22780D	BnaARR12	0.709516
BnaA03g22780D	BnaARR14	0.701251
BnaA03g22780D	BnaARR53	0.709621
BnaA03g22780D	BnaARR54	0.700138
BnaA03g22780D	BnaWRKY56	0.704688
BnaA03g22780D	BnaWRKY60	0.701465
BnaA03g24090D	BnaARF5	0.701162
BnaA03g24090D	BnaARR53	0.7008
BnaA03g24090D	BnaARF47	0.700224
BnaA03g24090D	BnaWRKY56	0.70515
BnaA03g24370D	BnaARR14	0.706385
BnaA03g25170D	BnaARR14	0.701473
BnaA03g25180D	BnaARR14	0.703701
BnaA03g25180D	BnaARR69	0.702768
BnaA03g25380D	BnaARR14	0.704271
BnaA03g25540D	BnaARF47	0.705843
BnaA03g25560D	BnaARR14	0.704046
BnaA03g25560D	BnaARR69	0.701484
BnaA03g25680D	BnaARR14	0.70416
BnaA03g25710D	BnaMYC2-4	0.701286
BnaA03g25710D	BnaARF47	0.703194
BnaA03g26580D	BnaARR14	0.702576
BnaA03g26930D	BnaARF5	0.700986
BnaA03g26930D	BnaARR14	0.701139
BnaA03g26930D	BnaARR24	0.707524
BnaA03g26930D	BnaARR69	0.70342
BnaA03g26930D	BnaWRKY60	0.700386
BnaA03g28020D	BnaARR14	0.704172
BnaA03g28160D	BnaARR14	0.700989
BnaA03g28160D	BnaARR69	0.700229
BnaA03g28350D	BnaARR14	0.701139
BnaA03g28360D	BnaARR14	0.706715
BnaA03g30300D	BnaARF5	0.710363
BnaA03g30300D	BnaARR9	0.703847
BnaA03g30300D	BnaARR24	0.712161
BnaA03g30300D	BnaARR29	0.702389
BnaA03g30300D	BnaARR51	0.70304
BnaA03g30300D	BnaARR53	0.715496
BnaA03g30300D	BnaARR54	0.708124
BnaA03g30300D	BnaARR69	0.701571
BnaA03g30300D	BnaWRKY56	0.704329
BnaA03g30300D	BnaWRKY60	0.709452
BnaA03g30810D	BnaARR14	0.704561
BnaA03g30810D	BnaARR69	0.716242
BnaA03g31060D	BnaARR14	0.700045
BnaA03g31600D	BnaARF5	0.705739
BnaA03g31600D	BnaARR54	0.700521
BnaA03g31600D	BnaARF47	0.700887
BnaA03g31600D	BnaWRKY60	0.701136
BnaA03g32550D	BnaARR14	0.701247
BnaA03g32550D	BnaARR69	0.709835
BnaA03g32670D	BnaARF47	0.70212
BnaA03g33370D	BnaARF5	0.713967
BnaA03g33370D	BnaARR51	0.709061
BnaA03g33370D	BnaARR54	0.710124
BnaA03g33370D	BnaMYC2-4	0.708952
BnaA03g33370D	BnaARF47	0.710576
BnaA03g33370D	BnaWRKY60	0.710141
BnaA03g33780D	BnaARR14	0.705432
BnaA03g34190D	BnaARR14	0.700684
BnaA03g34200D	BnaARR14	0.700399
BnaA03g34200D	BnaARR69	0.70314
BnaA03g34290D	BnaARR14	0.704495
BnaA03g34290D	BnaARR24	0.701999
BnaA03g34290D	BnaARR69	0.716449
BnaA03g34340D	BnaARR14	0.703447
BnaA03g34340D	BnaARR69	0.708491
BnaA03g34610D	BnaARR14	0.706904
BnaA03g34760D	BnaARR14	0.702661
BnaA03g34950D	BnaARR14	0.703267
BnaA03g35730D	BnaARR14	0.700577
BnaA03g35730D	BnaARR69	0.706396
BnaA03g36400D	BnaARR14	0.700702
BnaA03g36440D	BnaARF5	0.700524
BnaA03g37870D	BnaARF5	0.702478
BnaA03g37870D	BnaARR9	0.700603
BnaA03g37870D	BnaARR12	0.715402
BnaA03g37870D	BnaARR24	0.710606
BnaA03g37870D	BnaARR53	0.709303
BnaA03g37870D	BnaARR54	0.700726
BnaA03g37870D	BnaARR69	0.702737
BnaA03g37870D	BnaWRKY60	0.702698
BnaA03g38340D	BnaARF5	0.710935
BnaA03g38340D	BnaARR9	0.705343
BnaA03g38340D	BnaARR24	0.706969
BnaA03g38340D	BnaARR29	0.704481
BnaA03g38340D	BnaARR51	0.706279
BnaA03g38340D	BnaARR54	0.710273
BnaA03g38340D	BnaWRKY60	0.710993
BnaA03g39650D	BnaARF47	0.701931
BnaA03g41300D	BnaARR14	0.702216
BnaA03g41300D	BnaARR69	0.709323
BnaA03g41350D	BnaARR14	0.703131
BnaA03g41350D	BnaARR24	0.700564
BnaA03g41350D	BnaARR69	0.711491
BnaA03g41550D	BnaARR14	0.703583
BnaA03g41550D	BnaARR69	0.708436
BnaA03g41650D	BnaARR14	0.70344
BnaA03g41710D	BnaARR14	0.70064
BnaA03g42260D	BnaARR14	0.702769
BnaA03g42260D	BnaARR69	0.704455
BnaA03g42320D	BnaARR14	0.702258
BnaA03g42540D	BnaARR14	0.704526
BnaA03g42660D	BnaARR14	0.704368
BnaA03g44530D	BnaARF5	0.710167
BnaA03g44530D	BnaARR24	0.701941
BnaA03g44530D	BnaARR51	0.703759
BnaA03g44530D	BnaARR53	0.712517
BnaA03g44530D	BnaARR54	0.707209
BnaA03g44530D	BnaWRKY56	0.708297
BnaA03g44530D	BnaWRKY60	0.707939
BnaA03g44710D	BnaARF5	0.70968
BnaA03g44710D	BnaARR51	0.704771
BnaA03g44710D	BnaARR54	0.705352
BnaA03g44710D	BnaMYC2-4	0.707009
BnaA03g44710D	BnaARF47	0.708759
BnaA03g44710D	BnaWRKY60	0.705281
BnaA03g44880D	BnaARR14	0.706234
BnaA03g45520D	BnaARR24	0.704149
BnaA03g45520D	BnaARR29	0.702362
BnaA03g45520D	BnaARR51	0.706152
BnaA03g45560D	BnaARR14	0.704047
BnaA03g45730D	BnaARR14	0.701372
BnaA03g46290D	BnaARR14	0.704722
BnaA03g46310D	BnaARR14	0.70529
BnaARF5	BnaA01g05190D	0.707879
BnaARF5	BnaA01g06190D	0.703787
BnaARF5	BnaA01g08120D	0.708576
BnaARF5	BnaA01g08150D	0.701202
BnaARF5	BnaA01g10550D	0.707145
BnaARF5	BnaA01g12540D	0.711901
BnaARF5	BnaA01g16700D	0.708389
BnaARF5	BnaA01g19400D	0.704529
BnaARF5	BnaA01g20230D	0.708909
BnaARF5	BnaA01g23160D	0.711747
BnaARF5	BnaA01g27390D	0.700261
BnaARF5	BnaA01g28980D	0.700701
BnaARF5	BnaA01g31950D	0.712144
BnaARF5	BnaA01g35850D	0.701473
BnaARF5	BnaA02g04670D	0.700145
BnaARF5	BnaA02g06420D	0.705483
BnaARF5	BnaA02g08170D	0.71007
BnaARF5	BnaA02g34760D	0.70504
BnaARF5	BnaA03g02320D	0.700502
BnaARF5	BnaA03g08270D	0.707882
BnaARF5	BnaA03g13290D	0.706573
BnaARF5	BnaA03g18710D	0.701149
BnaARF5	BnaA03g19990D	0.700952
BnaARF5	BnaA03g24330D	0.712463
BnaARF5	BnaA03g25540D	0.702069
BnaARF5	BnaA03g32670D	0.702918
BnaARF5	BnaA03g42870D	0.701044
BnaARF5	BnaA03g45520D	0.710684
BnaARF5	BnaA03g47100D	0.706737
BnaARF5	BnaA03g47110D	0.709108
BnaARF5	BnaA03g48990D	0.712151
BnaARF5	BnaA03g56280D	0.713562
BnaARF5	BnaA04g02490D	0.702639
BnaARF5	BnaA04g08570D	0.702307
BnaARF5	BnaA04g10710D	0.712087
BnaARF5	BnaA04g14510D	0.7073
BnaARF5	BnaA04g19830D	0.707001
BnaARF5	BnaA04g29010D	0.711988
BnaARF5	BnaA05g03690D	0.700281
BnaARF5	BnaA05g05540D	0.703511
BnaARF5	BnaA05g10300D	0.700022
BnaARF5	BnaA05g12410D	0.706273
BnaARF5	BnaA05g17390D	0.708391
BnaARF5	BnaA05g25220D	0.702942
BnaARF5	BnaA05g30550D	0.700772
BnaARF5	BnaA05g31790D	0.70408
BnaARF5	BnaA05g33860D	0.706382
BnaARF5	BnaA06g02520D	0.714537
BnaARF5	BnaA06g04400D	0.70294
BnaARF5	BnaA06g04910D	0.703839
BnaARF5	BnaA06g05390D	0.706711
BnaARF5	BnaA06g06970D	0.712083
BnaARF5	BnaA06g18630D	0.700544
BnaARF5	BnaA06g22310D	0.700028
BnaARF5	BnaA06g24680D	0.703297
BnaARF5	BnaA06g29260D	0.702103
BnaARF5	BnaA06g29350D	0.700842
BnaARF5	BnaA06g29730D	0.703885
BnaARF5	BnaA06g35590D	0.702938
BnaARF5	BnaA06g35980D	0.70481
BnaARF5	BnaA06g38550D	0.70438
BnaARF5	BnaA07g04280D	0.702534
BnaARF5	BnaA07g14420D	0.704816
BnaARF5	BnaA07g18350D	0.704221
BnaARF5	BnaA07g19320D	0.715685
BnaARF5	BnaA07g20300D	0.711699
BnaARF5	BnaA07g20510D	0.709317
BnaARF5	BnaA07g23000D	0.708993
BnaARF5	BnaA07g23660D	0.701719
BnaARF5	BnaA07g26630D	0.714873
BnaARF5	BnaA07g28370D	0.713723
BnaARF5	BnaA07g30340D	0.706548
BnaARF5	BnaA07g31700D	0.710406
BnaARF5	BnaA07g31710D	0.700406
BnaARF5	BnaA08g04420D	0.710692
BnaARF5	BnaA08g04610D	0.704442
BnaARF5	BnaA08g05700D	0.702573
BnaARF5	BnaA08g10140D	0.713573
BnaARF5	BnaA08g14270D	0.7062
BnaARF5	BnaA08g16350D	0.700913
BnaARF5	BnaA08g16820D	0.712349
BnaARF5	BnaA08g20280D	0.700847
BnaARF5	BnaA08g20760D	0.706558
BnaARF5	BnaA08g29600D	0.704478
BnaARF5	BnaA08g30050D	0.714033
BnaARF5	BnaA09g01470D	0.71152
BnaARF5	BnaA09g08030D	0.703581
BnaARF5	BnaA09g08190D	0.702503
BnaARF5	BnaA09g11220D	0.701028
BnaARF5	BnaA09g12200D	0.707732
BnaARF5	BnaA09g12770D	0.711181
BnaARF5	BnaA09g19300D	0.711121
BnaARF5	BnaA09g20320D	0.705942
BnaARF5	BnaA09g23050D	0.708422
BnaARF5	BnaA09g24010D	0.71207
BnaARF5	BnaA09g26420D	0.700549
BnaARF5	BnaA09g26570D	0.711358
BnaARF5	BnaA09g27060D	0.707347
BnaARF5	BnaA09g33150D	0.701315
BnaARF5	BnaA09g34130D	0.711179
BnaARF5	BnaA09g40450D	0.713625
BnaARF5	BnaA09g43000D	0.712262
BnaARF5	BnaA09g50400D	0.7074
BnaARF5	BnaA09g53810D	0.70406
BnaARF5	BnaA09g54020D	0.707834
BnaARF5	BnaA09g55760D	0.715879
BnaARF5	BnaA10g00740D	0.700496
BnaARF5	BnaA10g03220D	0.702507
BnaARF5	BnaA10g07790D	0.715169
BnaARF5	BnaA10g09070D	0.701624
BnaARF5	BnaA10g11480D	0.701223
BnaARF5	BnaA10g12030D	0.706872
BnaARF5	BnaA10g14600D	0.700464
BnaARF5	BnaA10g29870D	0.710537
BnaARF5	BnaAnng00630D	0.702146
BnaARF5	BnaAnng00870D	0.707042
BnaARF5	BnaAnng03500D	0.701736
BnaARF5	BnaAnng07090D	0.707607
BnaARF5	BnaAnng07320D	0.71072
BnaARF5	BnaAnng14710D	0.700223
BnaARF5	BnaAnng14750D	0.704091
BnaARF5	BnaAnng19090D	0.707172
BnaARF5	BnaAnng19110D	0.700931
BnaARF5	BnaAnng21640D	0.70843
BnaARF5	BnaAnng25560D	0.716222
BnaARF5	BnaAnng26460D	0.715049
BnaARF5	BnaAnng37640D	0.703182
BnaARF5	BnaAnng37680D	0.700381
BnaARF5	BnaAnng39860D	0.706246
BnaARF5	BnaC01g00070D	0.714062
BnaARF5	BnaC01g00820D	0.700663
BnaARF5	BnaC01g04060D	0.713263
BnaARF5	BnaC01g04200D	0.706544
BnaARF5	BnaC01g07500D	0.702006
BnaARF5	BnaC01g09700D	0.712318
BnaARF5	BnaC01g09730D	0.712048
BnaARF5	BnaC01g12070D	0.70398
BnaARF5	BnaC01g14340D	0.716504
BnaARF5	BnaC01g28060D	0.700644
BnaARF5	BnaC01g36930D	0.70418
BnaARF5	BnaC01g42740D	0.705447
BnaARF5	BnaC02g02830D	0.709843
BnaARF5	BnaC02g07210D	0.707653
BnaARF5	BnaC02g20830D	0.701229
BnaARF5	BnaC02g25420D	0.701888
BnaARF5	BnaC02g36240D	0.707126
BnaARF5	BnaC02g43300D	0.704866
BnaARF5	BnaC02g44970D	0.708645
BnaARF5	BnaC02g45400D	0.700658
BnaARF5	BnaC03g01050D	0.700525
BnaARF5	BnaC03g03350D	0.707302
BnaARF5	BnaC03g10360D	0.710533
BnaARF5	BnaC03g11590D	0.701574
BnaARF5	BnaC03g13130D	0.705427
BnaARF5	BnaC03g16100D	0.7099
BnaARF5	BnaC03g44930D	0.700311
BnaARF5	BnaC03g47950D	0.702503
BnaARF5	BnaC03g56370D	0.701656
BnaARF5	BnaC03g61150D	0.705636
BnaARF5	BnaC03g67820D	0.708207
BnaARF5	BnaC03g71310D	0.705629
BnaARF5	BnaC03g71780D	0.702521
BnaARF5	BnaC03g72660D	0.700583
BnaARF5	BnaC03g76940D	0.700736
BnaARF5	BnaC04g03640D	0.702274
BnaARF5	BnaC04g05260D	0.702713
BnaARF5	BnaC04g08440D	0.700407
BnaARF5	BnaC04g09240D	0.700034
BnaARF5	BnaC04g20620D	0.705659
BnaARF5	BnaC04g30020D	0.700825
BnaARF5	BnaC04g33570D	0.705573
BnaARF5	BnaC04g34390D	0.705381
BnaARF5	BnaC04g44220D	0.706647
BnaARF5	BnaC04g48170D	0.703643
BnaARF5	BnaC04g50500D	0.700067
BnaARF5	BnaC04g51070D	0.705144
BnaARF5	BnaC04g55930D	0.708262
BnaARF5	BnaC04g56610D	0.711334
BnaARF5	BnaC05g05110D	0.712647
BnaARF5	BnaC05g05910D	0.703496
BnaARF5	BnaC05g07900D	0.70096
BnaARF5	BnaC05g09210D	0.712906
BnaARF5	BnaC05g15590D	0.700984
BnaARF5	BnaC05g16040D	0.700858
BnaARF5	BnaC05g17960D	0.702924
BnaARF5	BnaC05g22880D	0.71511
BnaARF5	BnaC05g27050D	0.703054
BnaARF5	BnaC05g28210D	0.709182
BnaARF5	BnaC05g31550D	0.709119
BnaARF5	BnaC05g37250D	0.70896
BnaARF5	BnaC05g37460D	0.704945
BnaARF5	BnaC05g39020D	0.705876
BnaARF5	BnaC05g43560D	0.702984
BnaARF5	BnaC05g45240D	0.701396
BnaARF5	BnaC06g04300D	0.703663
BnaARF5	BnaC06g04310D	0.710555
BnaARF5	BnaC06g14430D	0.707119
BnaARF5	BnaC06g15470D	0.700696
BnaARF5	BnaC06g20190D	0.708566
BnaARF5	BnaC06g23510D	0.707405
BnaARF5	BnaC06g30280D	0.713047
BnaARF5	BnaC06g35410D	0.70688
BnaARF5	BnaC06g36770D	0.70666
BnaARF5	BnaC06g39200D	0.714021
BnaARF5	BnaC06g39450D	0.717165
BnaARF5	BnaC06g39820D	0.715793
BnaARF5	BnaC07g08100D	0.713479
BnaARF5	BnaC07g10760D	0.703184
BnaARF5	BnaC07g14470D	0.707896
BnaARF5	BnaC07g14870D	0.710148
BnaARF5	BnaC07g23750D	0.713414
BnaARF5	BnaC07g24030D	0.700448
BnaARF5	BnaC07g24660D	0.711917
BnaARF5	BnaC07g34010D	0.702789
BnaARF5	BnaC07g37190D	0.701694
BnaARF5	BnaC07g37680D	0.711511
BnaARF5	BnaC07g38920D	0.705895
BnaARF5	BnaC07g47470D	0.713999
BnaARF5	BnaC07g47800D	0.702534
BnaARF5	BnaC08g03820D	0.707199
BnaARF5	BnaC08g07480D	0.711682
BnaARF5	BnaC08g07850D	0.709521
BnaARF5	BnaC08g16440D	0.708914
BnaARF5	BnaC08g17700D	0.712544
BnaARF5	BnaC08g19150D	0.700347
BnaARF5	BnaC08g25060D	0.70912
BnaARF5	BnaC08g27800D	0.71434
BnaARF5	BnaC08g31450D	0.708808
BnaARF5	BnaC08g32890D	0.704035
BnaARF5	BnaC08g34270D	0.702478
BnaARF5	BnaC08g39510D	0.700678
BnaARF5	BnaC08g40850D	0.71132
BnaARF5	BnaC08g44890D	0.705576
BnaARF5	BnaC08g46210D	0.708458
BnaARF5	BnaC08g48810D	0.702646
BnaARF5	BnaC08g49450D	0.701095
BnaARF5	BnaC09g00520D	0.70672
BnaARF5	BnaC09g00580D	0.711028
BnaARF5	BnaC09g02870D	0.703969
BnaARF5	BnaC09g03110D	0.708203
BnaARF5	BnaC09g11560D	0.712732
BnaARF5	BnaC09g13640D	0.700694
BnaARF5	BnaC09g23280D	0.709479
BnaARF5	BnaC09g30910D	0.702936
BnaARF5	BnaC09g32250D	0.70087
BnaARF5	BnaC09g33700D	0.704674
BnaARF5	BnaC09g34640D	0.705037
BnaARF5	BnaC09g37690D	0.70562
BnaARF5	BnaC09g37850D	0.701194
BnaARF5	BnaC09g41590D	0.70435
BnaARF5	BnaC09g43250D	0.704855
BnaARF5	BnaC09g43450D	0.701797
BnaARF5	BnaC09g49710D	0.708744
BnaARF5	BnaC09g50460D	0.700987
BnaARF5	BnaC09g54110D	0.714908
BnaARF5	BnaCnng08290D	0.712
BnaARF5	BnaCnng08890D	0.702045
BnaARF5	BnaCnng09300D	0.704314
BnaARF5	BnaCnng11890D	0.7082
BnaARF5	BnaCnng27340D	0.702353
BnaARF5	BnaCnng32150D	0.703283
BnaARF5	BnaCnng32840D	0.70579
BnaARF5	BnaCnng49000D	0.717812
BnaARF5	BnaCnng55860D	0.711454
BnaARF5	BnaCnng61390D	0.713049
BnaARF5	BnaUnng04010D	0.708987
BnaA03g46550D	BnaARR14	0.70489
BnaA03g47100D	BnaARF47	0.703968
BnaA03g47370D	BnaARR14	0.700235
BnaA03g47370D	BnaARR69	0.705913
BnaA03g48450D	BnaARR14	0.704718
BnaA03g48680D	BnaARR14	0.700305
BnaA03g49690D	BnaARR14	0.701147
BnaA03g50230D	BnaARR14	0.700008
BnaA03g50230D	BnaARR69	0.70035
BnaA03g50630D	BnaARR14	0.70486
BnaA03g50630D	BnaARR69	0.700104
BnaA03g50880D	BnaARR14	0.703682
BnaA03g51510D	BnaWRKY56	0.705655
BnaA03g52510D	BnaARR14	0.705127
BnaA03g52760D	BnaARR14	0.70412
BnaA03g53980D	BnaWRKY56	0.710387
BnaA03g55720D	BnaMYC2-4	0.701267
BnaA03g55720D	BnaARF47	0.700599
BnaA03g55970D	BnaARR14	0.703016
BnaA03g55970D	BnaARR69	0.708159
BnaA03g56040D	BnaARR14	0.700964
BnaA03g56080D	BnaARR14	0.700908
BnaA03g56280D	BnaARR24	0.704193
BnaA03g56280D	BnaARR51	0.705633
BnaA03g56280D	BnaARR54	0.70871
BnaA03g56280D	BnaMYC2-4	0.700877
BnaA03g56280D	BnaARF47	0.703353
BnaA03g56280D	BnaWRKY60	0.709787
BnaA03g56450D	BnaARR14	0.70004
BnaA03g56960D	BnaARR14	0.70511
BnaA03g57720D	BnaARR14	0.704434
BnaA03g59020D	BnaARF5	0.713296
BnaA03g59020D	BnaARR51	0.706992
BnaA03g59020D	BnaARR54	0.708361
BnaA03g59020D	BnaMYC2-4	0.706353
BnaA03g59020D	BnaARF47	0.709168
BnaA03g59020D	BnaWRKY60	0.70871
BnaA03g59170D	BnaARR14	0.701017
BnaA03g59290D	BnaARF5	0.700163
BnaA03g60430D	BnaARR14	0.706199
BnaA04g00110D	BnaARF5	0.708629
BnaA04g00110D	BnaARR51	0.704577
BnaA04g00110D	BnaARR54	0.704388
BnaA04g00110D	BnaMYC2-4	0.708092
BnaA04g00110D	BnaARF47	0.70982
BnaA04g00110D	BnaWRKY60	0.70407
BnaA04g00450D	BnaARR14	0.704916
BnaARR9	BnaA03g45520D	0.703626
BnaARR9	BnaA09g40450D	0.700549
BnaARR9	BnaA09g55760D	0.70151
BnaARR9	BnaAnng26460D	0.705388
BnaARR9	BnaC06g39200D	0.701587
BnaARR9	BnaC06g39450D	0.70059
BnaARR9	BnaC06g39820D	0.705128
BnaARR9	BnaC07g08100D	0.702391
BnaARR9	BnaC07g23750D	0.701786
BnaARR9	BnaC09g49710D	0.704805
BnaARR9	BnaCnng49000D	0.70524
BnaA04g03160D	BnaARR14	0.705574
BnaA04g03460D	BnaARR14	0.701811
BnaA04g03770D	BnaARR14	0.705134
BnaA04g04370D	BnaARR24	0.701842
BnaA04g04370D	BnaARR53	0.704023
BnaA04g04440D	BnaARR14	0.704106
BnaA04g04460D	BnaARR14	0.702864
BnaA04g04460D	BnaARR69	0.700529
BnaA04g05910D	BnaARR14	0.704617
BnaA04g06040D	BnaARR14	0.702393
BnaA04g07230D	BnaARF5	0.703976
BnaA04g07230D	BnaMYC2-4	0.704672
BnaA04g07230D	BnaARF47	0.706605
BnaA04g07250D	BnaARF5	0.705997
BnaA04g07250D	BnaARR51	0.70056
BnaA04g07250D	BnaARR54	0.700884
BnaA04g07250D	BnaMYC2-4	0.701041
BnaA04g07250D	BnaARF47	0.704543
BnaA04g07250D	BnaWRKY60	0.700824
BnaA04g08450D	BnaARR69	0.701586
BnaA04g10710D	BnaARF47	0.709241
BnaA04g11570D	BnaARF5	0.712801
BnaA04g11570D	BnaARR24	0.700095
BnaA04g11570D	BnaARR51	0.705237
BnaA04g11570D	BnaARR54	0.70798
BnaA04g11570D	BnaMYC2-4	0.702393
BnaA04g11570D	BnaARF47	0.705135
BnaA04g11570D	BnaWRKY60	0.708727
BnaA04g12130D	BnaARF5	0.708422
BnaA04g12130D	BnaARR51	0.705109
BnaA04g12130D	BnaARR53	0.706325
BnaA04g12130D	BnaARR54	0.706107
BnaA04g12130D	BnaMYC2-4	0.705793
BnaA04g12130D	BnaARF47	0.705361
BnaA04g12130D	BnaWRKY60	0.705882
BnaA04g13220D	BnaARR14	0.70175
BnaA04g13220D	BnaARR69	0.701684
BnaA04g13830D	BnaARF5	0.704854
BnaA04g13830D	BnaARR14	0.701677
BnaA04g13830D	BnaARR24	0.70202
BnaA04g13830D	BnaARR53	0.709877
BnaA04g13830D	BnaARR69	0.703192
BnaA04g13830D	BnaWRKY56	0.702229
BnaA04g13830D	BnaWRKY60	0.700915
BnaA04g14100D	BnaWRKY56	0.70004
BnaA04g14220D	BnaARR14	0.702202
BnaA04g14640D	BnaARR14	0.704381
BnaA04g14810D	BnaARR14	0.701467
BnaA04g14810D	BnaARR69	0.702498
BnaA04g16190D	BnaARR14	0.704145
BnaA04g18320D	BnaARR14	0.702257
BnaA04g18320D	BnaARR69	0.705731
BnaA04g19200D	BnaARR12	0.703945
BnaA04g19200D	BnaARR14	0.70263
BnaA04g19830D	BnaARR51	0.701564
BnaA04g19830D	BnaARF47	0.701699
BnaA04g19830D	BnaWRKY60	0.703751
BnaA04g20180D	BnaWRKY56	0.704902
BnaA04g20700D	BnaARF5	0.704671
BnaA04g20700D	BnaARR24	0.700025
BnaA04g20700D	BnaARR54	0.700248
BnaA04g20700D	BnaWRKY60	0.701566
BnaA04g20980D	BnaARR14	0.702801
BnaA04g22080D	BnaARR14	0.700489
BnaA04g22100D	BnaARR14	0.703303
BnaA04g22100D	BnaARR69	0.707538
BnaA04g22950D	BnaWRKY56	0.700553
BnaA04g23280D	BnaARR14	0.704902
BnaA04g25190D	BnaBZR1	0.700328
BnaA04g25190D	BnaARR14	0.706825
BnaA04g25230D	BnaARR14	0.704244
BnaA04g25250D	BnaARR14	0.701369
BnaA04g25680D	BnaARR14	0.705489
BnaA04g25690D	BnaARR14	0.703591
BnaA04g25810D	BnaARR14	0.701403
BnaA04g26180D	BnaARR14	0.704131
BnaA04g26180D	BnaARR69	0.705403
BnaA04g26960D	BnaARR14	0.705889
BnaA04g27750D	BnaARR14	0.70368
BnaA04g27750D	BnaARR69	0.703573
BnaA04g27920D	BnaARF5	0.709197
BnaA04g27920D	BnaARR51	0.706246
BnaA04g27920D	BnaARR54	0.708014
BnaA04g27920D	BnaMYC2-4	0.704057
BnaA04g27920D	BnaARF47	0.702609
BnaA04g27920D	BnaWRKY60	0.707817
BnaA04g28330D	BnaARR14	0.703925
BnaA04g29630D	BnaARR14	0.704145
BnaA04g29630D	BnaARR69	0.701202
BnaA05g01150D	BnaBZR1	0.700268
BnaA05g01150D	BnaARR14	0.706562
BnaA05g01150D	BnaARR69	0.70353
BnaA05g01170D	BnaARR14	0.703035
BnaA05g01170D	BnaARR24	0.700236
BnaA05g01170D	BnaARR69	0.714139
BnaA05g01170D	BnaARR76	0.701185
BnaA05g01920D	BnaARR14	0.7013
BnaA05g01920D	BnaARR69	0.706233
BnaA05g02100D	BnaARR14	0.705113
BnaARR12	BnaA01g00280D	0.709271
BnaARR12	BnaA01g00590D	0.709658
BnaARR12	BnaA01g02880D	0.703852
BnaARR12	BnaA01g05190D	0.701212
BnaARR12	BnaA01g05840D	0.707995
BnaARR12	BnaA01g06190D	0.712354
BnaARR12	BnaA01g07830D	0.715658
BnaARR12	BnaA01g08260D	0.70268
BnaARR12	BnaA01g10550D	0.704453
BnaARR12	BnaA01g12540D	0.704808
BnaARR12	BnaA01g14400D	0.708835
BnaARR12	BnaA01g16700D	0.712133
BnaARR12	BnaA01g18740D	0.70506
BnaARR12	BnaA01g19400D	0.700997
BnaARR12	BnaA01g20230D	0.709355
BnaARR12	BnaA01g21000D	0.705205
BnaARR12	BnaA01g23160D	0.706676
BnaARR12	BnaA01g31950D	0.702321
BnaARR12	BnaA01g36270D	0.705348
BnaARR12	BnaA02g03400D	0.709487
BnaARR12	BnaA02g05940D	0.700277
BnaARR12	BnaA02g08170D	0.71686
BnaARR12	BnaA02g18690D	0.703344
BnaARR12	BnaA02g19300D	0.701297
BnaARR12	BnaA02g22550D	0.709664
BnaARR12	BnaA02g27160D	0.706484
BnaARR12	BnaA02g29950D	0.715053
BnaARR12	BnaA02g37140D	0.70584
BnaARR12	BnaA03g04440D	0.704102
BnaARR12	BnaA03g04820D	0.700275
BnaARR12	BnaA03g06760D	0.70104
BnaARR12	BnaA03g08270D	0.703643
BnaARR12	BnaA03g09800D	0.70913
BnaARR12	BnaA03g12490D	0.70875
BnaARR12	BnaA03g13290D	0.705201
BnaARR12	BnaA03g13950D	0.705855
BnaARR12	BnaA03g14150D	0.704762
BnaARR12	BnaA03g18710D	0.705299
BnaARR12	BnaA03g24330D	0.710231
BnaARR12	BnaA03g26930D	0.713567
BnaARR12	BnaA03g30300D	0.718538
BnaARR12	BnaA03g30810D	0.705845
BnaARR12	BnaA03g31600D	0.700211
BnaARR12	BnaA03g33370D	0.705615
BnaARR12	BnaA03g34290D	0.709424
BnaARR12	BnaA03g34340D	0.701412
BnaARR12	BnaA03g38340D	0.711532
BnaARR12	BnaA03g41350D	0.706261
BnaARR12	BnaA03g44530D	0.710605
BnaARR12	BnaA03g45520D	0.709519
BnaARR12	BnaA03g47100D	0.700496
BnaARR12	BnaA03g47110D	0.703367
BnaARR12	BnaA03g48990D	0.709464
BnaARR12	BnaA03g56280D	0.714521
BnaARR12	BnaA03g59020D	0.707519
BnaARR12	BnaA03g59290D	0.704643
BnaARR12	BnaA04g02490D	0.707078
BnaARR12	BnaA04g04370D	0.708101
BnaARR12	BnaA04g10710D	0.702385
BnaARR12	BnaA04g11570D	0.711342
BnaARR12	BnaA04g13830D	0.711424
BnaARR12	BnaA04g14510D	0.712136
BnaARR12	BnaA04g14810D	0.70167
BnaARR12	BnaA04g19830D	0.700747
BnaARR12	BnaA04g20700D	0.709041
BnaARR12	BnaA04g22100D	0.70246
BnaARR12	BnaA04g27920D	0.700413
BnaARR12	BnaA04g29010D	0.714632
BnaARR12	BnaA05g01170D	0.705556
BnaARR12	BnaA05g05840D	0.717312
BnaARR12	BnaA05g08710D	0.704816
BnaARR12	BnaA05g10300D	0.713936
BnaARR12	BnaA05g11950D	0.714506
BnaARR12	BnaA05g12370D	0.712953
BnaARR12	BnaA05g12690D	0.703657
BnaARR12	BnaA05g15400D	0.702577
BnaARR12	BnaA05g15580D	0.707187
BnaARR12	BnaA05g17390D	0.714819
BnaARR12	BnaA05g19760D	0.702583
BnaARR12	BnaA05g22300D	0.7181
BnaARR12	BnaA05g23330D	0.701751
BnaARR12	BnaA05g23700D	0.711744
BnaARR12	BnaA05g23950D	0.704
BnaARR12	BnaA05g25220D	0.709991
BnaARR12	BnaA05g28610D	0.703339
BnaARR12	BnaA05g29470D	0.704998
BnaARR12	BnaA05g30040D	0.706711
BnaARR12	BnaA05g31790D	0.705551
BnaARR12	BnaA05g33860D	0.704002
BnaARR12	BnaA05g35220D	0.714056
BnaARR12	BnaA06g02520D	0.707538
BnaARR12	BnaA06g04910D	0.702727
BnaARR12	BnaA06g04930D	0.708738
BnaARR12	BnaA06g04940D	0.703226
BnaARR12	BnaA06g05360D	0.704866
BnaARR12	BnaA06g06970D	0.715957
BnaARR12	BnaA06g29260D	0.707695
BnaARR12	BnaA06g29730D	0.711959
BnaARR12	BnaA06g31830D	0.708765
BnaARR12	BnaA06g31840D	0.716269
BnaARR12	BnaA06g32740D	0.718781
BnaARR12	BnaA06g32810D	0.70537
BnaARR12	BnaA06g35590D	0.70637
BnaARR12	BnaA06g35980D	0.715992
BnaARR12	BnaA06g36820D	0.700987
BnaARR12	BnaA06g37230D	0.712611
BnaARR12	BnaA06g37650D	0.713787
BnaARR12	BnaA07g15980D	0.70117
BnaARR12	BnaA07g16330D	0.70522
BnaARR12	BnaA07g17040D	0.703
BnaARR12	BnaA07g19320D	0.715624
BnaARR12	BnaA07g20300D	0.711061
BnaARR12	BnaA07g20510D	0.700442
BnaARR12	BnaA07g23000D	0.705467
BnaARR12	BnaA07g23090D	0.708199
BnaARR12	BnaA07g23660D	0.706721
BnaARR12	BnaA07g26630D	0.715873
BnaARR12	BnaA07g27280D	0.712649
BnaARR12	BnaA07g28370D	0.713844
BnaARR12	BnaA07g31700D	0.701319
BnaARR12	BnaA07g32320D	0.70826
BnaARR12	BnaA07g35690D	0.701757
BnaARR12	BnaA07g36130D	0.714778
BnaARR12	BnaA08g04420D	0.712981
BnaARR12	BnaA08g07000D	0.70634
BnaARR12	BnaA08g10140D	0.716059
BnaARR12	BnaA08g13880D	0.714404
BnaARR12	BnaA08g14270D	0.715875
BnaARR12	BnaA08g14640D	0.700105
BnaARR12	BnaA08g16820D	0.702447
BnaARR12	BnaA08g20280D	0.707627
BnaARR12	BnaA08g24900D	0.706502
BnaARR12	BnaA08g29600D	0.707537
BnaARR12	BnaA08g30050D	0.709991
BnaARR12	BnaA09g01470D	0.705098
BnaARR12	BnaA09g02120D	0.717262
BnaARR12	BnaA09g04980D	0.701292
BnaARR12	BnaA09g07190D	0.706991
BnaARR12	BnaA09g07880D	0.700802
BnaARR12	BnaA09g08190D	0.708815
BnaARR12	BnaA09g09160D	0.702924
BnaARR12	BnaA09g12200D	0.705424
BnaARR12	BnaA09g12770D	0.707113
BnaARR12	BnaA09g13970D	0.70488
BnaARR12	BnaA09g18600D	0.7042
BnaARR12	BnaA09g19300D	0.712303
BnaARR12	BnaA09g20510D	0.707198
BnaARR12	BnaA09g22980D	0.70587
BnaARR12	BnaA09g24010D	0.710807
BnaARR12	BnaA09g25550D	0.711649
BnaARR12	BnaA09g26570D	0.706147
BnaARR12	BnaA09g27060D	0.704368
BnaARR12	BnaA09g30810D	0.715136
BnaARR12	BnaA09g31780D	0.707773
BnaARR12	BnaA09g32070D	0.712886
BnaARR12	BnaA09g34130D	0.709259
BnaARR12	BnaA09g35380D	0.705794
BnaARR12	BnaA09g37540D	0.705506
BnaARR12	BnaA09g40450D	0.718591
BnaARR12	BnaA09g41460D	0.702638
BnaARR12	BnaA09g43000D	0.716381
BnaARR12	BnaA09g46270D	0.700937
BnaARR12	BnaA09g46780D	0.703133
BnaARR12	BnaA09g50400D	0.701094
BnaARR12	BnaA09g51670D	0.710313
BnaARR12	BnaA09g53810D	0.706838
BnaARR12	BnaA09g54030D	0.706772
BnaARR12	BnaA09g54970D	0.709758
BnaARR12	BnaA09g55250D	0.712806
BnaARR12	BnaA09g55760D	0.714889
BnaARR12	BnaA09g57200D	0.70016
BnaARR12	BnaA10g01200D	0.709135
BnaARR12	BnaA10g04210D	0.704374
BnaARR12	BnaA10g05650D	0.70018
BnaARR12	BnaA10g07790D	0.712101
BnaARR12	BnaA10g08600D	0.707853
BnaARR12	BnaA10g12030D	0.712035
BnaARR12	BnaA10g12770D	0.700331
BnaARR12	BnaA10g21040D	0.701806
BnaARR12	BnaA10g22800D	0.711573
BnaARR12	BnaA10g24390D	0.706399
BnaARR12	BnaA10g24770D	0.710511
BnaARR12	BnaA10g24990D	0.706939
BnaARR12	BnaA10g26770D	0.7085
BnaARR12	BnaA10g27950D	0.703699
BnaARR12	BnaA10g29120D	0.70665
BnaARR12	BnaA10g29870D	0.703045
BnaARR12	BnaAnng02080D	0.702228
BnaARR12	BnaAnng04290D	0.706386
BnaARR12	BnaAnng04720D	0.707726
BnaARR12	BnaAnng07090D	0.70556
BnaARR12	BnaAnng07320D	0.705153
BnaARR12	BnaAnng09120D	0.70732
BnaARR12	BnaAnng12590D	0.715138
BnaARR12	BnaAnng19090D	0.706826
BnaARR12	BnaAnng20750D	0.702937
BnaARR12	BnaAnng21640D	0.709544
BnaARR12	BnaAnng21950D	0.700031
BnaARR12	BnaAnng25560D	0.715691
BnaARR12	BnaAnng26460D	0.712948
BnaARR12	BnaAnng26730D	0.711112
BnaARR12	BnaAnng32620D	0.701427
BnaARR12	BnaAnng32670D	0.706988
BnaARR12	BnaAnng34280D	0.702383
BnaARR12	BnaAnng37680D	0.700688
BnaARR12	BnaAnng40650D	0.70898
BnaARR12	BnaC01g00070D	0.705922
BnaARR12	BnaC01g00820D	0.70307
BnaARR12	BnaC01g00890D	0.715194
BnaARR12	BnaC01g01280D	0.706113
BnaARR12	BnaC01g04060D	0.7121
BnaARR12	BnaC01g04200D	0.701964
BnaARR12	BnaC01g07350D	0.707061
BnaARR12	BnaC01g09420D	0.712269
BnaARR12	BnaC01g09700D	0.704946
BnaARR12	BnaC01g09730D	0.711317
BnaARR12	BnaC01g11040D	0.703916
BnaARR12	BnaC01g12070D	0.702368
BnaARR12	BnaC01g14340D	0.7144
BnaARR12	BnaC01g16980D	0.71334
BnaARR12	BnaC01g20480D	0.703826
BnaARR12	BnaC01g23800D	0.701535
BnaARR12	BnaC01g29940D	0.702706
BnaARR12	BnaC01g32580D	0.703753
BnaARR12	BnaC01g33520D	0.704754
BnaARR12	BnaC01g35290D	0.711409
BnaARR12	BnaC01g37090D	0.708531
BnaARR12	BnaC02g00740D	0.701382
BnaARR12	BnaC02g02830D	0.709571
BnaARR12	BnaC02g07030D	0.703152
BnaARR12	BnaC02g07210D	0.709277
BnaARR12	BnaC02g10220D	0.713274
BnaARR12	BnaC02g13600D	0.709966
BnaARR12	BnaC02g17620D	0.706668
BnaARR12	BnaC02g19770D	0.703483
BnaARR12	BnaC02g29210D	0.702447
BnaARR12	BnaC02g33640D	0.716236
BnaARR12	BnaC02g36240D	0.712382
BnaARR12	BnaC02g40850D	0.705444
BnaARR12	BnaC02g43300D	0.708378
BnaARR12	BnaC02g44970D	0.712207
BnaARR12	BnaC03g01710D	0.712434
BnaARR12	BnaC03g02130D	0.707722
BnaARR12	BnaC03g03350D	0.700255
BnaARR12	BnaC03g03440D	0.704628
BnaARR12	BnaC03g06120D	0.712904
BnaARR12	BnaC03g10360D	0.705264
BnaARR12	BnaC03g15210D	0.714741
BnaARR12	BnaC03g16100D	0.710312
BnaARR12	BnaC03g24250D	0.703319
BnaARR12	BnaC03g28220D	0.700179
BnaARR12	BnaC03g42290D	0.704369
BnaARR12	BnaC03g45180D	0.709221
BnaARR12	BnaC03g47950D	0.705595
BnaARR12	BnaC03g59520D	0.701984
BnaARR12	BnaC03g60280D	0.703508
BnaARR12	BnaC03g63010D	0.702684
BnaARR12	BnaC03g70520D	0.707302
BnaARR12	BnaC03g71890D	0.702866
BnaARR12	BnaC03g72980D	0.702046
BnaARR12	BnaC03g74840D	0.7135
BnaARR12	BnaC04g03030D	0.704301
BnaARR12	BnaC04g03640D	0.706528
BnaARR12	BnaC04g04760D	0.709001
BnaARR12	BnaC04g05700D	0.717098
BnaARR12	BnaC04g07850D	0.700063
BnaARR12	BnaC04g14330D	0.718367
BnaARR12	BnaC04g15010D	0.713835
BnaARR12	BnaC04g20740D	0.707719
BnaARR12	BnaC04g20780D	0.70865
BnaARR12	BnaC04g23140D	0.705905
BnaARR12	BnaC04g26600D	0.71422
BnaARR12	BnaC04g28390D	0.70674
BnaARR12	BnaC04g43040D	0.710287
BnaARR12	BnaC04g43590D	0.701362
BnaARR12	BnaC04g44220D	0.704478
BnaARR12	BnaC04g45370D	0.705327
BnaARR12	BnaC04g45830D	0.713601
BnaARR12	BnaC04g52190D	0.702236
BnaARR12	BnaC04g52430D	0.702511
BnaARR12	BnaC04g54260D	0.703111
BnaARR12	BnaC04g56610D	0.703415
BnaARR12	BnaC05g01290D	0.714571
BnaARR12	BnaC05g04410D	0.705206
BnaARR12	BnaC05g04730D	0.711525
BnaARR12	BnaC05g05110D	0.709257
BnaARR12	BnaC05g09210D	0.70392
BnaARR12	BnaC05g13400D	0.721984
BnaARR12	BnaC05g17960D	0.703785
BnaARR12	BnaC05g22880D	0.707882
BnaARR12	BnaC05g24190D	0.704268
BnaARR12	BnaC05g28210D	0.71398
BnaARR12	BnaC05g31550D	0.714754
BnaARR12	BnaC05g32350D	0.703237
BnaARR12	BnaC05g35540D	0.7185
BnaARR12	BnaC05g36780D	0.704116
BnaARR12	BnaC05g37250D	0.703927
BnaARR12	BnaC05g38210D	0.709471
BnaARR12	BnaC05g39020D	0.707965
BnaARR12	BnaC05g39430D	0.70009
BnaARR12	BnaC05g40360D	0.708947
BnaARR12	BnaC05g43680D	0.7072
BnaARR12	BnaC05g44370D	0.702125
BnaARR12	BnaC05g48190D	0.711381
BnaARR12	BnaC05g50730D	0.712981
BnaARR12	BnaC06g05250D	0.704406
BnaARR12	BnaC06g08620D	0.70451
BnaARR12	BnaC06g10960D	0.706493
BnaARR12	BnaC06g14030D	0.706168
BnaARR12	BnaC06g14430D	0.707478
BnaARR12	BnaC06g18870D	0.708117
BnaARR12	BnaC06g19790D	0.715121
BnaARR12	BnaC06g23510D	0.700137
BnaARR12	BnaC06g24160D	0.714574
BnaARR12	BnaC06g28800D	0.706893
BnaARR12	BnaC06g30280D	0.718788
BnaARR12	BnaC06g30900D	0.714492
BnaARR12	BnaC06g32590D	0.713288
BnaARR12	BnaC06g35410D	0.705953
BnaARR12	BnaC06g35620D	0.703866
BnaARR12	BnaC06g36770D	0.712468
BnaARR12	BnaC06g39200D	0.717718
BnaARR12	BnaC06g39450D	0.712348
BnaARR12	BnaC06g39820D	0.71767
BnaARR12	BnaC06g40110D	0.707085
BnaARR12	BnaC07g04150D	0.716484
BnaARR12	BnaC07g07830D	0.703921
BnaARR12	BnaC07g08100D	0.714834
BnaARR12	BnaC07g11880D	0.707336
BnaARR12	BnaC07g16950D	0.70955
BnaARR12	BnaC07g18020D	0.709473
BnaARR12	BnaC07g21120D	0.703419
BnaARR12	BnaC07g23130D	0.705316
BnaARR12	BnaC07g23660D	0.712816
BnaARR12	BnaC07g23750D	0.710848
BnaARR12	BnaC07g24660D	0.703633
BnaARR12	BnaC07g24770D	0.701247
BnaARR12	BnaC07g26580D	0.706085
BnaARR12	BnaC07g27420D	0.703519
BnaARR12	BnaC07g27440D	0.700951
BnaARR12	BnaC07g32840D	0.714025
BnaARR12	BnaC07g36360D	0.704758
BnaARR12	BnaC07g37680D	0.702872
BnaARR12	BnaC07g38920D	0.712409
BnaARR12	BnaC07g39270D	0.710409
BnaARR12	BnaC07g41200D	0.713099
BnaARR12	BnaC07g41520D	0.70179
BnaARR12	BnaC07g44870D	0.701196
BnaARR12	BnaC07g44990D	0.705416
BnaARR12	BnaC07g46670D	0.701315
BnaARR12	BnaC07g47470D	0.712363
BnaARR12	BnaC07g48800D	0.70693
BnaARR12	BnaC07g49390D	0.702591
BnaARR12	BnaC08g03600D	0.701982
BnaARR12	BnaC08g03820D	0.703256
BnaARR12	BnaC08g04880D	0.709982
BnaARR12	BnaC08g05110D	0.70812
BnaARR12	BnaC08g07480D	0.703002
BnaARR12	BnaC08g07850D	0.703609
BnaARR12	BnaC08g12860D	0.7083
BnaARR12	BnaC08g15870D	0.701193
BnaARR12	BnaC08g16060D	0.708661
BnaARR12	BnaC08g16440D	0.70373
BnaARR12	BnaC08g17260D	0.714262
BnaARR12	BnaC08g17700D	0.711519
BnaARR12	BnaC08g18330D	0.712013
BnaARR12	BnaC08g22230D	0.703191
BnaARR12	BnaC08g24700D	0.707473
BnaARR12	BnaC08g25060D	0.714442
BnaARR12	BnaC08g26740D	0.701511
BnaARR12	BnaC08g27800D	0.710354
BnaARR12	BnaC08g29580D	0.700855
BnaARR12	BnaC08g31450D	0.701364
BnaARR12	BnaC08g32890D	0.706595
BnaARR12	BnaC08g40850D	0.702104
BnaARR12	BnaC08g41560D	0.705701
BnaARR12	BnaC08g41800D	0.713417
BnaARR12	BnaC08g42010D	0.715941
BnaARR12	BnaC08g43690D	0.701124
BnaARR12	BnaC08g46180D	0.703967
BnaARR12	BnaC08g49450D	0.702544
BnaARR12	BnaC09g00520D	0.70445
BnaARR12	BnaC09g00580D	0.704356
BnaARR12	BnaC09g02780D	0.702746
BnaARR12	BnaC09g02870D	0.701601
BnaARR12	BnaC09g02940D	0.704989
BnaARR12	BnaC09g03110D	0.711299
BnaARR12	BnaC09g04200D	0.704404
BnaARR12	BnaC09g06840D	0.703829
BnaARR12	BnaC09g11560D	0.706509
BnaARR12	BnaC09g13110D	0.709299
BnaARR12	BnaC09g14630D	0.70543
BnaARR12	BnaC09g18390D	0.717666
BnaARR12	BnaC09g20430D	0.703412
BnaARR12	BnaC09g21500D	0.705361
BnaARR12	BnaC09g23280D	0.708649
BnaARR12	BnaC09g31160D	0.703163
BnaARR12	BnaC09g32680D	0.70117
BnaARR12	BnaC09g33700D	0.711267
BnaARR12	BnaC09g37480D	0.708857
BnaARR12	BnaC09g37690D	0.701347
BnaARR12	BnaC09g41590D	0.701873
BnaARR12	BnaC09g43250D	0.704632
BnaARR12	BnaC09g45700D	0.70062
BnaARR12	BnaC09g49710D	0.715165
BnaARR12	BnaC09g50460D	0.701231
BnaARR12	BnaC09g50990D	0.707327
BnaARR12	BnaC09g53250D	0.700037
BnaARR12	BnaC09g54110D	0.71361
BnaARR12	BnaCnng01840D	0.702967
BnaARR12	BnaCnng08290D	0.710623
BnaARR12	BnaCnng08890D	0.714605
BnaARR12	BnaCnng09200D	0.710103
BnaARR12	BnaCnng09300D	0.71449
BnaARR12	BnaCnng11060D	0.710624
BnaARR12	BnaCnng11890D	0.70324
BnaARR12	BnaCnng15320D	0.701137
BnaARR12	BnaCnng27240D	0.711528
BnaARR12	BnaCnng27340D	0.701959
BnaARR12	BnaCnng27800D	0.711618
BnaARR12	BnaCnng32840D	0.710755
BnaARR12	BnaCnng41080D	0.715487
BnaARR12	BnaCnng45910D	0.70308
BnaARR12	BnaCnng48700D	0.701696
BnaARR12	BnaCnng49000D	0.723201
BnaARR12	BnaCnng53390D	0.703849
BnaARR12	BnaCnng55860D	0.708291
BnaARR12	BnaCnng60150D	0.710419
BnaARR12	BnaCnng61390D	0.708772
BnaARR12	BnaCnng64490D	0.709833
BnaARR12	BnaCnng67160D	0.701851
BnaARR12	BnaCnng72210D	0.703593
BnaARR12	BnaUnng04010D	0.707249
BnaA05g02550D	BnaARR14	0.705875
BnaA05g02550D	BnaARR69	0.7016
BnaA05g03640D	BnaARR14	0.702724
BnaA05g04320D	BnaARR14	0.70381
BnaA05g04320D	BnaARR69	0.70964
BnaA05g04610D	BnaARR14	0.706221
BnaA05g04610D	BnaARR69	0.703321
BnaA05g04850D	BnaARR14	0.704051
BnaA05g04850D	BnaARR69	0.702174
BnaA05g05070D	BnaARR14	0.705081
BnaA05g05430D	BnaARR14	0.702403
BnaA05g05840D	BnaARF5	0.712315
BnaA05g05840D	BnaARR14	0.701282
BnaA05g05840D	BnaARR24	0.707055
BnaA05g05840D	BnaARR51	0.703946
BnaA05g05840D	BnaARR54	0.707309
BnaA05g05840D	BnaARR69	0.705061
BnaA05g05840D	BnaWRKY60	0.708546
BnaA05g06370D	BnaARR14	0.701922
BnaA05g06670D	BnaARR14	0.700759
BnaA05g07240D	BnaARR14	0.705905
BnaA05g07240D	BnaARR69	0.705435
BnaA05g07290D	BnaARR14	0.700661
BnaA05g07730D	BnaARR14	0.704815
BnaA05g07730D	BnaARR69	0.700304
BnaA05g08180D	BnaARR14	0.705
BnaA05g08180D	BnaARR69	0.709562
BnaA05g08710D	BnaARF5	0.701468
BnaA05g08710D	BnaARR14	0.701724
BnaA05g08820D	BnaARR14	0.705535
BnaA05g10300D	BnaARR14	0.701562
BnaA05g10300D	BnaARR24	0.708283
BnaA05g10300D	BnaARR69	0.706506
BnaA05g11930D	BnaARR14	0.704639
BnaA05g11950D	BnaARF5	0.718049
BnaA05g11950D	BnaARR9	0.70423
BnaA05g11950D	BnaARR24	0.707007
BnaA05g11950D	BnaARR29	0.703205
BnaA05g11950D	BnaARR51	0.713008
BnaA05g11950D	BnaARR54	0.71531
BnaA05g11950D	BnaMYC2-4	0.708304
BnaA05g11950D	BnaARF47	0.708329
BnaA05g11950D	BnaWRKY60	0.715802
BnaA05g12350D	BnaARR14	0.704621
BnaA05g12350D	BnaARR69	0.705536
BnaA05g12370D	BnaARR14	0.70326
BnaA05g12370D	BnaARR24	0.706397
BnaA05g12370D	BnaARR69	0.712636
BnaA05g12410D	BnaARR51	0.703043
BnaA05g12410D	BnaARF47	0.708957
BnaA05g12690D	BnaARR14	0.70487
BnaA05g12690D	BnaARR69	0.701294
BnaA05g12950D	BnaARR14	0.700794
BnaA05g12980D	BnaARR14	0.703103
BnaA05g13150D	BnaARF5	0.705197
BnaA05g13150D	BnaARR51	0.700712
BnaA05g13150D	BnaARR53	0.705267
BnaA05g13150D	BnaARR54	0.70266
BnaA05g13150D	BnaWRKY56	0.70427
BnaA05g13150D	BnaWRKY60	0.703005
BnaA05g13740D	BnaARR14	0.701597
BnaA05g13910D	BnaARR14	0.701339
BnaA05g14050D	BnaARR14	0.702559
BnaA05g14060D	BnaARR14	0.705552
BnaA05g14080D	BnaARR14	0.705859
BnaA05g15200D	BnaARR14	0.702523
BnaA05g15230D	BnaBZR1	0.700126
BnaA05g15230D	BnaARR14	0.706605
BnaA05g15400D	BnaARR14	0.703786
BnaA05g15400D	BnaARR69	0.71229
BnaA05g15580D	BnaARF5	0.709838
BnaA05g15580D	BnaARR51	0.70319
BnaA05g15580D	BnaARR54	0.705002
BnaA05g15580D	BnaMYC2-4	0.700155
BnaA05g15580D	BnaARF47	0.703277
BnaA05g15580D	BnaWRKY60	0.705537
BnaA05g17390D	BnaARR14	0.702126
BnaA05g17390D	BnaARR24	0.704414
BnaA05g17390D	BnaARR54	0.703298
BnaA05g17390D	BnaARR69	0.70393
BnaA05g17390D	BnaWRKY60	0.704832
BnaA05g17780D	BnaARR14	0.703962
BnaA05g17780D	BnaARR69	0.703678
BnaA05g18850D	BnaWRKY56	0.703098
BnaA05g19430D	BnaARR14	0.705713
BnaA05g19460D	BnaARR14	0.700893
BnaA05g20090D	BnaBZR1	0.700495
BnaA05g20090D	BnaARR14	0.706127
BnaA05g20390D	BnaARR14	0.701869
BnaA05g20940D	BnaARR14	0.701738
BnaA05g20940D	BnaARR69	0.706719
BnaA05g21260D	BnaARR14	0.70086
BnaA05g22300D	BnaARF5	0.712667
BnaA05g22300D	BnaARR9	0.700479
BnaA05g22300D	BnaARR24	0.709667
BnaA05g22300D	BnaARR51	0.70434
BnaA05g22300D	BnaARR54	0.708822
BnaA05g22300D	BnaARR69	0.70136
BnaA05g22300D	BnaWRKY60	0.71023
BnaA05g22960D	BnaARR14	0.704525
BnaARR14	BnaA01g00360D	0.705075
BnaARR14	BnaA01g01200D	0.703799
BnaARR14	BnaA01g03380D	0.700031
BnaARR14	BnaA01g05960D	0.703193
BnaARR14	BnaA01g06100D	0.703637
BnaARR14	BnaA01g06190D	0.702731
BnaARR14	BnaA01g07830D	0.703082
BnaARR14	BnaA01g16440D	0.704308
BnaARR14	BnaA01g22110D	0.706834
BnaARR14	BnaA01g22830D	0.702581
BnaARR14	BnaA01g28340D	0.703281
BnaARR14	BnaA01g32740D	0.70258
BnaARR14	BnaA02g00150D	0.703784
BnaARR14	BnaA02g00610D	0.702922
BnaARR14	BnaA02g02620D	0.700097
BnaARR14	BnaA02g02690D	0.700309
BnaARR14	BnaA02g04560D	0.704125
BnaARR14	BnaA02g09540D	0.703744
BnaARR14	BnaA02g14790D	0.701175
BnaARR14	BnaA02g15090D	0.700812
BnaARR14	BnaA02g17030D	0.703782
BnaARR14	BnaA02g21250D	0.703045
BnaARR14	BnaA02g21510D	0.70491
BnaARR14	BnaA02g24310D	0.701495
BnaARR14	BnaA02g27720D	0.703564
BnaARR14	BnaA02g28650D	0.702623
BnaARR14	BnaA02g28660D	0.700343
BnaARR14	BnaA03g00280D	0.704578
BnaARR14	BnaA03g04730D	0.703176
BnaARR14	BnaA03g12530D	0.700611
BnaARR14	BnaA03g14720D	0.702809
BnaARR14	BnaA03g16100D	0.701687
BnaARR14	BnaA03g19730D	0.704218
BnaARR14	BnaA03g26040D	0.701981
BnaARR14	BnaA03g26790D	0.704298
BnaARR14	BnaA03g29140D	0.701951
BnaARR14	BnaA03g34010D	0.703642
BnaARR14	BnaA03g34240D	0.700782
BnaARR14	BnaA03g41760D	0.706313
BnaARR14	BnaA03g43360D	0.704746
BnaARR14	BnaA03g45230D	0.704971
BnaARR14	BnaA03g46060D	0.703849
BnaARR14	BnaA03g52720D	0.706436
BnaARR14	BnaA03g52930D	0.704905
BnaARR14	BnaA03g55050D	0.707119
BnaARR14	BnaA03g55420D	0.704532
BnaARR14	BnaA04g00290D	0.704003
BnaARR14	BnaA04g04450D	0.702818
BnaARR14	BnaA04g05990D	0.703434
BnaARR14	BnaA04g06930D	0.705569
BnaARR14	BnaA04g07430D	0.70045
BnaARR14	BnaA04g08070D	0.702245
BnaARR14	BnaA04g08950D	0.706776
BnaARR14	BnaA04g10820D	0.704231
BnaARR14	BnaA04g14500D	0.704701
BnaARR14	BnaA04g15380D	0.702018
BnaARR14	BnaA04g19920D	0.701779
BnaARR14	BnaA04g23610D	0.70277
BnaARR14	BnaA04g26990D	0.701282
BnaARR14	BnaA04g29470D	0.70474
BnaARR14	BnaA05g00550D	0.70196
BnaARR14	BnaA05g01130D	0.701314
BnaARR14	BnaA05g02560D	0.708256
BnaARR14	BnaA05g08150D	0.705665
BnaARR14	BnaA05g19130D	0.706233
BnaARR14	BnaA05g19630D	0.706363
BnaARR14	BnaA05g23100D	0.704104
BnaARR14	BnaA05g29170D	0.701573
BnaARR14	BnaA05g31530D	0.705449
BnaARR14	BnaA05g32500D	0.706605
BnaARR14	BnaA05g33540D	0.700022
BnaARR14	BnaA05g34020D	0.703808
BnaARR14	BnaA06g02490D	0.702343
BnaARR14	BnaA06g03310D	0.700778
BnaARR14	BnaA06g04940D	0.701686
BnaARR14	BnaA06g14680D	0.705657
BnaARR14	BnaA06g14760D	0.705635
BnaARR14	BnaA06g19800D	0.706027
BnaARR14	BnaA06g19860D	0.706266
BnaARR14	BnaA06g20450D	0.706452
BnaARR14	BnaA06g21720D	0.705109
BnaARR14	BnaA06g24870D	0.701784
BnaARR14	BnaA06g27360D	0.705392
BnaARR14	BnaA06g29500D	0.70345
BnaARR14	BnaA06g33230D	0.703204
BnaARR14	BnaA06g35980D	0.701059
BnaARR14	BnaA06g39320D	0.705465
BnaARR14	BnaA07g01590D	0.705975
BnaARR14	BnaA07g07430D	0.7021
BnaARR14	BnaA07g08260D	0.702001
BnaARR14	BnaA07g12150D	0.702584
BnaARR14	BnaA07g12780D	0.707462
BnaARR14	BnaA07g14050D	0.704015
BnaARR14	BnaA07g15220D	0.70292
BnaARR14	BnaA07g19600D	0.70209
BnaARR14	BnaA07g21200D	0.703567
BnaARR14	BnaA07g30050D	0.704183
BnaARR14	BnaA07g30790D	0.703929
BnaARR14	BnaA07g32220D	0.701474
BnaARR14	BnaA07g32320D	0.705292
BnaARR14	BnaA07g34370D	0.701938
BnaARR14	BnaA08g07040D	0.70091
BnaARR14	BnaA08g08490D	0.704367
BnaARR14	BnaA08g13530D	0.703938
BnaARR14	BnaA08g14270D	0.703005
BnaARR14	BnaA08g15080D	0.706475
BnaARR14	BnaA08g15200D	0.700975
BnaARR14	BnaA08g17820D	0.707343
BnaARR14	BnaA08g20330D	0.705785
BnaARR14	BnaA08g21050D	0.704082
BnaARR14	BnaA08g24370D	0.703606
BnaARR14	BnaA08g25420D	0.704944
BnaARR14	BnaA08g25620D	0.701808
BnaARR14	BnaA08g28620D	0.70612
BnaARR14	BnaA08g29150D	0.707165
BnaARR14	BnaA08g29730D	0.701313
BnaARR14	BnaA08g30120D	0.700108
BnaARR14	BnaA09g01950D	0.707669
BnaARR14	BnaA09g09460D	0.701838
BnaARR14	BnaA09g10820D	0.703752
BnaARR14	BnaA09g11420D	0.70475
BnaARR14	BnaA09g12700D	0.706268
BnaARR14	BnaA09g20040D	0.706675
BnaARR14	BnaA09g20260D	0.703164
BnaARR14	BnaA09g20710D	0.702806
BnaARR14	BnaA09g20880D	0.701402
BnaARR14	BnaA09g25300D	0.703911
BnaARR14	BnaA09g27070D	0.700941
BnaARR14	BnaA09g27140D	0.70409
BnaARR14	BnaA09g42290D	0.700659
BnaARR14	BnaA09g43000D	0.700215
BnaARR14	BnaA09g45670D	0.7061
BnaARR14	BnaA09g50960D	0.705061
BnaARR14	BnaA09g52760D	0.706337
BnaARR14	BnaA09g52860D	0.702342
BnaARR14	BnaA09g54030D	0.704224
BnaARR14	BnaA09g54970D	0.704961
BnaARR14	BnaA09g57200D	0.70086
BnaARR14	BnaA10g01910D	0.700292
BnaARR14	BnaA10g01960D	0.70103
BnaARR14	BnaA10g03770D	0.70557
BnaARR14	BnaA10g05680D	0.705226
BnaARR14	BnaA10g12770D	0.700226
BnaARR14	BnaA10g17040D	0.700637
BnaARR14	BnaA10g18040D	0.705282
BnaARR14	BnaA10g21010D	0.70633
BnaARR14	BnaA10g24770D	0.700434
BnaARR14	BnaA10g27260D	0.705448
BnaARR14	BnaA10g27620D	0.701966
BnaARR14	BnaA10g28470D	0.703162
BnaARR14	BnaAnng02970D	0.704405
BnaARR14	BnaAnng03600D	0.704495
BnaARR14	BnaAnng04970D	0.702514
BnaARR14	BnaAnng08150D	0.700635
BnaARR14	BnaAnng10080D	0.703027
BnaARR14	BnaAnng10910D	0.703343
BnaARR14	BnaAnng23340D	0.703409
BnaARR14	BnaAnng26490D	0.701222
BnaARR14	BnaAnng30960D	0.70398
BnaARR14	BnaAnng31940D	0.701622
BnaARR14	BnaAnng32620D	0.705787
BnaARR14	BnaAnng32690D	0.705682
BnaARR14	BnaAnng34100D	0.705102
BnaARR14	BnaAnng34820D	0.705908
BnaARR14	BnaAnng37120D	0.701223
BnaARR14	BnaC01g00550D	0.700279
BnaARR14	BnaC01g01080D	0.704845
BnaARR14	BnaC01g06700D	0.704443
BnaARR14	BnaC01g10370D	0.704833
BnaARR14	BnaC01g10920D	0.704943
BnaARR14	BnaC01g12600D	0.701482
BnaARR14	BnaC01g16560D	0.704622
BnaARR14	BnaC01g17670D	0.702607
BnaARR14	BnaC01g22290D	0.700118
BnaARR14	BnaC01g25030D	0.706669
BnaARR14	BnaC01g35320D	0.702518
BnaARR14	BnaC02g06130D	0.700082
BnaARR14	BnaC02g06430D	0.705986
BnaARR14	BnaC02g21950D	0.701623
BnaARR14	BnaC02g24980D	0.705679
BnaARR14	BnaC02g40310D	0.703987
BnaARR14	BnaC02g41470D	0.705332
BnaARR14	BnaC02g43920D	0.706779
BnaARR14	BnaC02g44970D	0.701042
BnaARR14	BnaC03g01850D	0.700861
BnaARR14	BnaC03g07520D	0.705897
BnaARR14	BnaC03g09680D	0.705401
BnaARR14	BnaC03g12120D	0.707836
BnaARR14	BnaC03g13380D	0.706811
BnaARR14	BnaC03g13600D	0.705412
BnaARR14	BnaC03g23360D	0.70243
BnaARR14	BnaC03g28220D	0.705516
BnaARR14	BnaC03g34410D	0.701743
BnaARR14	BnaC03g39190D	0.706718
BnaARR14	BnaC03g40480D	0.703333
BnaARR14	BnaC03g47360D	0.700504
BnaARR14	BnaC03g47400D	0.700056
BnaARR14	BnaC03g49990D	0.700901
BnaARR14	BnaC03g51080D	0.702391
BnaARR14	BnaC03g53620D	0.706906
BnaARR14	BnaC03g57860D	0.705429
BnaARR14	BnaC03g63070D	0.705535
BnaARR14	BnaC03g67920D	0.704995
BnaARR14	BnaC03g70570D	0.70066
BnaARR14	BnaC03g73810D	0.703492
BnaARR14	BnaC04g02660D	0.704651
BnaARR14	BnaC04g03110D	0.707083
BnaARR14	BnaC04g03600D	0.704506
BnaARR14	BnaC04g04830D	0.702842
BnaARR14	BnaC04g06320D	0.705234
BnaARR14	BnaC04g16900D	0.706845
BnaARR14	BnaC04g19590D	0.702371
BnaARR14	BnaC04g20490D	0.700454
BnaARR14	BnaC04g28620D	0.704935
BnaARR14	BnaC04g29230D	0.705683
BnaARR14	BnaC04g33410D	0.702487
BnaARR14	BnaC04g35190D	0.700163
BnaARR14	BnaC04g38040D	0.706802
BnaARR14	BnaC04g38210D	0.700683
BnaARR14	BnaC04g38430D	0.701477
BnaARR14	BnaC04g39420D	0.702402
BnaARR14	BnaC04g39510D	0.702305
BnaARR14	BnaC04g41490D	0.705921
BnaARR14	BnaC04g43590D	0.704748
BnaARR14	BnaC04g44980D	0.706689
BnaARR14	BnaC04g51970D	0.706381
BnaARR14	BnaC04g56600D	0.705144
BnaARR14	BnaC05g04410D	0.702013
BnaARR14	BnaC05g16620D	0.704892
BnaARR14	BnaC05g17850D	0.706262
BnaARR14	BnaC05g30360D	0.705376
BnaARR14	BnaC05g34020D	0.704992
BnaARR14	BnaC05g36540D	0.704215
BnaARR14	BnaC05g37360D	0.704061
BnaARR14	BnaC05g39430D	0.705601
BnaARR14	BnaC05g40360D	0.702788
BnaARR14	BnaC05g44250D	0.706565
BnaARR14	BnaC05g49040D	0.704615
BnaARR14	BnaC05g50380D	0.702426
BnaARR14	BnaC06g05020D	0.703816
BnaARR14	BnaC06g09630D	0.700773
BnaARR14	BnaC06g20520D	0.704706
BnaARR14	BnaC06g20740D	0.705772
BnaARR14	BnaC06g28190D	0.700862
BnaARR14	BnaC06g30280D	0.701394
BnaARR14	BnaC06g33000D	0.70335
BnaARR14	BnaC06g36770D	0.702442
BnaARR14	BnaC06g41110D	0.706752
BnaARR14	BnaC07g11880D	0.703689
BnaARR14	BnaC07g20220D	0.705215
BnaARR14	BnaC07g21390D	0.70633
BnaARR14	BnaC07g33520D	0.705205
BnaARR14	BnaC07g34870D	0.705418
BnaARR14	BnaARF47	0.703636
BnaARR14	BnaARF47	0.703636
BnaARR14	BnaC07g43970D	0.70733
BnaARR14	BnaC07g46460D	0.701845
BnaARR14	BnaC07g47210D	0.70064
BnaARR14	BnaC07g47410D	0.701458
BnaARR14	BnaC07g49390D	0.705029
BnaARR14	BnaC07g50370D	0.702246
BnaARR14	BnaC08g00590D	0.702634
BnaARR14	BnaC08g02790D	0.705514
BnaARR14	BnaC08g12860D	0.702619
BnaARR14	BnaC08g14290D	0.703413
BnaARR14	BnaC08g18610D	0.702018
BnaARR14	BnaC08g21920D	0.706193
BnaARR14	BnaC08g35330D	0.700625
BnaARR14	BnaC08g36940D	0.706363
BnaARR14	BnaC08g43690D	0.702566
BnaARR14	BnaC08g49000D	0.701936
BnaARR14	BnaC09g02430D	0.703423
BnaARR14	BnaC09g07480D	0.704432
BnaARR14	BnaC09g08120D	0.702609
BnaARR14	BnaC09g14710D	0.705992
BnaARR14	BnaC09g15640D	0.703878
BnaARR14	BnaC09g16670D	0.701482
BnaARR14	BnaC09g19800D	0.704956
BnaARR14	BnaC09g27130D	0.703573
BnaARR14	BnaC09g34090D	0.702134
BnaARR14	BnaC09g35120D	0.702454
BnaARR14	BnaC09g36360D	0.706009
BnaARR14	BnaC09g39150D	0.706312
BnaARR14	BnaC09g40070D	0.705981
BnaARR14	BnaC09g44830D	0.706789
BnaARR14	BnaC09g45610D	0.701031
BnaARR14	BnaC09g45710D	0.703407
BnaARR14	BnaC09g46070D	0.701053
BnaARR14	BnaCnng02370D	0.701501
BnaARR14	BnaCnng03580D	0.703389
BnaARR14	BnaCnng10880D	0.705871
BnaARR14	BnaCnng13690D	0.703878
BnaARR14	BnaCnng13710D	0.700436
BnaARR14	BnaCnng15730D	0.700847
BnaARR14	BnaCnng17860D	0.701226
BnaARR14	BnaCnng17940D	0.706387
BnaARR14	BnaCnng19590D	0.705697
BnaARR14	BnaCnng21180D	0.70259
BnaARR14	BnaCnng34250D	0.701619
BnaARR14	BnaCnng36320D	0.701539
BnaARR14	BnaCnng37060D	0.706281
BnaARR14	BnaCnng41510D	0.707005
BnaARR14	BnaCnng42990D	0.700235
BnaARR14	BnaCnng44070D	0.706959
BnaARR14	BnaCnng47110D	0.700155
BnaARR14	BnaCnng55840D	0.702723
BnaARR14	BnaCnng62320D	0.703418
BnaARR14	BnaCnng62330D	0.706217
BnaARR14	BnaCnng67040D	0.701986
BnaARR14	BnaCnng70010D	0.706221
BnaARR14	BnaCnng74470D	0.702474
BnaA05g23330D	BnaARR14	0.703147
BnaA05g23330D	BnaARR69	0.713899
BnaA05g23650D	BnaARR14	0.703031
BnaA05g23650D	BnaARR69	0.708503
BnaA05g23700D	BnaARF5	0.700469
BnaA05g23700D	BnaARR14	0.703814
BnaA05g23700D	BnaARR24	0.702519
BnaA05g23700D	BnaARR69	0.708264
BnaA05g23950D	BnaARF5	0.706023
BnaA05g23950D	BnaARR54	0.700287
BnaA05g23950D	BnaARF47	0.700333
BnaA05g23950D	BnaWRKY60	0.700972
BnaA05g24100D	BnaARR14	0.706059
BnaA05g24420D	BnaMYC2-4	0.701454
BnaA05g24420D	BnaARF47	0.701661
BnaA05g25050D	BnaMYC2-4	0.701958
BnaA05g25050D	BnaARF47	0.703498
BnaA05g25160D	BnaARR14	0.704466
BnaA05g25220D	BnaARR14	0.703428
BnaA05g25220D	BnaARR69	0.703633
BnaA05g26010D	BnaARR14	0.700715
BnaA05g26240D	BnaARR14	0.702431
BnaA05g26240D	BnaARR69	0.711398
BnaA05g26900D	BnaARR14	0.701766
BnaA05g26930D	BnaARR14	0.702421
BnaA05g28610D	BnaARF5	0.710075
BnaA05g28610D	BnaARR51	0.704349
BnaA05g28610D	BnaARR53	0.709676
BnaA05g28610D	BnaARR54	0.707024
BnaA05g28610D	BnaMYC2-4	0.703954
BnaA05g28610D	BnaARF47	0.703743
BnaA05g28610D	BnaWRKY56	0.710527
BnaA05g28610D	BnaWRKY60	0.707412
BnaA05g28690D	BnaBZR1	0.701529
BnaA05g28690D	BnaARR14	0.706862
BnaA05g29150D	BnaARR14	0.704689
BnaA05g29470D	BnaARF5	0.70463
BnaA05g29470D	BnaARR53	0.707039
BnaA05g29470D	BnaARR54	0.702586
BnaA05g29470D	BnaWRKY60	0.703475
BnaA05g29780D	BnaARR14	0.703576
BnaA05g29780D	BnaARR69	0.709135
BnaA05g30040D	BnaARF5	0.708063
BnaA05g30040D	BnaARR51	0.700909
BnaA05g30040D	BnaARR54	0.7024
BnaA05g30040D	BnaARF47	0.700888
BnaA05g30040D	BnaWRKY60	0.703216
BnaA05g30370D	BnaARR12	0.701194
BnaA05g30370D	BnaARR14	0.700414
BnaA05g30370D	BnaARR69	0.706233
BnaA05g30370D	BnaARR76	0.701582
BnaA05g30790D	BnaARR14	0.702897
BnaA05g30950D	BnaARR14	0.702363
BnaA05g31220D	BnaARR14	0.702778
BnaA05g31400D	BnaARR14	0.704125
BnaA05g31400D	BnaARR69	0.7067
BnaA05g31420D	BnaARF5	0.700879
BnaA05g31420D	BnaWRKY56	0.705463
BnaA05g31790D	BnaWRKY60	0.700566
BnaA05g32890D	BnaARR14	0.704053
BnaA05g32890D	BnaARR69	0.70229
BnaA05g33390D	BnaARF5	0.708427
BnaA05g33390D	BnaARR51	0.705355
BnaA05g33390D	BnaARR54	0.704799
BnaA05g33390D	BnaMYC2-4	0.706309
BnaA05g33390D	BnaARF47	0.708069
BnaA05g33390D	BnaWRKY60	0.704269
BnaA05g33730D	BnaARR14	0.700314
BnaA05g33810D	BnaARF47	0.700671
BnaA05g33860D	BnaARF47	0.700201
BnaA05g33910D	BnaARR14	0.706862
BnaA05g34670D	BnaARR14	0.702291
BnaA05g35220D	BnaARF5	0.70769
BnaA05g35220D	BnaARR14	0.700485
BnaA05g35220D	BnaARR24	0.705624
BnaA05g35220D	BnaARR54	0.703411
BnaA05g35220D	BnaWRKY60	0.705161
BnaA05g35360D	BnaARR14	0.704883
BnaA05g35680D	BnaARR14	0.703839
BnaA05g36020D	BnaARR14	0.702154
BnaA05g36020D	BnaARR69	0.705584
BnaA06g01060D	BnaARR14	0.706134
BnaA06g01690D	BnaARF5	0.705431
BnaA06g01690D	BnaMYC2-4	0.700438
BnaA06g01690D	BnaARF47	0.70392
BnaA06g01690D	BnaWRKY60	0.700141
BnaA06g01950D	BnaARR14	0.704993
BnaA06g01950D	BnaARR69	0.703086
BnaA06g02520D	BnaARF47	0.71072
BnaA06g02530D	BnaARF5	0.713176
BnaA06g02530D	BnaARR12	0.71041
BnaA06g02530D	BnaARR51	0.706132
BnaA06g02530D	BnaARR53	0.71457
BnaA06g02530D	BnaARR54	0.708456
BnaA06g02530D	BnaMYC2-4	0.703712
BnaA06g02530D	BnaARF47	0.706538
BnaA06g02530D	BnaWRKY56	0.71451
BnaA06g02530D	BnaWRKY60	0.709019
BnaA06g02910D	BnaARR14	0.704376
BnaA06g02910D	BnaARR69	0.705413
BnaA06g03210D	BnaARR14	0.701549
BnaA06g04400D	BnaWRKY60	0.702385
BnaA06g04770D	BnaARR14	0.705245
BnaA06g04770D	BnaARR69	0.703533
BnaA06g04930D	BnaARF5	0.704518
BnaA06g04930D	BnaARR14	0.701274
BnaA06g04930D	BnaARR53	0.708304
BnaA06g04930D	BnaWRKY56	0.703641
BnaA06g04930D	BnaWRKY60	0.700355
BnaA06g05360D	BnaARR14	0.705438
BnaA06g05360D	BnaARR69	0.707636
BnaA06g06970D	BnaARR9	0.703668
BnaA06g06970D	BnaARR24	0.709087
BnaA06g06970D	BnaARR29	0.701715
BnaA06g06970D	BnaARR51	0.704616
BnaA06g07110D	BnaARR14	0.7046
BnaA06g07790D	BnaARF5	0.702331
BnaA06g07790D	BnaMYC2-4	0.700034
BnaA06g07790D	BnaARF47	0.70365
BnaA06g08320D	BnaARR14	0.70556
BnaA06g09840D	BnaARR14	0.70678
BnaA06g10520D	BnaMYC2-4	0.700321
BnaA06g10520D	BnaARF47	0.702507
BnaA06g11540D	BnaARR14	0.70517
BnaA06g11550D	BnaARR14	0.700677
BnaA06g12080D	BnaARR14	0.703992
BnaA06g13740D	BnaARR14	0.705432
BnaA06g14590D	BnaARR14	0.706025
BnaA06g15180D	BnaARR14	0.705535
BnaA06g15260D	BnaBZR1	0.700132
BnaA06g15260D	BnaARR14	0.706662
BnaA06g18160D	BnaARF5	0.701198
BnaA06g18430D	BnaARR14	0.706527
BnaA06g18430D	BnaARR69	0.702848
BnaA06g20200D	BnaARR14	0.702112
BnaA06g22310D	BnaWRKY60	0.700205
BnaA06g22750D	BnaARR14	0.703535
BnaA06g22750D	BnaARR69	0.712248
BnaA06g23190D	BnaMYC2-4	0.7
BnaA06g23190D	BnaARF47	0.701193
BnaA06g23250D	BnaARR14	0.706138
BnaA06g24760D	BnaARR14	0.706301
BnaA06g25000D	BnaARR14	0.70585
BnaA06g26550D	BnaARR14	0.702853
BnaA06g26560D	BnaARR14	0.702998
BnaA06g26560D	BnaARR69	0.702073
BnaA06g26920D	BnaARR14	0.701126
BnaA06g27480D	BnaWRKY56	0.701241
BnaA06g28280D	BnaWRKY56	0.701971
BnaA06g28830D	BnaARR14	0.702918
BnaA06g29220D	BnaARR14	0.705098
BnaA06g29220D	BnaARR69	0.707446
BnaA06g29260D	BnaARR24	0.701672
BnaA06g29730D	BnaARR24	0.70561
BnaA06g30190D	BnaWRKY56	0.705976
BnaA06g30330D	BnaARR14	0.706261
BnaA06g31200D	BnaARR14	0.700425
BnaA06g31790D	BnaARR14	0.704575
BnaA06g31830D	BnaARF5	0.708361
BnaA06g31830D	BnaARR51	0.700089
BnaA06g31830D	BnaARR54	0.702953
BnaA06g31830D	BnaARF47	0.700062
BnaA06g31830D	BnaWRKY60	0.70388
BnaA06g31840D	BnaARF5	0.71147
BnaA06g31840D	BnaARR14	0.701125
BnaA06g31840D	BnaARR24	0.70599
BnaA06g31840D	BnaARR51	0.703011
BnaA06g31840D	BnaARR53	0.71562
BnaA06g31840D	BnaARR54	0.706482
BnaA06g31840D	BnaARR69	0.703535
BnaA06g31840D	BnaWRKY56	0.709844
BnaA06g31840D	BnaWRKY60	0.7077
BnaA06g32050D	BnaARR14	0.702268
BnaA06g32190D	BnaARR14	0.703374
BnaA06g32370D	BnaBZR1	0.700164
BnaA06g32370D	BnaARR14	0.705719
BnaA06g32740D	BnaARF5	0.711784
BnaA06g32740D	BnaARR14	0.702177
BnaA06g32740D	BnaARR24	0.708896
BnaA06g32740D	BnaARR51	0.702565
BnaA06g32740D	BnaARR53	0.716747
BnaA06g32740D	BnaARR54	0.706746
BnaA06g32740D	BnaARR69	0.708761
BnaA06g32740D	BnaWRKY56	0.709152
BnaA06g32740D	BnaWRKY60	0.708262
BnaA06g32810D	BnaARR14	0.703263
BnaA06g32810D	BnaARR69	0.701705
BnaA06g35530D	BnaARF5	0.701626
BnaA06g35530D	BnaARR53	0.700796
BnaA06g35590D	BnaARR14	0.70192
BnaA06g35960D	BnaARR14	0.70464
BnaA06g36180D	BnaMYC2-4	0.702024
BnaA06g36180D	BnaARF47	0.70371
BnaA06g36210D	BnaARR14	0.704434
BnaA06g36740D	BnaARR14	0.705015
BnaA06g36820D	BnaARR14	0.702243
BnaA06g36820D	BnaARR69	0.711147
BnaA06g37170D	BnaARR14	0.701411
BnaA06g37230D	BnaARF5	0.712081
BnaA06g37230D	BnaARR24	0.701303
BnaA06g37230D	BnaARR51	0.704367
BnaA06g37230D	BnaARR54	0.706725
BnaA06g37230D	BnaARF47	0.703552
BnaA06g37230D	BnaWRKY60	0.707572
BnaA06g37340D	BnaWRKY56	0.703578
BnaA06g37650D	BnaARF5	0.703882
BnaA06g37650D	BnaARR14	0.704095
BnaA06g37650D	BnaARR24	0.70339
BnaA06g37650D	BnaARR69	0.70977
BnaA06g37650D	BnaWRKY60	0.70017
BnaA06g38100D	BnaARR14	0.704236
BnaA06g38400D	BnaARR14	0.706036
BnaA06g38400D	BnaARR69	0.707586
BnaA06g38550D	BnaARR51	0.701289
BnaA06g38550D	BnaARF47	0.70659
BnaA06g38590D	BnaARR14	0.704186
BnaA06g39560D	BnaARR14	0.706178
BnaA06g40020D	BnaARR14	0.704967
BnaA06g40090D	BnaARR14	0.705645
BnaA06g40660D	BnaARR14	0.702634
BnaA07g02190D	BnaARR14	0.700958
BnaA07g02600D	BnaARR14	0.702796
BnaA07g02600D	BnaARR69	0.705647
BnaA07g04700D	BnaARR14	0.70557
BnaA07g06150D	BnaARR14	0.702687
BnaA07g06530D	BnaARR14	0.702373
BnaA07g06530D	BnaARR69	0.7097
BnaA07g07460D	BnaARR14	0.703029
BnaA07g07790D	BnaARR14	0.704379
BnaA07g11050D	BnaARR14	0.702975
BnaA07g11050D	BnaARR69	0.705053
BnaA07g12040D	BnaARR14	0.70543
BnaA07g12580D	BnaARR14	0.702077
BnaA07g12790D	BnaARR14	0.70459
[truncated: 4,332 more rows]

## Sheet: TableS4-7
Table S4-7 The genes interacting with rapeseed hormone-related TFs identified in "green" module.
fromNode	toNode	weight
BnaA01g00170D	BnaBZR1	0.609836
BnaA01g00170D	BnaBZR14	0.621643
BnaA01g00280D	BnaBZR1	0.620258
BnaA01g00280D	BnaBZR14	0.627356
BnaA01g00590D	BnaBZR1	0.617635
BnaA01g00590D	BnaBZR14	0.624899
BnaBZR1	BnaA01g02370D	0.600072
BnaBZR1	BnaA01g02940D	0.603839
BnaBZR1	BnaA01g03460D	0.618255
BnaBZR1	BnaA01g07830D	0.610775
BnaBZR1	BnaA01g08260D	0.621358
BnaBZR1	BnaA01g09270D	0.61151
BnaBZR1	BnaA01g09640D	0.618449
BnaBZR1	BnaA01g11190D	0.610733
BnaBZR1	BnaA01g19280D	0.602572
BnaBZR1	BnaA01g21450D	0.602119
BnaBZR1	BnaA01g23160D	0.613684
BnaBZR1	BnaA01g27380D	0.601971
BnaBZR1	BnaA01g28110D	0.601844
BnaBZR1	BnaA01g29410D	0.604384
BnaBZR1	BnaA01g30320D	0.6064
BnaBZR1	BnaA02g00100D	0.615474
BnaBZR1	BnaA02g07730D	0.616085
BnaBZR1	BnaA02g07840D	0.611884
BnaBZR1	BnaA02g13320D	0.609714
BnaBZR1	BnaA02g13920D	0.623544
BnaBZR1	BnaA02g15140D	0.614829
BnaBZR1	BnaA02g16970D	0.60336
BnaBZR1	BnaA02g20170D	0.612535
BnaBZR1	BnaA02g23500D	0.612568
BnaBZR1	BnaA02g24150D	0.602683
BnaBZR1	BnaA02g25020D	0.603936
BnaBZR1	BnaA02g28150D	0.607987
BnaBZR1	BnaA02g29950D	0.608499
BnaBZR1	BnaA03g04440D	0.621317
BnaBZR1	BnaA03g08160D	0.604436
BnaBZR1	BnaA03g08520D	0.602636
BnaBZR1	BnaA03g09850D	0.614772
BnaBZR1	BnaA03g10470D	0.621708
BnaBZR1	BnaA03g13290D	0.621605
BnaBZR1	BnaA03g13420D	0.60263
BnaBZR1	BnaA03g18090D	0.603576
BnaBZR1	BnaA03g22970D	0.611813
BnaBZR1	BnaA03g24330D	0.611584
BnaBZR1	BnaA03g25540D	0.619148
BnaBZR1	BnaA03g25710D	0.612486
BnaBZR1	BnaA03g30300D	0.601505
BnaBZR1	BnaA03g33370D	0.613565
BnaBZR1	BnaA03g33380D	0.61583
BnaBZR1	BnaA03g34010D	0.602245
BnaBZR1	BnaA03g35260D	0.612723
BnaBZR1	BnaA03g39590D	0.611646
BnaBZR1	BnaA03g39650D	0.608358
BnaBZR1	BnaA03g44530D	0.600001
BnaBZR1	BnaA03g44710D	0.61278
BnaBZR1	BnaA03g46730D	0.611317
BnaBZR1	BnaA03g47100D	0.606441
BnaBZR1	BnaA03g47110D	0.614407
BnaBZR1	BnaA03g47260D	0.600274
BnaBZR1	BnaA03g48990D	0.606737
BnaBZR1	BnaA03g56280D	0.602757
BnaBZR1	BnaA03g59020D	0.623938
BnaBZR1	BnaA04g00110D	0.61179
BnaBZR1	BnaA04g02660D	0.622809
BnaBZR1	BnaA04g03360D	0.620382
BnaBZR1	BnaA04g03690D	0.623256
BnaBZR1	BnaA04g03770D	0.62248
BnaBZR1	BnaA04g04350D	0.613144
BnaBZR1	BnaA04g05960D	0.608437
BnaBZR1	BnaA04g07230D	0.602416
BnaBZR1	BnaA04g07760D	0.616268
BnaBZR1	BnaA04g09410D	0.620535
BnaBZR1	BnaA04g11570D	0.623661
BnaBZR1	BnaA04g12100D	0.612821
BnaBZR1	BnaA04g12130D	0.602564
BnaBZR1	BnaA04g12590D	0.620143
BnaBZR1	BnaA04g16500D	0.613012
BnaBZR1	BnaA04g18440D	0.601073
BnaBZR1	BnaA05g04400D	0.614758
BnaBZR1	BnaA05g05540D	0.604782
BnaBZR1	BnaA05g12410D	0.612968
BnaBZR1	BnaA05g13640D	0.602002
BnaBZR1	BnaA05g15580D	0.610518
BnaBZR1	BnaA05g16460D	0.610485
BnaBZR1	BnaA05g16480D	0.618895
BnaBZR1	BnaA05g19400D	0.606915
BnaBZR1	BnaA05g23450D	0.613139
BnaBZR1	BnaA05g23950D	0.606095
BnaBZR1	BnaA05g25830D	0.601316
BnaBZR1	BnaA05g27440D	0.614152
BnaBZR1	BnaA05g29110D	0.605067
BnaBZR1	BnaA05g33830D	0.611843
BnaBZR1	BnaA06g00210D	0.606203
BnaBZR1	BnaA06g02530D	0.620308
BnaBZR1	BnaA06g05390D	0.609318
BnaBZR1	BnaA06g06760D	0.613141
BnaBZR1	BnaA06g10670D	0.605883
BnaBZR1	BnaA06g11350D	0.608134
BnaBZR1	BnaA06g16580D	0.614227
BnaBZR1	BnaA06g16800D	0.606354
BnaBZR1	BnaA06g19490D	0.613981
BnaBZR1	BnaA06g23870D	0.615062
BnaBZR1	BnaA06g24830D	0.613348
BnaBZR1	BnaA06g31840D	0.614799
BnaBZR1	BnaA06g32740D	0.624289
BnaBZR1	BnaA06g33450D	0.61532
BnaBZR1	BnaA06g35590D	0.615742
BnaBZR1	BnaA06g37070D	0.611148
BnaBZR1	BnaA06g38400D	0.601746
BnaBZR1	BnaA07g02190D	0.602446
BnaBZR1	BnaA07g04430D	0.602809
BnaBZR1	BnaA07g06250D	0.615939
BnaBZR1	BnaA07g14470D	0.607702
BnaBZR1	BnaA07g18350D	0.602674
BnaBZR1	BnaA07g22590D	0.603659
BnaBZR1	BnaA07g23290D	0.607003
BnaBZR1	BnaA07g24620D	0.614051
BnaBZR1	BnaA07g24840D	0.622051
BnaBZR1	BnaA07g27280D	0.601623
BnaBZR1	BnaA07g30340D	0.616436
BnaBZR1	BnaA07g30610D	0.617459
BnaBZR1	BnaA07g31810D	0.622878
BnaBZR1	BnaA07g33280D	0.605551
BnaBZR1	BnaA07g38700D	0.608454
BnaBZR1	BnaA08g00240D	0.61217
BnaBZR1	BnaA08g04360D	0.603526
BnaBZR1	BnaA08g07200D	0.603566
BnaBZR1	BnaA08g07690D	0.601769
BnaBZR1	BnaA08g09020D	0.60463
BnaBZR1	BnaA08g13880D	0.620562
BnaBZR1	BnaA08g15880D	0.605145
BnaBZR1	BnaA08g16090D	0.611185
BnaBZR1	BnaA08g17800D	0.611238
BnaBZR1	BnaA08g18220D	0.602538
BnaBZR1	BnaA08g20760D	0.602293
BnaBZR1	BnaA08g22200D	0.618719
BnaBZR1	BnaA08g25100D	0.60191
BnaBZR1	BnaA08g27540D	0.619091
BnaBZR1	BnaA08g30570D	0.600121
BnaBZR1	BnaA08g31180D	0.617866
BnaBZR1	BnaA09g00250D	0.607055
BnaBZR1	BnaA09g00880D	0.616296
BnaBZR1	BnaA09g01540D	0.601241
BnaBZR1	BnaA09g06690D	0.607929
BnaBZR1	BnaA09g13970D	0.612709
BnaBZR1	BnaA09g14820D	0.611131
BnaBZR1	BnaA09g17750D	0.616627
BnaBZR1	BnaA09g19300D	0.614162
BnaBZR1	BnaA09g20220D	0.613674
BnaBZR1	BnaA09g20320D	0.615949
BnaBZR1	BnaA09g24310D	0.617243
BnaBZR1	BnaA09g31220D	0.603455
BnaBZR1	BnaA09g32050D	0.609315
BnaBZR1	BnaA09g32370D	0.6061
BnaBZR1	BnaA09g35380D	0.606791
BnaBZR1	BnaA09g37710D	0.607611
BnaBZR1	BnaA09g38720D	0.611053
BnaBZR1	BnaA09g39610D	0.611915
BnaBZR1	BnaA09g40450D	0.608029
BnaBZR1	BnaA09g46780D	0.602652
BnaBZR1	BnaA09g54020D	0.602632
BnaBZR1	BnaA09g55550D	0.603069
BnaBZR1	BnaA09g56450D	0.613658
BnaBZR1	BnaA10g00740D	0.61955
BnaBZR1	BnaA10g02550D	0.612778
BnaBZR1	BnaA10g06770D	0.608847
BnaBZR1	BnaA10g07790D	0.608133
BnaBZR1	BnaA10g08750D	0.612404
BnaBZR1	BnaA10g11990D	0.620434
BnaBZR1	BnaA10g12120D	0.602105
BnaBZR1	BnaA10g14380D	0.601743
BnaBZR1	BnaA10g15850D	0.620864
BnaBZR1	BnaA10g18420D	0.611461
BnaBZR1	BnaA10g26060D	0.619365
BnaBZR1	BnaA10g29120D	0.607847
BnaBZR1	BnaAnng05180D	0.600091
BnaBZR1	BnaAnng07610D	0.60071
BnaBZR1	BnaAnng16570D	0.620839
BnaBZR1	BnaAnng17200D	0.602991
BnaBZR1	BnaAnng25460D	0.608213
BnaBZR1	BnaAnng25560D	0.620233
BnaBZR1	BnaAnng26060D	0.603808
BnaBZR1	BnaAnng27100D	0.605762
BnaBZR1	BnaAnng27540D	0.601954
BnaBZR1	BnaAnng34570D	0.603629
BnaBZR1	BnaAnng37640D	0.602908
BnaBZR1	BnaAnng40850D	0.607098
BnaBZR1	BnaAnng41210D	0.607455
BnaBZR1	BnaC01g00070D	0.609571
BnaBZR1	BnaC01g01280D	0.614932
BnaBZR1	BnaC01g03630D	0.605452
BnaBZR1	BnaC01g04200D	0.613151
BnaBZR1	BnaC01g06270D	0.602166
BnaBZR1	BnaC01g09420D	0.602563
BnaBZR1	BnaC01g09810D	0.613239
BnaBZR1	BnaC01g10870D	0.614149
BnaBZR1	BnaC01g11300D	0.605981
BnaBZR1	BnaC01g12080D	0.602617
BnaBZR1	BnaC01g12690D	0.60034
BnaBZR1	BnaC01g14340D	0.602774
BnaBZR1	BnaC01g28900D	0.617641
BnaBZR1	BnaC01g35580D	0.610712
BnaBZR1	BnaC01g38270D	0.601768
BnaBZR1	BnaC02g00740D	0.605743
BnaBZR1	BnaC02g18090D	0.601207
BnaBZR1	BnaC02g22620D	0.609322
BnaBZR1	BnaC02g22900D	0.604553
BnaBZR1	BnaC02g29350D	0.611327
BnaBZR1	BnaC02g29450D	0.616701
BnaBZR1	BnaC02g33900D	0.60365
BnaBZR1	BnaC02g36240D	0.613387
BnaBZR1	BnaC02g44970D	0.60383
BnaBZR1	BnaC03g02250D	0.604964
BnaBZR1	BnaC03g03350D	0.613559
BnaBZR1	BnaC03g05980D	0.620004
BnaBZR1	BnaC03g12430D	0.61224
BnaBZR1	BnaC03g12480D	0.62022
BnaBZR1	BnaC03g13130D	0.612324
BnaBZR1	BnaC03g13170D	0.616849
BnaBZR1	BnaC03g16100D	0.619727
BnaBZR1	BnaC03g18000D	0.610282
BnaBZR1	BnaC03g19340D	0.612253
BnaBZR1	BnaC03g21610D	0.609365
BnaBZR1	BnaC03g27090D	0.605373
BnaBZR1	BnaC03g29960D	0.615163
BnaBZR1	BnaC03g30230D	0.604681
BnaBZR1	BnaC03g32440D	0.60132
BnaBZR1	BnaC03g38540D	0.610033
BnaBZR1	BnaC03g40970D	0.608891
BnaBZR1	BnaC03g48750D	0.621944
BnaBZR1	BnaC03g56370D	0.610943
BnaBZR1	BnaC03g60830D	0.619938
BnaBZR1	BnaC03g61150D	0.602191
BnaBZR1	BnaC03g61160D	0.607712
BnaBZR1	BnaC03g62140D	0.602376
BnaBZR1	BnaC03g63010D	0.605743
BnaBZR1	BnaC03g65320D	0.616611
BnaBZR1	BnaC03g69350D	0.600382
BnaBZR1	BnaC03g75130D	0.608383
BnaBZR1	BnaC04g04450D	0.600285
BnaBZR1	BnaC04g05260D	0.604692
BnaBZR1	BnaC04g09850D	0.604029
BnaBZR1	BnaC04g17780D	0.613675
BnaBZR1	BnaC04g20890D	0.619209
BnaBZR1	BnaC04g25260D	0.622935
BnaBZR1	BnaC04g28580D	0.60016
BnaBZR1	BnaC04g30020D	0.613202
BnaBZR1	BnaC04g31640D	0.611697
BnaBZR1	BnaC04g36110D	0.608838
BnaBZR1	BnaC04g36460D	0.610067
BnaBZR1	BnaC04g39850D	0.610894
BnaBZR1	BnaC04g43050D	0.620929
BnaBZR1	BnaC04g51070D	0.621181
BnaBZR1	BnaC04g53250D	0.619421
BnaBZR1	BnaC04g54380D	0.617755
BnaBZR1	BnaC04g55880D	0.61268
BnaBZR1	BnaC04g56850D	0.604729
BnaBZR1	BnaC05g00820D	0.619696
BnaBZR1	BnaC05g05910D	0.616437
BnaBZR1	BnaC05g06870D	0.609844
BnaBZR1	BnaC05g10420D	0.601564
BnaBZR1	BnaC05g12200D	0.611359
BnaBZR1	BnaC05g12890D	0.606343
BnaBZR1	BnaC05g16200D	0.602352
BnaBZR1	BnaC05g18600D	0.607737
BnaBZR1	BnaC05g18870D	0.607434
BnaBZR1	BnaC05g24200D	0.622153
BnaBZR1	BnaC05g24600D	0.604779
BnaBZR1	BnaC05g25250D	0.601703
BnaBZR1	BnaC05g29040D	0.607889
BnaBZR1	BnaC05g29130D	0.610071
BnaBZR1	BnaC05g31550D	0.611887
BnaBZR1	BnaC05g32350D	0.602342
BnaBZR1	BnaC05g39220D	0.608841
BnaBZR1	BnaC05g40360D	0.600148
BnaBZR1	BnaC05g41590D	0.609192
BnaBZR1	BnaC05g43560D	0.616472
BnaBZR1	BnaC05g50730D	0.614143
BnaBZR1	BnaC06g04300D	0.616891
BnaBZR1	BnaC06g12160D	0.609048
BnaBZR1	BnaC06g20190D	0.610812
BnaBZR1	BnaC06g23510D	0.626568
BnaBZR1	BnaC06g24160D	0.600643
BnaBZR1	BnaC06g25850D	0.616687
BnaBZR1	BnaC06g26170D	0.614097
BnaBZR1	BnaC06g29160D	0.602227
BnaBZR1	BnaC06g30280D	0.618222
BnaBZR1	BnaC06g32590D	0.617294
BnaBZR1	BnaC06g33790D	0.621938
BnaBZR1	BnaC06g35550D	0.609936
BnaBZR1	BnaC06g35690D	0.608977
BnaBZR1	BnaC06g36350D	0.615437
BnaBZR1	BnaC06g37830D	0.608473
BnaBZR1	BnaC06g38840D	0.602851
BnaBZR1	BnaC07g04150D	0.603037
BnaBZR1	BnaC07g07830D	0.600965
BnaBZR1	BnaC07g10760D	0.612808
BnaBZR1	BnaC07g14870D	0.61574
BnaBZR1	BnaC07g18860D	0.608886
BnaBZR1	BnaC07g19940D	0.613603
BnaBZR1	BnaC07g21120D	0.614015
BnaBZR1	BnaC07g22840D	0.609701
BnaBZR1	BnaC07g23750D	0.617499
BnaBZR1	BnaC07g24760D	0.614586
BnaBZR1	BnaC07g36720D	0.602505
BnaBZR1	BnaC07g38920D	0.617277
BnaBZR1	BnaC07g39090D	0.601166
BnaBZR1	BnaC07g39280D	0.609603
BnaBZR1	BnaC07g41520D	0.616962
BnaBZR1	BnaC07g43940D	0.603937
BnaBZR1	BnaC07g47470D	0.604805
BnaBZR1	BnaC07g48730D	0.602109
BnaBZR1	BnaC07g49760D	0.610375
BnaBZR1	BnaC08g02180D	0.608309
BnaBZR1	BnaC08g03820D	0.604295
BnaBZR1	BnaC08g04860D	0.602181
BnaBZR1	BnaC08g06050D	0.60091
BnaBZR1	BnaC08g06270D	0.606587
BnaBZR1	BnaC08g07440D	0.617027
BnaBZR1	BnaC08g07480D	0.616643
BnaBZR1	BnaC08g07850D	0.605546
BnaBZR1	BnaC08g12860D	0.610996
BnaBZR1	BnaC08g16060D	0.617628
BnaBZR1	BnaC08g17700D	0.604835
BnaBZR1	BnaC08g18620D	0.614228
BnaBZR1	BnaC08g19150D	0.61092
BnaBZR1	BnaC08g27750D	0.60393
BnaBZR1	BnaC08g27800D	0.61736
BnaBZR1	BnaC08g31740D	0.601439
BnaBZR1	BnaC08g31970D	0.607154
BnaBZR1	BnaC08g32890D	0.614292
BnaBZR1	BnaC08g32970D	0.600354
BnaBZR1	BnaC08g35820D	0.600183
BnaBZR1	BnaC08g36130D	0.60487
BnaBZR1	BnaC08g40850D	0.600347
BnaBZR1	BnaC08g46210D	0.619919
BnaBZR1	BnaC08g46250D	0.606382
BnaBZR1	BnaC08g47170D	0.602283
BnaBZR1	BnaC08g48810D	0.602339
BnaBZR1	BnaC08g48840D	0.604134
BnaBZR1	BnaC09g00010D	0.61508
BnaBZR1	BnaC09g07320D	0.60679
BnaBZR1	BnaC09g08190D	0.600822
BnaBZR1	BnaC09g11560D	0.607909
BnaBZR1	BnaC09g13110D	0.609657
BnaBZR1	BnaC09g15440D	0.60079
BnaBZR1	BnaC09g21500D	0.623287
BnaBZR1	BnaC09g22670D	0.607998
BnaBZR1	BnaC09g24040D	0.603265
BnaBZR1	BnaC09g29820D	0.618453
BnaBZR1	BnaC09g36720D	0.618728
BnaBZR1	BnaC09g41980D	0.615171
BnaBZR1	BnaC09g42460D	0.611195
BnaBZR1	BnaC09g45700D	0.6078
BnaBZR1	BnaC09g54280D	0.624714
BnaBZR1	BnaCnng01840D	0.605376
BnaBZR1	BnaCnng07680D	0.616179
BnaBZR1	BnaCnng08290D	0.606567
BnaBZR1	BnaCnng09200D	0.619447
BnaBZR1	BnaCnng09300D	0.60625
BnaBZR1	BnaCnng09500D	0.608207
BnaBZR1	BnaCnng10340D	0.614948
BnaBZR1	BnaCnng11890D	0.615503
BnaBZR1	BnaCnng13420D	0.600547
BnaBZR1	BnaCnng13750D	0.609084
BnaBZR1	BnaCnng15230D	0.612767
BnaBZR1	BnaCnng16050D	0.601106
BnaBZR1	BnaCnng18810D	0.602768
BnaBZR1	BnaCnng20460D	0.602932
BnaBZR1	BnaCnng21680D	0.604732
BnaBZR1	BnaCnng26370D	0.606168
BnaBZR1	BnaCnng27800D	0.604547
BnaBZR1	BnaCnng37280D	0.615686
BnaBZR1	BnaCnng38300D	0.625138
BnaBZR1	BnaCnng39030D	0.600425
BnaBZR1	BnaCnng40790D	0.600845
BnaBZR1	BnaCnng41870D	0.607105
BnaBZR1	BnaCnng46590D	0.621867
BnaBZR1	BnaCnng47750D	0.607737
BnaBZR1	BnaCnng49000D	0.60891
BnaBZR1	BnaCnng56120D	0.603135
BnaBZR1	BnaCnng66500D	0.608955
BnaBZR1	BnaCnng71720D	0.611879
BnaBZR1	BnaCnng72210D	0.604224
BnaBZR1	BnaCnng78750D	0.60745
BnaBZR1	BnaUnng02760D	0.605
BnaA01g02370D	BnaBZR14	0.601251
BnaA01g02940D	BnaBZR14	0.60926
BnaA01g03460D	BnaBZR14	0.61941
BnaA01g04740D	BnaBZR14	0.606364
BnaA01g06830D	BnaBZR14	0.602246
BnaA01g06830D	BnaRGA2	0.602152
BnaA01g07240D	BnaMYB75-11	0.607243
BnaA01g07830D	BnaBZR14	0.615453
BnaA01g07830D	BnaAREB2-6	0.601218
BnaA01g08260D	BnaBZR14	0.623699
BnaA01g09270D	BnaBZR14	0.626039
BnaA01g09640D	BnaBZR14	0.626246
BnaA01g10550D	BnaBZR14	0.60759
BnaA01g11190D	BnaBZR14	0.6211
BnaA01g13510D	BnaBZR14	0.601726
BnaA01g19280D	BnaBZR14	0.61828
BnaA01g19280D	BnaWRKY60	0.600731
BnaA01g19400D	BnaBZR14	0.603132
BnaA01g19750D	BnaBZR14	0.601293
BnaA01g21380D	BnaBZR14	0.603572
BnaA01g21450D	BnaBZR14	0.60924
BnaA01g23160D	BnaBZR14	0.6182
BnaA01g28110D	BnaBZR14	0.606926
BnaA01g28980D	BnaBZR14	0.605336
BnaA01g29410D	BnaBZR14	0.607231
BnaA01g30320D	BnaBZR14	0.619507
BnaA01g35850D	BnaBZR14	0.610747
BnaA02g00100D	BnaBZR14	0.617045
BnaA02g01870D	BnaBZR14	0.604128
BnaA02g02910D	BnaMYB75-11	0.607502
BnaA02g07730D	BnaBZR14	0.620798
BnaA02g07840D	BnaBZR14	0.620419
BnaA02g13320D	BnaBZR14	0.614671
BnaA02g13390D	BnaMYB75-11	0.602478
BnaA02g13920D	BnaBZR14	0.628668
BnaA02g13920D	BnaAREB2-6	0.602554
BnaA02g15140D	BnaBZR14	0.625688
BnaA02g16970D	BnaBZR14	0.613792
BnaA02g20170D	BnaBZR14	0.625302
BnaA02g22810D	BnaMYB75-11	0.600445
BnaA02g23500D	BnaBZR14	0.611385
BnaA02g23630D	BnaMYB75-11	0.602139
BnaA02g24150D	BnaBZR14	0.619444
BnaA02g24150D	BnaRGA2	0.602009
BnaA02g25020D	BnaBZR14	0.612638
BnaA02g28150D	BnaBZR14	0.605859
BnaA02g29950D	BnaBZR14	0.621485
BnaA02g34880D	BnaBZR14	0.612919
BnaA03g02720D	BnaBZR14	0.604053
BnaA03g04440D	BnaBZR14	0.627852
BnaA03g04440D	BnaAREB2-6	0.601283
BnaA03g04820D	BnaBZR14	0.60149
BnaA03g06760D	BnaBZR14	0.606159
BnaA03g06800D	BnaMYB75-11	0.603439
BnaA03g08160D	BnaBZR14	0.606009
BnaA03g08520D	BnaBZR14	0.604085
BnaA03g09460D	BnaBZR14	0.606282
BnaA03g09850D	BnaBZR14	0.620153
BnaA03g10470D	BnaBZR14	0.623022
BnaA03g10470D	BnaAREB2-6	0.601099
BnaA03g13290D	BnaBZR14	0.627805
BnaA03g13290D	BnaAREB2-6	0.604142
BnaA03g13420D	BnaBZR14	0.616792
BnaA03g18090D	BnaBZR14	0.608071
BnaA03g21770D	BnaBZR14	0.604995
BnaA03g22970D	BnaBZR14	0.616753
BnaA03g24330D	BnaBZR14	0.618079
BnaA03g25540D	BnaBZR14	0.625121
BnaA03g25540D	BnaAREB2-6	0.600758
BnaA03g25710D	BnaBZR14	0.617434
BnaA03g30300D	BnaBZR14	0.612072
BnaA03g32440D	BnaBZR14	0.606309
BnaA03g33370D	BnaBZR14	0.62261
BnaA03g33380D	BnaBZR14	0.623864
BnaA03g34010D	BnaBZR14	0.613711
BnaA03g35260D	BnaBZR14	0.625621
BnaA03g39590D	BnaBZR14	0.626478
BnaA03g39650D	BnaBZR14	0.622845
BnaA03g42540D	BnaBZR14	0.606732
BnaA03g44530D	BnaBZR14	0.612554
BnaA03g44710D	BnaBZR14	0.620125
BnaA03g46730D	BnaBZR14	0.615922
BnaA03g47100D	BnaBZR14	0.610803
BnaA03g47110D	BnaBZR14	0.625228
BnaA03g47110D	BnaAREB2-6	0.605339
BnaA03g47110D	BnaRGA2	0.60752
BnaA03g47260D	BnaBZR14	0.600656
BnaA03g48990D	BnaBZR14	0.606581
BnaA03g49470D	BnaMYB75-11	0.600044
BnaA03g49690D	BnaMYB75-11	0.604088
BnaA03g56280D	BnaBZR14	0.612144
BnaA03g58240D	BnaBZR14	0.613272
BnaA03g58240D	BnaRGA2	0.607408
BnaA03g58320D	BnaBZR14	0.609615
BnaA03g59020D	BnaBZR14	0.629423
BnaA03g59020D	BnaAREB2-6	0.603043
BnaA04g00110D	BnaBZR14	0.615691
BnaA04g02660D	BnaBZR14	0.630763
BnaA04g02660D	BnaAREB2-6	0.603656
BnaA04g03360D	BnaBZR14	0.628098
BnaA04g03360D	BnaAREB2-6	0.601936
BnaA04g03690D	BnaBZR14	0.632218
BnaA04g03690D	BnaAREB2-6	0.605109
BnaA04g03770D	BnaBZR14	0.627497
[truncated: 558 more rows]

## Sheet: TableS4-8
Table S4-8 The genes interacting with rapeseed hormone-related TFs identified in "darkmagenta" module.
[truncated: 5,286 more rows]
