# Supplementary material for: Genome-Wide Identification of Brassicaceae Hormone-Related Transcription Factors and Their Roles in Stress Adaptation and Plant Height Regulation in Allotetraploid Rapeseed
Source: Int J Mol Sci. 2022 Aug 6;23(15):8762. doi: 10.3390/ijms23158762 (PMC9369146; doi:10.3390/ijms23158762)
Supplement: Supplementary file 1 [file ijms-23-08762-s001.zip › Supplementary Table S5.xlsx]

## Sheet: Sheet1
Supplemental Table S5 Information about target genes of rapeseed hormone-related TFs.
Gene ID	Gene name	Description
A05p11700.1_BnaDAR	BnaARF10	Auxin response factors (ARFs) are transcriptional factors that bind specifically to the DNA sequence 5'-TGTCTC-3' found in the auxin-responsive promoter elements (AuxREs)
A07p32940.1_BnaDAR	BnaARF18	Auxin response factors (ARFs) are transcriptional factors that bind specifically to the DNA sequence 5'-TGTCTC-3' found in the auxin-responsive promoter elements (AuxREs)
C09p53100.1_BnaDAR	BnaARF54	Auxin response factors (ARFs) are transcriptional factors that bind specifically to the DNA sequence 5'-TGTCTC-3' found in the auxin-responsive promoter elements (AuxREs)
BnaA01g03380D	BnaKUP5	K+ uptake permease 5
BnaA02g02350D	BnaHMTSP	Heavy metal transport/detoxification superfamily protein [Arabidopsis thaliana]
BnaA03g37270D	BnaAMT1	ammonium transporter 1 [Arabidopsis thaliana]
BnaA05g07480D	BnaHMTSP	Heavy metal transport/detoxification superfamily protein [Arabidopsis thaliana]
BnaA06g39500D	BnaHMTSP	Heavy metal transport/detoxification superfamily protein [Arabidopsis thaliana]
BnaA07g36500D	BnaHMTSP	Heavy metal transport/detoxification superfamily protein [Arabidopsis thaliana]
BnaC01g05810D	BnaPCP	potassium channel protein [Arabidopsis thaliana]
BnaC02g05800D	BnaKUP6	K+ uptake permease 6 [Arabidopsis thaliana]
BnaC02g05810D	BnaHMTSP	Heavy metal transport/detoxification superfamily protein [Arabidopsis thaliana]
BnaC03g06640D	BnaHMTSP	Heavy metal transport/detoxification superfamily protein [Arabidopsis thaliana]
BnaC04g47240D	BnaKUP6	K+ uptake permease 6 [Arabidopsis thaliana]
BnaC07g10100D	BnaHMTSP	Heavy metal transport/detoxification superfamily protein [Arabidopsis thaliana]
BnaC07g28710D	BnaHMTSP	Heavy metal transport/detoxification superfamily protein [Arabidopsis thaliana]
BnaC08g20630D	BnaHMTSP	Heavy metal transport/detoxification superfamily protein [Arabidopsis thaliana]
