# Supplementary material for: Genome-Wide Identification of Brassicaceae Hormone-Related Transcription Factors and Their Roles in Stress Adaptation and Plant Height Regulation in Allotetraploid Rapeseed
Source: Int J Mol Sci. 2022 Aug 6;23(15):8762. doi: 10.3390/ijms23158762 (PMC9369146; doi:10.3390/ijms23158762)
Supplement: Supplementary file 1 [file ijms-23-08762-s001.zip › Supplementary Table S6.xlsx]

## Sheet: Table S6-1
Supplemental Table S6 Common DEGs among different stress treatments and dwarf mutants.
Table S6-1 Common DEGs among different stress treatments.
	Cd, K and Salt	K	Salt	Cd, K, N and Salt	Cd	Cd and Salt	Cd, K and N	K and Salt	Cd and K	K, N and Salt	Cd and N	Cd, N and Salt	N and Salt	N
Gene	BnaMYB75-5	BnaARF1	BnaAREB2-5	BnaARF2	BnaBZR18	BnaWRKY23	BnaWRKY22	BnaAREB2-2	BnaBZR15	BnaARR2	BnaBZR14	BnaBZR1	BnaWRKY43	BnaARF37
	BnaARF51	BnaARR44	BnaAREB2-9	BnaARR18	BnaBZR17	BnaARR29	BnaWRKY21	BnaAREB2-1	BnaBZR12	BnaWRKY11	BnaARF31	BnaARF33	BnaWRKY41	BnaRGL2-1
	BnaBZR11	BnaMYC4-1	BnaAREB2-6	BnaWRKY1	BnaWRKY6	BnaMYB75-7	BnaWRKY61	BnaARF30	BnaMYB75-9	BnaGL3-1	BnaWRKY39	BnaWRKY49	BnaWRKY17
	BnaARR28	BnaMYC4-2	BnaAREB2-7	BnaWRKY2	BnaBZR13	BnaGL3-5	BnaWRKY7	BnaAREB2-10	BnaAREB1-2	BnaWRKY32	BnaARR75	BnaWRKY27
	BnaARR9	BnaARF41	BnaARR47	BnaWRKY10	BnaWRKY57	BnaARF5	BnaWRKY8	BnaARR4	BnaARR20	BnaWRKY40
	BnaARR26	BnaARR64	BnaBZR22	BnaWRKY12	BnaWRKY51	BnaABI5-2	BnaWRKY59	BnaMYC2-2	BnaARF20	BnaWRKY58
	BnaGL3-4	BnaARR63	BnaEIL3-4	BnaWRKY13	BnaRGL3-1	BnaARF9	BnaWRKY54	BnaRGL1-1	BnaEIN3-2	BnaWRKY14
	BnaARR65	BnaARR67	BnaARR31	BnaWRKY15	BnaARR35	BnaARF21	BnaWRKY37	BnaBZR21	BnaEIN3-4	BnaWRKY36
	BnaARR21	BnaRGL2-2	BnaGL3-3	BnaWRKY25	BnaTCP18-2	BnaARR39	BnaWRKY38	BnaBZR4	BnaBZR9
	BnaARR62	BnaARR57	BnaABI5-1	BnaWRKY29	BnaMYC3-3	BnaEIL2-1	BnaWRKY35	BnaARR14	BnaARR12
	BnaARR69	BnaRGA2	BnaABI5-3	BnaWRKY33	BnaMYB21/24-1	BnaARR54	BnaWRKY31	BnaBZR5	BnaARR11
	BnaABI5/AREB1/2-2	BnaMYB75-1	BnaARF57	BnaWRKY34	BnaARR53	BnaARR51	BnaWRKY30	BnaMYB75-11
	BnaWRKY52	BnaWRKY20	BnaARR50	BnaWRKY42	BnaMYB75-4	BnaTCP18-5	BnaWRKY28
	BnaARR17	BnaARF10	BnaARF59	BnaWRKY44	BnaMYC2-5	BnaWRKY47	BnaWRKY24
	BnaARR37	BnaTCP12/18-6	BnaARR8	BnaWRKY48	BnaWRKY19
	BnaBZR23	BnaEIL1-1	BnaMYC2-1	BnaWRKY53	BnaMYB21-2
	BnaBZR20	BnaEIL1-2	BnaABI5/AREB1/2-1	BnaWRKY55
	BnaRGL1-2	BnaGAI2	BnaWRKY18	BnaWRKY56
	BnaARR19	BnaARR24	BnaWRKY16	BnaWRKY60
	BnaARR76	BnaARR23	BnaARR74	BnaWRKY62
	BnaARR52	BnaGAI1	BnaARR22	BnaWRKY63
	BnaARR58	BnaEIN3-6	BnaARF12
	BnaARR33	BnaBZR7	BnaARF17
	BnaARR55	BnaBZR6	BnaARF16
	BnaARR77	BnaARF18	BnaARF15
	BnaARR71
	BnaWRKY46
	BnaARR70

## Sheet: Table S6-2
Table S6-2 Common DEGs in different dwarf mutants.
	df59	ed1	FH/FL and SH/SL	df59 and ed1	df59 and Ldt	Ldt	WGCNA	dwf	SH/SL	dwf and df59	FH/FL, ed1 and SH/SL
Gene	BnaARF50	BnaBZR19	BnaARR23	BnaWRKY42	BnaWRKY44	BnaAREB1-2	BnaARF42	BnaWRKY29	BnaMYB75-3	BnaWRKY38	BnaWRKY13
	BnaARF54	BnaWRKY55	BnaBZR11	BnaWRKY59	BnaARR47	BnaGL3-5	BnaARF26	BnaAREB2-6
	BnaBZR14	BnaWRKY54	BnaARR28	BnaWRKY33	BnaWRKY15
	BnaARF51	BnaWRKY30	BnaARF15	BnaARR71
	BnaWRKY61	BnaWRKY52	BnaRGL2-1
	BnaBZR12	BnaWRKY63
	BnaGL3-4	BnaARR21
	BnaMYC4-2	BnaMYC2-2
	BnaWRKY53	BnaWRKY48
	BnaARF21	BnaWRKY36
	BnaWRKY51
	BnaARF20
	BnaBZR1
	BnaEIL1-1
	BnaBZR20
	BnaGL3-3
	BnaARF12
	BnaWRKY28
	BnaARF37
